# Supplementary material for: Restricted Sequence Variation in Streptococcus pyogenes Penicillin Binding Proteins
Source: mSphere. 2020 Apr 29;5(2):e00090-20. doi: 10.1128/mSphere.00090-20 (PMC7193039; doi:10.1128/mSphere.00090-20)
Supplement: TABLE S1 [file mSphere.00090-20-st001.xlsx]

## Sheet: Details_of_S_pyogenes_strains
Name	EMM-type	MLST	PBP2x-variant-type	PBP1a-variant-type	PBP2a-variant-type	PBP1b-variant-type
ERR1359329	EMM3	315	1	11	1	1
ERR1359330	EMM6	382	2	16	26	48
ERR1359331	EMM3	315	1	11	1	1
ERR1359332	EMM3	315	1	11	1	1
ERR1359333	-	382	2	16	26	48
ERR1359334	EMM87	62	3	5	1	10
ERR1359335	EMM3	315	1	11	1	1
ERR1359336	EMM1	28	3	5	88	16
ERR1359337	EMM1	28	3	5	88	16
ERR1359338	EMM1	28	3	5	88	16
ERR1359339	EMM4	39	3	5	52	74
ERR1359340	EMM3	15	1	11	1	1
ERR1359341	EMM3	315	1	11	1	1
ERR1359342	EMM12	36	3	6	27	1
ERR1359343	EMM6	382	2	16	26	48
ERR1359344	EMM12	36	3	6	27	1
ERR1359345	EMM12	36	3	6	27	1
ERR1359346	EMM3	315	1	11	1	1
ERR1359347	EMM1	785	3	5	88	16
ERR1359348	EMM1	28	3	5	88	16
ERR1359349	EMM12	36	3	6	27	1
ERR1359350	EMM87	62	3	5	1	10
ERR1359351	EMM12	1068	4	6	27	1
ERR1359352	EMM3	15	1	11	1	1
ERR1359353	EMM4	39	3	5	27	74
ERR1359354	EMM3	315	1	11	1	1
ERR1359355	EMM3	315	1	11	1	1
ERR1359356	EMM3	15	1	11	1	1
ERR1359357	EMM4	39	3	5	27	74
ERR1359358	EMM12	36	5	54	27	1
ERR1359359	EMM28	52	3	54	27	57
ERR1359360	EMM3	315	1	11	1	1
ERR1359361	EMM89	101	6	53	9	28
ERR1359362	EMM87	62	3	5	1	10
ERR1359363	EMM3	315	1	11	1	1
ERR1359364	EMM90	184	3	68	32	16
ERR1359365	EMM12	1068	4	6	27	1
ERR1359366	EMM3	315	1	11	1	1
ERR1359367	EMM3	315	1	11	1	1
ERR1359368	EMM28	52	3	54	27	57
ERR1359369	EMM4	39	3	5	27	74
ERR1359370	EMM1	28	3	5	88	16
ERR1359371	EMM3	315	1	11	1	1
ERR1359372	EMM3	315	1	11	1	1
ERR1359373	EMM1	28	3	5	88	16
ERR1359374	EMM12	242	3	6	27	1
ERR1359375	EMM12	36	3	6	27	1
ERR1359376	EMM1	28	3	5	88	16
ERR1359377	EMM28	52	3	54	27	57
ERR1359378	EMM87	62	3	5	1	10
ERR1359379	EMM89	101	6	53	9	28
ERR1359380	EMM87	62	3	5	1	10
ERR1359381	EMM73	331	7	5	9	1
ERR1359382	EMM89	101	6	53	9	28
ERR1359383	EMM3	315	1	11	1	1
ERR1359384	EMM3	315	1	11	1	1
ERR1359385	EMM1	28	3	5	88	16
ERR1359386	EMM89	101	6	53	9	28
ERR1359387	EMM1	28	3	5	88	16
ERR1359388	EMM2	55	3	13	50	4
ERR1359389	EMM1	28	3	5	88	16
ERR1359390	EMM3	315	1	11	1	1
ERR1359391	EMM3	15	1	11	1	1
ERR1359392	EMM3	15	1	11	1	1
ERR1359393	EMM3	315	1	11	1	1
ERR1359394	EMM12	36	3	6	27	1
ERR1359395	EMM3	15	1	11	1	1
ERR1359396	EMM12	36	3	6	27	1
ERR1359397	EMM53	363	6	72	27	64
ERR1359398	EMM22	46	8	43	9	5
ERR1359399	EMM28	52	3	54	27	57
ERR1359400	EMM1	28	3	5	88	16
ERR1359401	EMM12	36	3	6	27	1
ERR1359402	EMM1	28	3	5	88	16
ERR1359403	EMM3	315	1	11	1	1
ERR1359404	EMM1	28	3	5	88	16
ERR1359405	EMM3	15	1	11	1	1
ERR1359406	EMM12	36	3	6	27	1
ERR1359407	EMM1	28	3	5	88	16
ERR1359408	EMM3	15	1	11	1	1
ERR1359409	EMM3	315	1	11	1	1
ERR1359410	EMM3	315	1	11	1	1
ERR1359411	EMM3	315	1	11	1	1
ERR1359412	EMM1	28	3	5	88	16
ERR1359413	EMM12	36	3	6	27	1
ERR1359414	EMM1	28	3	5	88	16
ERR1359415	EMM87	62	3	5	1	10
ERR1359416	EMM58	176	9	46	53	1
ERR1359417	EMM77	399	3	37	32	84
ERR1359418	EMM28	458	3	54	27	57
ERR1359419	EMM1	28	3	5	88	16
ERR1359420	EMM1	28	3	5	88	16
ERR1359421	EMM1	28	3	5	88	16
ERR1359422	EMM28	52	3	54	27	57
ERR1359423	EMM12	36	3	6	27	1
ERR1359424	EMM4	39	3	5	27	74
ERR1359425	EMM3	315	1	11	1	1
ERR1359426	EMM6	382	2	16	26	48
ERR1359427	EMM1	28	3	5	88	16
ERR1359428	EMM3	406	1	11	1	1
ERR1359429	EMM3	315	1	11	1	1
ERR1359430	EMM3	315	1	11	1	1
ERR1359431	EMM28	52	3	54	27	57
ERR1359432	EMM28	52	3	54	27	57
ERR1359433	EMM12	36	3	6	27	1
ERR1359434	EMM3	315	1	11	1	1
ERR1359435	EMM4	39	3	5	52	74
ERR1359436	EMM3	15	1	11	1	1
ERR1359437	EMM5	99	3	74	104	1
ERR1359438	EMM3	15	1	11	1	1
ERR1359439	EMM12	36	3	6	27	1
ERR1359440	EMM1	28	3	5	88	16
ERR1359441	EMM1	28	3	5	88	16
ERR1359442	EMM1	28	3	5	88	16
ERR1359443	EMM3	315	1	11	1	1
ERR1359444	EMM6	382	2	16	26	48
ERR1359445	EMM76	50	3	35	83	5
ERR1359446	EMM4	39	3	5	52	74
ERR1359447	EMM3	406	1	11	1	1
ERR1359448	EMM3	315	1	11	1	1
ERR1359449	EMM3	315	1	11	1	1
ERR1359450	EMM4	1066	3	5	27	74
ERR1359451	EMM75	150	3	21	27	1
ERR1359452	EMM28	52	3	54	27	57
ERR1359453	EMM28	52	3	54	27	57
ERR1359454	EMM1	28	3	5	88	16
ERR1359455	EMM28	52	3	54	27	57
ERR1359456	EMM75	150	3	21	27	1
ERR1359457	EMM28	52	3	54	27	89
ERR1359458	EMM3	15	1	11	1	1
ERR1359459	EMM3	315	1	11	1	1
ERR1359460	EMM3	406	1	11	1	1
ERR1359461	EMM6	382	2	16	26	48
ERR1359462	EMM75	150	3	21	27	1
ERR1359463	EMM3	315	1	11	1	1
ERR1359464	EMM3	315	1	11	1	1
ERR1359465	EMM3	15	1	11	1	1
ERR1359466	EMM6	382	2	16	26	48
ERR1359467	EMM3	315	1	11	1	1
ERR1359468	EMM3	15	1	11	1	1
ERR1359469	EMM1	28	3	5	88	16
ERR1359470	EMM12	36	3	6	27	1
ERR1359471	EMM3	15	1	11	1	1
ERR1359472	EMM44	25	3	77	27	1
ERR1359473	EMM6	382	2	16	26	48
ERR1359474	EMM12	36	3	6	27	1
ERR1359475	EMM81	624	2	64	27	1
ERR1359476	EMM3	15	1	11	1	1
ERR1359477	EMM1	28	3	5	88	16
ERR1359478	EMM90	184	3	65	32	1
ERR1359479	EMM3	15	1	11	1	1
ERR1359480	EMM3	315	1	11	1	1
ERR1359481	EMM12	36	3	6	27	1
ERR1359482	EMM12	36	3	6	27	1
ERR1359483	EMM3	315	1	11	1	1
ERR1359484	EMM3	315	1	11	1	1
ERR1359485	EMM3	315	1	11	1	1
ERR1359486	EMM3	315	1	11	1	1
ERR1359487	EMM3	406	1	11	1	1
ERR1359488	EMM81	624	2	64	27	1
ERR1359489	EMM3	15	1	11	1	1
ERR1359490	EMM3	315	1	11	1	1
ERR1359491	EMM4	39	10	12	27	74
ERR1359492	EMM1	28	3	5	88	16
ERR1359493	EMM44	25	3	77	27	1
ERR1359494	EMM3	315	1	11	1	1
ERR1359495	EMM4	39	3	5	27	74
ERR1359496	EMM12	36	3	6	27	1
ERR1359497	EMM1	28	3	5	88	16
ERR1359498	EMM3	315	1	11	1	1
ERR1359499	EMM3	15	1	11	1	1
ERR1359500	EMM3	15	1	11	1	1
ERR1359501	EMM12	36	3	6	27	1
ERR1359502	EMM3	315	1	11	1	1
ERR1359503	EMM3	406	1	11	1	1
ERR1359504	EMM89	101	6	53	9	28
ERR1359505	EMM28	52	11	54	27	57
ERR1359506	EMM28	52	3	54	27	57
ERR1359507	EMM3	315	1	11	1	1
ERR1359508	EMM4	39	3	5	27	74
ERR1359509	EMM12	36	3	6	27	1
ERR1359510	EMM1	28	3	5	88	16
ERR1359511	EMM3	315	1	11	1	1
ERR1359512	EMM3	315	1	11	1	1
ERR1359513	EMM4	39	3	5	27	74
ERR1359514	EMM3	315	1	11	1	1
ERR1359515	EMM1	28	3	5	88	16
ERR1359517	EMM87	62	3	5	1	10
ERR1359518	EMM28	52	3	54	27	57
ERR1359519	EMM3	315	1	11	1	1
ERR1359520	EMM81	624	2	64	27	1
ERR1359521	EMM12	36	3	6	27	1
ERR1359522	EMM12	36	3	6	27	1
ERR1359523	EMM1	28	3	5	88	16
ERR1359524	EMM12	36	3	6	27	1
ERR1359525	EMM3	315	1	11	1	1
ERR1359526	EMM89	101	6	53	9	28
ERR1359527	EMM6	382	2	16	26	48
ERR1359528	EMM3	15	1	11	1	1
ERR1359529	EMM75	150	3	21	27	1
ERR1359530	EMM1	28	3	5	88	16
ERR1359531	EMM75	150	3	21	27	1
ERR1359532	EMM3	315	1	11	1	1
ERR1359533	EMM4	39	3	5	27	74
ERR1359534	EMM89	101	6	53	9	28
ERR1359535	EMM12	36	3	6	27	1
ERR1359536	EMM3	315	1	11	1	1
ERR1359537	EMM6	382	2	16	26	48
ERR1359538	EMM3	315	1	11	1	1
ERR1359539	EMM3	315	1	11	1	1
ERR1359540	EMM3	315	1	11	1	1
ERR1359541	EMM94	89	3	53	27	4
ERR1359542	EMM89	101	6	53	9	28
ERR1359543	EMM4	39	3	5	27	74
ERR1359544	EMM3	15	1	11	1	1
ERR1359545	EMM3	315	1	11	1	1
ERR1359546	EMM82	314	3	77	27	1
ERR1359547	EMM1	28	3	5	88	16
ERR1359548	EMM3	15	1	11	1	1
ERR1359549	EMM12	36	3	6	27	1
ERR1359550	EMM3	315	1	11	1	1
ERR1359551	EMM82	36	3	54	27	1
ERR1359552	EMM75	150	3	21	27	1
ERR1359553	EMM1	28	3	5	88	16
ERR1359554	EMM3	406	1	11	1	1
ERR1359555	EMM3	15	1	11	1	1
ERR1359556	EMM4	38	3	23	27	74
ERR1359557	EMM3	315	1	11	1	1
ERR1359558	EMM3	315	1	11	1	1
ERR1359559	EMM6	382	2	16	26	48
ERR1359560	EMM1	28	3	5	88	16
ERR1359561	EMM75	150	3	21	27	1
ERR1359562	EMM1	28	3	5	88	16
ERR1359563	EMM2	55	3	13	50	4
ERR1359564	EMM75	150	3	21	27	1
ERR1359565	EMM3	315	1	11	1	1
ERR1359566	EMM75	150	3	21	27	1
ERR1359567	EMM3	315	1	11	1	1
ERR1359568	EMM3	406	1	11	1	1
ERR1359569	EMM90	184	3	65	32	1
ERR1359570	EMM12	1068	4	6	27	1
ERR1359571	EMM3	315	1	11	1	1
ERR1359572	EMM3	315	1	11	1	1
ERR1359573	EMM1	28	3	5	88	16
ERR1359575	EMM3	315	1	11	1	1
ERR1359576	EMM4	39	3	5	27	74
ERR1359577	EMM3	315	1	11	1	1
ERR1359578	EMM3	315	1	11	1	1
ERR1359579	EMM89	101	6	53	9	28
ERR1359580	EMM1	28	3	5	88	16
ERR1359581	EMM1	28	3	5	88	16
ERR1359582	EMM1	28	3	5	88	16
ERR1359583	EMM3	15	1	11	1	1
ERR1359584	EMM3	315	1	11	1	1
ERR1359585	EMM3	315	1	11	1	1
ERR1359586	EMM89	101	6	53	9	28
ERR1359587	EMM12	36	3	6	27	1
ERR1359588	EMM6	382	2	16	26	48
ERR1359589	EMM12	36	3	6	27	1
ERR1359590	EMM12	36	3	6	27	1
ERR1359591	EMM12	242	3	6	27	1
ERR1359592	EMM44	1086	3	77	27	1
ERR1359593	EMM4	39	3	5	52	74
ERR1359594	EMM12	36	3	6	27	1
ERR1359595	EMM3	15	1	11	1	1
ERR1359596	EMM12	36	12	6	27	1
ERR1359597	EMM1	28	3	5	88	16
ERR1359598	-	382	2	16	26	48
ERR1359599	EMM1	28	3	5	88	16
ERR1359600	EMM12	36	3	6	27	1
ERR1359601	EMM3	315	1	11	1	1
ERR1359602	EMM3	15	1	11	1	1
ERR1359603	EMM3	315	1	11	1	1
ERR1359604	EMM28	52	3	54	27	57
ERR1359605	EMM75	150	3	21	27	1
ERR1359606	EMM3	315	1	11	1	1
ERR1359607	EMM28	52	3	54	27	57
ERR1359608	EMM1	28	3	5	88	16
ERR1359609	EMM3	15	1	11	1	1
ERR1359610	EMM1	28	3	5	88	16
ERR1359611	EMM3	315	1	11	1	1
ERR1359612	EMM87	62	3	5	1	10
ERR1359613	EMM1	28	3	5	88	16
ERR1359614	EMM94	89	3	53	27	4
ERR1359615	EMM28	52	3	54	72	57
ERR1359616	EMM3	15	1	11	1	1
ERR1359617	EMM12	36	3	6	27	1
ERR1359619	EMM3	315	1	11	1	1
ERR1359620	EMM12	1068	4	6	27	1
ERR1359621	EMM3	315	1	11	1	1
ERR1359622	EMM2	55	3	13	50	4
ERR1359623	EMM6	382	2	16	26	48
ERR1359624	EMM3	406	1	11	1	1
ERR1359625	EMM6	382	2	16	26	48
ERR1359626	EMM87	62	3	5	1	10
ERR1359627	EMM1	28	3	5	88	16
ERR1359628	EMM89	101	6	53	9	28
ERR1359629	EMM89	101	6	53	9	28
ERR1359630	EMM1	28	3	5	88	16
ERR1359631	EMM3	15	1	11	1	1
ERR1359632	EMM1	28	3	5	88	16
ERR1359633	EMM4	39	3	5	52	74
ERR1359634	EMM12	36	3	6	27	1
ERR1359635	EMM28	52	3	54	27	57
ERR1359636	EMM3	315	1	11	1	1
ERR1359637	EMM4	38	3	23	27	74
ERR1359638	EMM89	101	6	53	9	28
ERR1359639	EMM4	39	3	5	52	74
ERR1359640	EMM6	382	2	16	65	48
ERR1359641	EMM12	36	3	6	27	1
ERR1359642	EMM12	36	3	6	27	1
ERR1359643	EMM4	38	3	23	27	74
ERR1359644	EMM1	28	3	5	88	16
ERR1359645	EMM3	406	1	11	1	1
ERR1359646	EMM22	46	2	43	9	5
ERR1359647	EMM90	184	3	65	32	1
ERR1359649	EMM12	36	3	6	27	1
ERR1359650	EMM3	315	1	11	1	1
ERR1359651	EMM1	28	3	5	88	16
ERR1359652	EMM3	315	1	11	1	1
ERR1359653	EMM73	331	7	5	9	1
ERR1359654	EMM12	36	3	6	27	1
ERR1359655	EMM3	15	1	11	1	1
ERR1359656	EMM4	39	3	5	27	74
ERR1359657	EMM3	315	1	11	1	1
ERR1359658	EMM89	101	6	53	9	30
ERR1359659	EMM87	62	3	5	1	10
ERR1359660	EMM4	39	3	5	52	74
ERR1359661	EMM3	315	1	11	1	1
ERR1359662	EMM4	39	3	5	52	74
ERR1359663	EMM1	28	3	5	88	16
ERR1359664	EMM6	382	2	16	26	48
ERR1359665	EMM1	28	3	5	88	16
ERR1359666	EMM1	28	3	5	88	16
ERR1359667	EMM3	15	1	11	1	1
ERR1359668	EMM1	28	3	5	88	16
ERR1359669	EMM3	15	1	11	1	1
ERR1359670	EMM1	28	3	5	88	16
ERR1359671	EMM89	101	6	53	9	28
ERR1359672	EMM1	28	3	5	88	16
ERR1359673	EMM94	89	3	53	27	4
ERR1359674	EMM103	327	13	65	39	1
ERR1359675	EMM75	150	3	21	27	1
ERR1359676	EMM18	42	3	5	50	94
ERR1359677	EMM3	315	1	11	1	1
ERR1359678	EMM4	39	3	5	27	74
ERR1359679	EMM3	15	1	11	1	1
ERR1359680	EMM1	28	3	5	88	16
ERR1359681	EMM3	315	1	11	1	1
ERR1359682	EMM12	36	12	6	27	1
ERR1359683	EMM3	315	1	11	1	1
ERR1359684	EMM3	15	1	11	1	1
ERR1359685	EMM6	382	2	16	26	48
ERR1359686	EMM3	315	1	11	1	1
ERR1359687	EMM12	1068	4	6	27	1
ERR1359688	EMM1	785	3	5	88	16
ERR1359689	EMM3	15	1	11	1	1
ERR1359690	EMM3	15	1	11	1	1
ERR1359691	EMM3	315	1	11	1	1
ERR1359692	EMM2	55	3	13	50	4
ERR1359693	EMM75	150	3	21	27	1
ERR1359695	EMM1	28	3	5	88	16
ERR1359696	EMM3	315	1	11	1	1
ERR1359697	EMM12	36	3	6	27	1
ERR1359698	EMM3	315	1	11	1	1
ERR1359699	EMM3	315	1	11	1	1
ERR1359700	EMM75	150	3	21	27	1
ERR1359701	EMM3	15	1	11	1	1
ERR1359702	EMM3	15	1	11	1	1
ERR1359703	EMM89	101	6	53	9	28
ERR1359704	EMM12	36	3	6	27	1
ERR1359705	EMM1	28	3	5	88	16
ERR1359706	EMM12	36	3	6	27	1
ERR1359707	EMM81	624	2	64	27	1
ERR1359708	EMM3	315	1	11	1	1
ERR1359709	EMM3	315	1	11	1	1
ERR1359710	EMM75	150	3	21	27	1
ERR1359711	EMM1	28	3	5	88	16
ERR1359712	EMM12	36	3	6	27	1
ERR1359713	EMM76	50	3	35	83	5
ERR1359714	EMM3	15	1	11	1	1
ERR1359715	EMM3	15	1	11	1	1
ERR1359716	EMM3	406	1	11	1	1
ERR1359717	EMM12	36	3	6	27	1
ERR1359718	EMM89	101	6	53	9	28
ERR1359719	EMM28	52	3	54	27	57
ERR1359720	EMM3	315	1	11	1	1
ERR1359721	EMM58	176	9	46	53	1
ERR1359722	-	99	3	74	104	1
ERR1359723	EMM1	28	3	5	88	16
ERR1359724	EMM1	28	3	5	88	16
ERR1359725	EMM89	101	6	53	9	28
ERR1359726	EMM3	15	1	11	1	1
ERR1359727	EMM1	28	3	5	88	16
ERR1359728	EMM3	315	1	11	1	1
ERR1359729	EMM3	315	1	11	1	1
ERR1359730	EMM1	28	3	5	88	16
ERR1359731	EMM3	315	1	11	1	1
ERR1359732	EMM1	28	3	5	88	16
ERR1359733	EMM6	382	2	16	26	48
ERR1359735	EMM6	382	2	16	26	48
ERR1359736	EMM3	315	1	11	1	1
ERR1359737	EMM87	62	3	5	1	10
ERR1359738	EMM3	406	1	11	1	1
ERR1359739	EMM3	315	1	11	1	1
ERR1359740	-	382	2	16	26	48
ERR1359741	EMM75	150	3	21	27	1
ERR1359742	EMM28	52	3	54	27	57
ERR1359743	EMM89	101	6	53	9	28
ERR1359744	EMM1	28	3	5	88	16
ERR1359745	EMM2	55	3	13	50	4
ERR1359746	EMM12	36	3	6	27	1
ERR1359747	EMM3	315	1	11	1	1
ERR1359748	EMM3	315	1	11	1	1
ERR1359749	EMM4	39	3	5	52	74
ERR1359750	EMM28	52	3	54	27	57
ERR1359751	EMM12	36	3	6	27	1
ERR1359752	EMM12	36	3	6	27	1
ERR1359753	EMM3	315	1	11	1	1
ERR1359754	EMM12	36	3	6	27	1
ERR1359755	EMM1	28	3	5	88	16
ERR1359756	-	382	2	16	26	48
ERR1359757	EMM12	36	3	6	27	1
ERR1359758	EMM3	15	1	11	1	1
ERR1359759	EMM3	315	1	11	1	1
ERR1359760	EMM3	15	1	11	1	1
ERR1359761	EMM1	28	3	5	88	16
ERR1359762	EMM2	55	3	13	50	4
ERR1359763	EMM3	315	1	11	1	1
ERR1359764	EMM22	46	8	45	9	5
ERR1359765	EMM4	39	3	5	52	74
ERR1359766	EMM1	28	3	5	88	16
ERR1359767	-	382	2	16	26	48
ERR1359768	EMM3	315	1	11	1	1
ERR1359769	EMM12	36	3	6	27	1
ERR1359770	EMM3	15	1	11	1	1
ERR1359771	EMM6	382	2	16	26	48
ERR1359772	EMM5	99	3	74	104	1
ERR1359773	EMM28	52	3	54	27	57
ERR1359774	EMM3	315	1	11	1	1
ERR1359775	EMM12	36	3	6	27	1
ERR1359776	EMM166	1062	14	67	14	1
ERR1359777	EMM3	315	1	11	1	1
ERR1359778	EMM4	39	3	5	27	74
ERR1359779	EMM28	1067	3	54	27	57
ERR1359780	EMM12	36	3	6	27	1
ERR1359781	EMM1	28	3	5	88	16
ERR1359782	EMM89	101	6	53	9	28
ERR1359783	EMM4	39	3	5	27	74
ERR1359784	EMM1	28	3	5	88	16
ERR1359785	EMM3	15	1	11	1	1
ERR1359786	EMM3	315	1	11	1	1
ERR1359787	EMM3	315	1	11	1	1
ERR1359788	EMM4	39	3	5	52	74
ERR1359789	EMM1	28	3	5	88	16
ERR1359790	EMM28	52	3	54	27	57
ERR1359791	EMM75	150	3	21	27	1
ERR1359792	EMM1	28	3	5	88	16
ERR1359793	EMM9	75	3	5	9	29
ERR1359794	EMM3	315	1	11	1	1
ERR1359795	EMM3	15	1	11	1	1
ERR1359796	EMM3	315	1	11	1	1
ERR1359797	EMM3	315	1	11	1	1
ERR1359798	EMM2	55	3	13	50	4
ERR1359799	EMM1	28	3	5	88	16
ERR1359800	EMM3	15	1	11	1	1
ERR1359801	EMM3	15	1	11	1	1
ERR1359802	EMM4	38	3	23	27	74
ERR1359803	EMM3	15	1	11	1	1
ERR1359804	EMM1	28	3	5	88	16
ERR1359805	EMM3	15	1	11	1	1
ERR1359806	EMM3	15	1	11	1	1
ERR1359807	EMM3	15	1	11	1	1
ERR1359808	EMM4	39	3	5	52	74
ERR1359809	EMM3	15	1	11	1	1
ERR1359810	EMM28	52	3	54	27	57
ERR1359811	EMM9	75	3	5	9	29
ERR1359812	EMM89	101	6	53	9	28
ERR1359813	EMM89	101	6	53	9	28
ERR1359814	EMM58	176	9	46	53	1
ERR1359815	EMM12	36	3	6	27	1
ERR1359816	EMM3	15	1	11	1	1
ERR1359817	EMM9	75	3	5	9	29
ERR1359818	EMM1	28	3	5	88	16
ERR1359819	EMM1	28	3	5	88	16
ERR1359820	EMM3	315	1	11	1	1
ERR1359821	EMM1	28	3	5	88	16
ERR1359822	EMM3	15	1	11	1	1
ERR1359823	EMM3	315	1	11	1	1
ERR1359824	EMM1	28	3	5	88	16
ERR1359825	EMM1	28	3	5	88	16
ERR1359826	EMM89	101	6	53	9	28
ERR1359827	EMM82	36	3	54	27	1
ERR1359828	EMM3	15	1	11	1	1
ERR1359829	-	382	2	16	26	48
ERR1359830	EMM3	15	1	11	1	1
ERR1359831	EMM3	15	1	11	1	1
ERR1359832	EMM3	315	1	11	1	1
ERR1359833	EMM1	28	3	5	88	16
ERR1359834	EMM1	28	3	5	88	16
ERR1359835	EMM1	28	3	5	88	16
ERR1359836	EMM3	406	1	11	1	1
ERR1359837	EMM1	28	3	5	88	16
ERR1359838	EMM6	382	2	16	26	48
ERR1359839	EMM1	28	3	5	88	16
ERR1359840	EMM3	15	1	11	1	1
ERR1359841	EMM3	315	1	11	1	1
ERR1359842	EMM3	315	1	11	1	1
ERR1359843	EMM3	15	1	11	1	1
ERR1359844	EMM12	1068	4	6	27	1
ERR1359845	EMM3	315	1	11	1	1
ERR1359846	EMM3	315	1	11	1	1
ERR1359847	EMM4	39	3	5	27	74
ERR1359848	EMM3	315	1	11	1	1
ERR1359849	EMM89	101	6	53	9	28
ERR1359850	EMM3	15	1	11	1	1
ERR1359851	EMM3	315	1	11	1	1
ERR1359852	EMM2	55	3	13	50	4
ERR1359853	EMM28	52	3	54	27	57
ERR1359854	EMM1	28	3	5	88	16
ERR1359855	EMM3	315	1	11	1	1
ERR1359856	EMM89	101	6	53	9	28
ERR1359857	EMM89	101	6	53	9	28
ERR1359858	EMM3	315	1	11	1	1
ERR1359859	EMM3	315	15	11	1	1
ERR1359860	EMM89	101	6	53	9	28
ERR1359861	EMM3	315	1	11	1	1
ERR1359862	EMM3	315	1	11	1	1
ERR1359863	EMM3	315	1	11	1	1
ERR1359864	EMM1	28	3	5	88	16
ERR1359866	EMM1	28	3	5	88	16
ERR1359867	EMM6	382	2	16	26	48
ERR1359868	EMM3	315	1	11	1	1
ERR1359869	EMM3	315	1	11	1	1
ERR1359870	EMM87	62	3	5	1	10
ERR1359871	EMM77	63	16	15	27	10
ERR1359872	EMM3	406	1	11	1	1
ERR1359873	EMM75	150	3	21	27	1
ERR1359874	EMM77	63	16	15	27	10
ERR1359875	EMM89	101	6	53	9	28
ERR1359876	EMM3	15	1	11	1	1
ERR1359877	EMM87	62	3	5	1	10
ERR1359878	EMM12	36	3	6	27	1
ERR1359879	EMM3	15	1	11	1	1
ERR1359880	EMM12	36	12	6	27	1
ERR1359881	EMM28	1079	3	54	27	57
ERR1359882	EMM3	315	1	11	1	1
ERR1629556	EMM1	28	3	5	88	16
ERR1732439	EMM1	28	3	5	88	16
ERR1732440	EMM4	39	3	5	27	74
ERR1732441	EMM12	36	3	6	27	1
ERR1732442	EMM12	36	3	6	27	1
ERR1732443	EMM6	382	2	16	26	48
ERR1732444	EMM1	28	3	5	88	16
ERR1732445	EMM1	28	3	5	88	16
ERR1732446	EMM3	315	1	11	1	1
ERR1732447	EMM1	28	3	5	88	16
ERR1732448	EMM12	36	3	6	27	1
ERR1732449	EMM3	315	1	11	1	1
ERR1732450	EMM3	315	1	11	1	1
ERR1732451	EMM1	28	3	5	88	16
ERR1732452	EMM90	184	3	65	32	1
ERR1732453	EMM3	315	1	11	1	1
ERR1732454	EMM75	150	3	21	27	1
ERR1732455	EMM3	315	1	11	1	1
ERR1732456	EMM89	101	6	53	9	28
ERR1732457	EMM3	315	1	11	1	1
ERR1732458	EMM28	52	3	54	27	57
ERR1732459	EMM4	39	3	5	52	74
ERR1732460	EMM1	28	3	5	88	16
ERR1732461	EMM94	89	3	53	27	4
ERR1732462	EMM89	101	6	53	9	28
ERR1732463	EMM168	1140	3	79	3	4
ERR1732464	EMM3	15	1	11	1	1
ERR1732465	EMM3	315	1	11	1	1
ERR1732466	EMM87	62	3	5	1	10
ERR1732467	EMM89	101	6	53	9	28
ERR1732468	EMM11	293	3	40	9	1
ERR1732469	EMM12	36	3	6	27	1
ERR1732470	EMM100	773	3	20	96	33
ERR1732471	EMM3	315	1	11	1	1
ERR1732472	EMM12	36	3	6	27	1
ERR1732473	EMM3	315	1	11	1	1
ERR1732474	EMM6	382	2	16	65	48
ERR1732475	EMM89	101	6	53	9	28
ERR1732476	EMM12	36	3	6	27	1
ERR1732477	EMM3	15	1	11	1	1
ERR1732478	EMM90	184	3	65	32	1
ERR1732479	EMM75	150	3	21	27	1
ERR1732480	EMM2	55	3	13	50	4
ERR1732481	EMM87	62	3	5	1	10
ERR1732482	EMM92	674	3	5	74	18
ERR1732483	EMM12	36	3	6	27	1
ERR1732484	EMM1	28	3	5	88	16
ERR1732485	EMM12	36	3	6	27	1
ERR1732486	EMM1	28	3	5	88	16
ERR1732487	EMM1	28	3	5	88	16
ERR1732488	EMM1	28	3	5	101	16
ERR1732489	EMM3	15	1	11	1	1
ERR1732490	EMM28	52	3	54	27	57
ERR1732491	EMM3	15	1	11	1	1
ERR1732492	EMM18	42	3	5	50	94
ERR1732493	EMM4	39	3	5	52	74
ERR1732494	EMM1	28	3	5	88	16
ERR1732495	-	44	3	15	9	48
ERR1732496	-	99	3	74	104	1
ERR1732497	EMM89	101	6	53	9	28
ERR1732498	EMM1	28	3	5	88	16
ERR1732499	EMM89	101	6	53	9	28
ERR1732500	EMM12	36	3	6	27	1
ERR1732501	EMM89	101	6	53	9	28
ERR1732502	EMM2	55	3	13	50	4
ERR1732503	EMM89	101	6	53	9	28
ERR1732504	EMM12	36	3	6	27	1
ERR1732505	EMM18	1087	3	5	50	94
ERR1732506	EMM1	28	3	5	101	16
ERR1732507	EMM75	150	3	21	27	1
ERR1732508	EMM3	15	1	11	1	1
ERR1732509	EMM4	1066	3	5	27	74
ERR1732510	EMM12	36	3	6	27	1
ERR1732511	EMM18	42	3	5	50	94
ERR1732512	-	382	2	16	26	48
ERR1732513	EMM1	28	3	5	88	16
ERR1732514	EMM1	28	3	5	88	16
ERR1732515	EMM89	101	6	53	9	28
ERR1732516	EMM3	315	1	11	1	1
ERR1732517	EMM12	36	3	6	27	1
ERR1732518	EMM28	52	3	54	27	57
ERR1732519	EMM1	1138	3	5	88	16
ERR1732520	EMM12	36	3	6	27	1
ERR1732521	EMM94	89	3	53	27	4
ERR1732522	EMM1	28	3	5	88	16
ERR1732523	EMM44	25	3	77	27	1
ERR1732524	EMM1	28	3	5	88	16
ERR1732525	EMM168	819	3	37	48	42
ERR1732526	EMM28	52	3	54	27	57
ERR1732527	EMM3	406	1	11	1	1
ERR1732528	STG653	984	17	5	99	80
ERR1732529	EMM1	28	3	5	88	16
ERR1732530	EMM6	382	2	16	26	48
ERR1732531	EMM44	367	18	77	27	1
ERR1732532	EMM12	36	3	6	27	1
ERR1732533	EMM1	28	3	5	88	16
ERR1732534	EMM6	382	2	16	26	48
ERR1732535	EMM89	101	6	53	9	28
ERR1732536	EMM12	242	19	6	27	1
ERR1732537	EMM3	315	1	11	1	1
ERR1732538	EMM3	406	1	11	1	1
ERR1732539	EMM89	101	6	53	9	28
ERR1732540	EMM1	28	3	5	88	16
ERR1732541	EMM2	55	3	13	50	4
ERR1732542	EMM28	52	3	54	27	57
ERR1732543	EMM5	99	3	74	104	1
ERR1732544	EMM89	101	6	53	9	28
ERR1732545	EMM1	28	3	5	88	16
ERR1732546	EMM3	406	1	11	1	1
ERR1732547	EMM1	28	3	5	88	16
ERR1732548	EMM9	204	3	5	9	12
ERR1732549	EMM18	1087	3	5	50	94
ERR1732550	EMM3	15	1	11	1	1
ERR1732551	EMM74	120	3	5	9	1
ERR1732552	EMM1	28	3	5	88	16
ERR1732553	EMM12	36	3	6	27	1
ERR1732554	EMM1	28	3	5	88	16
ERR1732555	EMM19	616	3	53	27	1
ERR1732556	EMM75	150	3	21	27	1
ERR1732557	EMM28	458	3	54	27	57
ERR1732558	EMM4	39	3	5	52	74
ERR1732559	EMM1	28	3	5	88	16
ERR1732560	EMM5	99	3	74	104	1
ERR1732561	EMM89	101	6	53	9	28
ERR1732562	EMM18	1087	3	5	50	94
ERR1732563	EMM18	1087	3	5	50	94
ERR1732564	EMM12	36	3	6	27	1
ERR1732565	EMM94	89	3	53	27	4
ERR1732566	EMM5	99	3	74	104	1
ERR1732567	EMM12	36	3	6	27	1
ERR1732568	EMM3	406	1	11	1	1
ERR1732569	EMM5	99	3	74	104	1
ERR1732570	EMM28	458	3	54	27	57
ERR1732571	EMM49	29	20	5	27	86
ERR1732572	EMM28	52	3	54	27	57
ERR1732573	EMM28	52	3	54	27	57
ERR1732574	EMM2	55	3	13	50	4
ERR1732575	EMM11	403	3	37	20	1
ERR1732576	EMM4	39	3	5	27	74
ERR1732577	EMM3	15	1	11	1	1
ERR1732578	EMM1	28	3	5	88	16
ERR1732579	EMM1	28	3	5	88	16
ERR1732580	EMM1	28	3	5	88	16
ERR1732581	EMM28	52	3	54	27	57
ERR1732582	EMM3	315	1	11	1	1
ERR1732583	EMM6	382	2	16	26	48
ERR1732584	EMM1	28	3	5	88	16
ERR1732585	EMM1	28	3	5	88	16
ERR1732586	EMM3	315	1	11	1	1
ERR1732587	EMM6	382	2	16	26	48
ERR1732588	EMM89	101	6	53	9	28
ERR1732589	EMM94	89	3	53	27	4
ERR1732590	EMM168	819	3	37	48	42
ERR1732591	EMM1	1138	3	5	88	16
ERR1732592	EMM2	55	3	13	50	4
ERR1732593	EMM1	28	3	5	88	16
ERR1732594	EMM1	28	3	5	88	16
ERR1732595	EMM89	101	6	53	9	28
ERR1732596	EMM75	150	3	21	27	1
ERR1732597	EMM1	28	3	5	88	16
ERR1732598	EMM1	28	3	5	88	16
ERR1732599	EMM3	406	1	11	1	1
ERR1732600	EMM75	150	3	21	27	1
ERR1732601	EMM12	36	3	6	27	1
ERR1732602	EMM3	315	1	11	1	1
ERR1732603	EMM11	403	3	37	9	79
ERR1732604	EMM87	62	3	5	1	10
ERR1732605	EMM3	15	1	11	1	1
ERR1732606	EMM3	315	1	11	1	1
ERR1732607	EMM3	315	1	11	1	1
ERR1732608	EMM1	28	3	5	88	16
ERR1732609	EMM75	150	3	21	27	1
ERR1732610	EMM12	36	3	6	27	1
ERR1732611	EMM75	150	3	21	27	1
ERR1732612	EMM58	176	9	46	53	1
ERR1732613	EMM4	39	3	5	27	74
ERR1732614	EMM49	371	3	5	27	86
ERR1732615	EMM89	101	6	53	9	30
ERR1732616	EMM12	36	12	6	27	1
ERR1732618	EMM3	315	1	11	1	1
ERR1732619	EMM110	1151	3	5	1	11
ERR1732620	EMM18	1087	3	5	50	94
ERR1732621	EMM113	677	3	54	27	1
ERR1732622	EMM11	403	3	37	9	1
ERR1732623	EMM75	150	3	21	27	1
ERR1732624	EMM89	101	6	53	9	28
ERR1732625	EMM9	75	3	5	9	29
ERR1732626	EMM3	315	1	11	1	1
ERR1732627	EMM28	52	3	54	27	57
ERR1732628	EMM5	99	3	74	104	1
ERR1732629	EMM89	101	6	53	9	28
ERR1732630	EMM3	315	1	11	1	1
ERR1732631	EMM1	28	3	5	88	16
ERR1732632	EMM4	38	3	23	27	74
ERR1732633	EMM5	99	3	74	104	1
ERR1732634	EMM3	315	1	11	1	1
ERR1732635	EMM89	101	21	53	9	28
ERR1732636	EMM75	150	3	21	27	1
ERR1732637	EMM1	28	3	5	88	16
ERR1732638	EMM12	36	3	6	27	1
ERR1732639	EMM75	150	3	21	27	1
ERR1732640	EMM82	36	3	54	27	1
ERR1732642	EMM89	101	6	53	9	30
ERR1732643	EMM11	403	3	37	9	1
ERR1732644	EMM6	382	2	16	26	48
ERR1732645	EMM89	101	6	53	9	28
ERR1732646	EMM3	15	1	11	1	1
ERR1732647	EMM1	28	3	5	88	16
ERR1732648	EMM4	39	3	5	27	74
ERR1732649	EMM1	28	3	5	88	51
ERR1732650	EMM89	101	6	53	9	28
ERR1732651	EMM89	101	6	53	9	28
ERR1732652	EMM87	62	3	5	1	10
ERR1732653	EMM28	458	3	54	27	57
ERR1732654	EMM1	28	3	5	88	16
ERR1732655	EMM4	39	3	5	27	74
ERR1732656	EMM1	28	3	5	88	16
ERR1732657	EMM28	52	3	54	27	57
ERR1732658	EMM3	315	1	11	1	1
ERR1732659	EMM4	39	3	5	27	74
ERR1732660	EMM28	52	3	54	27	57
ERR1732661	EMM1	28	3	5	88	16
ERR1732662	EMM1	28	3	5	88	16
ERR1732663	EMM110	1151	3	5	1	11
ERR1732664	EMM3	15	1	11	1	1
ERR1732665	EMM12	36	3	6	27	1
ERR1732666	EMM87	62	3	5	1	10
ERR1732667	EMM1	28	3	5	88	16
ERR1732668	EMM4	39	3	5	27	74
ERR1732669	EMM73	331	7	5	9	1
ERR1732670	EMM1	28	3	5	88	16
ERR1732671	EMM75	150	3	21	27	1
ERR1732672	EMM82	36	3	54	27	1
ERR1732673	EMM3	15	1	11	1	1
ERR1732674	EMM6	382	2	16	26	48
ERR1732675	EMM90	184	3	65	32	1
ERR1732676	EMM1	28	3	5	88	16
ERR1732677	EMM75	150	3	21	27	1
ERR1732678	EMM5	99	3	74	104	1
ERR1732679	EMM5	99	3	74	104	1
ERR1732680	EMM28	52	3	54	27	57
ERR1732681	EMM75	150	3	21	27	1
ERR1732682	EMM1	28	3	5	88	16
ERR1732683	EMM4	39	3	5	27	74
ERR1732684	EMM88	919	22	97	21	1
ERR1732685	EMM87	62	3	5	1	10
ERR1732686	EMM73	331	7	5	9	1
ERR1732687	EMM28	52	3	54	27	57
ERR1732688	EMM168	819	3	37	48	42
ERR1732689	EMM3	315	1	11	1	1
ERR1732690	EMM58	176	9	59	53	1
ERR1732691	EMM12	36	3	6	27	1
ERR1732692	EMM28	52	3	54	27	57
ERR1732693	EMM3	406	1	11	1	1
ERR1732694	EMM3	406	1	11	1	1
ERR1732695	EMM75	150	3	21	27	1
ERR1732696	EMM4	1066	3	5	27	74
ERR1732697	EMM44	25	3	77	27	1
ERR1732698	EMM1	28	3	5	88	16
ERR1732699	EMM5	99	3	74	104	1
ERR1732700	EMM12	36	3	6	27	1
ERR1732701	EMM87	62	3	5	1	10
ERR1732702	EMM92	674	3	5	74	18
ERR1732703	EMM28	458	3	54	27	57
ERR1732704	EMM1	28	3	5	88	16
ERR1732705	EMM1	28	3	5	88	16
ERR1732706	EMM1	28	3	5	88	16
ERR1732707	EMM12	36	3	6	27	1
ERR1732708	EMM44	25	3	77	27	1
ERR1732709	EMM75	788	3	21	27	1
ERR1732710	EMM1	28	3	5	88	16
ERR1732711	EMM75	150	3	21	27	1
ERR1732712	EMM3	15	1	11	1	1
ERR1732713	EMM68	247	23	53	90	4
ERR1732714	EMM3	315	1	11	1	1
ERR1732715	EMM1	28	3	5	88	16
ERR1732716	EMM1	28	3	5	88	16
ERR1732717	EMM1	28	3	5	88	16
ERR1732718	EMM28	52	3	54	27	57
ERR1732719	EMM1	28	3	5	88	16
ERR1732720	EMM1	28	3	5	88	16
ERR1732721	EMM1	28	3	5	88	16
ERR1732722	EMM75	150	3	21	27	1
ERR1732723	EMM12	36	3	6	27	1
ERR1732724	EMM4	39	3	5	27	74
ERR1732725	EMM168	819	3	37	48	42
ERR1732726	EMM2	55	3	13	50	4
ERR1732727	EMM3	15	1	11	1	1
ERR1732728	EMM28	52	3	54	27	57
ERR1732729	EMM89	101	6	53	9	28
ERR1732730	EMM81	624	24	64	27	1
ERR1732731	EMM44	25	3	77	27	1
ERR1732732	EMM1	28	3	34	88	16
ERR1732733	EMM1	28	3	5	88	16
ERR1732734	EMM28	52	3	54	27	57
ERR1732735	EMM3	15	1	11	1	1
ERR1732736	EMM12	36	3	6	27	1
ERR1732737	EMM12	36	3	6	27	1
ERR1732738	EMM1	28	3	5	88	16
ERR1732739	EMM1	28	3	5	88	16
ERR1732740	EMM110	1151	3	5	1	11
ERR1732741	EMM3	406	1	11	1	1
ERR1732742	EMM1	28	3	5	88	16
ERR1732743	EMM28	52	3	54	27	57
ERR1732744	EMM12	36	3	6	27	1
ERR1732745	EMM77	63	16	15	27	10
ERR1732746	EMM89	101	6	53	9	28
ERR1732747	EMM81	624	2	64	27	1
ERR1732748	EMM6	382	2	16	26	48
ERR1732749	EMM89	101	6	53	9	28
ERR1732750	EMM4	39	3	5	52	74
ERR1732751	EMM89	101	6	53	9	28
ERR1732752	EMM3	315	1	11	1	1
ERR1732753	EMM11	403	3	37	9	1
ERR1732754	EMM2	55	3	13	50	4
ERR1732756	EMM1	28	3	5	88	16
ERR1732757	EMM168	819	3	37	48	42
ERR1732758	EMM3	315	1	11	1	1
ERR1732759	EMM9	75	3	5	9	29
ERR1732760	EMM85	1145	3	37	35	1
ERR1732761	EMM3	315	1	11	1	1
ERR1732762	EMM1	28	3	5	88	16
ERR1732764	EMM1	28	3	5	88	16
ERR1732765	EMM3	15	1	11	1	1
ERR1732766	EMM1	28	3	5	88	16
ERR1732767	EMM76	875	2	101	9	1
ERR1732768	EMM1	28	3	5	88	16
ERR1732769	EMM1	28	3	5	88	16
ERR1732770	EMM5	99	3	74	104	1
ERR1732771	EMM12	36	3	6	27	1
ERR1732772	EMM18	1087	3	5	50	94
ERR1732773	EMM94	89	3	53	27	4
ERR1732774	EMM89	101	6	53	9	28
ERR1732775	EMM12	36	3	6	27	1
ERR1732776	EMM89	101	6	53	9	28
ERR1732777	EMM1	28	3	5	88	16
ERR1732778	EMM89	101	6	53	9	28
ERR1732779	EMM1	28	3	5	88	16
ERR1732780	EMM89	101	6	53	9	28
ERR1732781	EMM89	101	6	53	9	28
ERR1732782	EMM3	315	1	11	1	1
ERR1732783	EMM1	28	3	5	88	16
ERR1732784	EMM28	52	3	54	27	57
ERR1732785	EMM4	39	3	5	27	74
ERR1732786	EMM1	28	3	5	88	16
ERR1732787	EMM28	52	3	54	27	57
ERR1732788	EMM3	315	1	11	1	1
ERR1732789	EMM4	39	3	5	52	74
ERR1732790	EMM94	89	3	53	27	4
ERR1732791	EMM1	28	3	5	88	16
ERR1732792	EMM1	28	3	5	88	16
ERR1732793	EMM1	28	3	5	88	16
ERR1732794	EMM75	150	3	21	49	1
ERR1732795	EMM4	39	3	5	52	74
ERR1732796	EMM28	52	3	54	27	57
ERR1732797	EMM94	89	3	53	27	4
ERR1732798	EMM28	52	3	54	27	57
ERR1732799	EMM3	15	1	11	1	1
ERR1732800	EMM89	101	6	53	9	28
ERR1732801	EMM12	36	3	6	27	1
ERR1732802	EMM5	99	3	74	104	1
ERR1732803	EMM3	406	1	11	1	1
ERR1732804	EMM2	55	3	13	50	4
ERR1732805	EMM1	28	3	5	88	16
ERR1732806	EMM89	101	6	53	9	28
ERR1732807	EMM28	52	3	54	27	57
ERR1732808	EMM4	39	3	5	52	74
ERR1732809	EMM28	52	3	54	27	57
ERR1732810	EMM87	62	3	5	1	10
ERR1732811	EMM1	28	3	5	88	16
ERR1732812	EMM6	382	2	16	26	48
ERR1732813	EMM89	101	6	53	9	65
ERR1732814	EMM77	63	16	15	27	10
ERR1732815	EMM28	52	3	54	27	57
ERR1732816	EMM18	1087	3	5	50	94
ERR1732817	EMM12	36	3	6	27	1
ERR1732818	EMM89	101	6	53	9	28
ERR1732819	EMM89	101	6	53	9	28
ERR1732820	EMM3	315	1	11	1	1
ERR1732821	EMM4	39	3	5	52	74
ERR1732822	EMM3	315	1	11	1	1
ERR1732823	EMM5	99	3	74	104	1
ERR1732824	EMM89	101	6	53	9	28
ERR1732825	EMM6	382	2	16	26	48
ERR1732826	EMM1	28	3	5	88	16
ERR1732827	EMM89	966	6	53	9	28
ERR1732828	EMM1	28	3	5	88	16
ERR1732829	EMM3	315	1	11	1	1
ERR1732830	EMM3	315	1	11	1	1
ERR1732831	EMM1	28	3	5	88	16
ERR1732832	EMM82	36	3	54	27	1
ERR1732833	EMM87	62	3	5	1	52
ERR1732834	EMM28	52	3	54	27	57
ERR1732835	EMM12	36	3	6	27	1
ERR1732836	EMM1	28	3	5	88	16
ERR1732837	EMM89	101	6	53	9	28
ERR1732838	EMM28	52	3	54	27	57
ERR1732839	EMM75	1150	3	15	27	48
ERR1732840	EMM1	28	3	5	88	16
ERR1732841	EMM12	36	3	6	27	1
ERR1732842	EMM5	99	3	74	104	1
ERR1732843	EMM12	36	3	6	27	1
ERR1732844	EMM1	28	3	5	88	16
ERR1732845	EMM1	28	3	5	88	16
ERR1732846	EMM1	28	3	5	88	16
ERR1732847	EMM1	28	3	5	88	16
ERR1732848	EMM5	99	3	74	104	1
ERR1732849	EMM3	15	1	11	1	1
ERR1732850	EMM81	837	2	64	27	1
ERR1732851	EMM76	875	2	101	9	1
ERR1732852	EMM12	36	3	6	27	1
ERR1732853	EMM1	28	3	5	88	16
ERR1732854	EMM3	15	1	11	1	1
ERR1732855	EMM12	36	3	6	27	1
ERR1732856	EMM3	315	1	11	1	1
ERR1732857	EMM1	28	3	5	88	16
ERR1732858	EMM1	28	3	5	88	16
ERR1732859	EMM75	150	3	21	27	1
ERR1732860	EMM3	315	1	11	1	1
ERR1732861	EMM5	99	3	74	104	1
ERR1732862	EMM75	150	3	21	27	1
ERR1732863	EMM1	28	3	5	88	16
ERR1732864	EMM1	28	3	5	88	16
ERR1732865	EMM81	837	2	64	27	1
ERR1732866	EMM12	1148	3	6	27	1
ERR1732867	EMM3	15	1	11	1	1
ERR1732868	EMM3	315	1	11	1	1
ERR1732869	EMM94	89	3	53	27	4
ERR1732870	EMM6	382	2	16	65	48
ERR1732871	EMM4	38	3	23	27	74
ERR1732872	EMM73	331	7	5	9	1
ERR1732873	EMM94	89	3	53	27	4
ERR1732874	EMM1	28	3	5	88	16
ERR1732875	EMM1	28	3	32	88	16
ERR1732876	EMM4	39	3	5	27	74
ERR1732877	-	163	2	53	27	7
ERR1732878	EMM3	15	1	11	1	1
ERR1732879	EMM4	39	3	5	27	74
ERR1732880	EMM89	101	6	53	9	28
ERR1732881	EMM87	62	3	5	1	10
ERR1732882	EMM1	28	3	5	88	16
ERR1732883	EMM1	28	3	5	88	16
ERR1732884	EMM5	99	3	74	104	1
ERR1732885	EMM28	52	3	54	27	57
ERR1732886	EMM3	15	1	11	1	1
ERR1732887	EMM6	37	2	16	26	48
ERR1732888	EMM4	39	3	5	52	74
ERR1732889	EMM73	331	7	5	9	1
ERR1732890	EMM3	15	1	11	1	1
ERR1732891	EMM28	52	3	54	27	57
ERR1732892	EMM4	1155	3	89	21	1
ERR1732893	EMM3	315	1	11	1	1
ERR1732894	EMM1	28	3	5	88	16
ERR1732895	EMM1	28	3	5	88	16
ERR1732896	EMM28	1141	3	88	82	1
ERR1732897	EMM89	101	6	53	9	28
ERR1732898	EMM4	39	3	5	27	74
ERR1732899	EMM12	36	3	6	27	1
ERR1732900	EMM28	52	3	54	27	57
ERR1732901	EMM12	36	3	6	27	1
ERR1732902	EMM58	1110	9	46	53	1
ERR1732903	EMM3	315	1	11	1	1
ERR1732904	EMM3	315	1	11	1	1
ERR1732905	EMM28	458	3	54	27	57
ERR1732906	EMM11	403	3	37	20	1
ERR1732907	EMM3	15	1	11	1	1
ERR1732908	EMM3	315	1	11	1	1
ERR1732909	EMM28	52	3	54	27	57
ERR1732910	EMM28	458	3	54	27	57
ERR1732911	EMM81	117	2	64	27	1
ERR1732912	EMM12	36	3	6	27	1
ERR1732913	EMM92	82	25	2	9	18
ERR1732914	EMM12	36	3	6	27	1
ERR1732915	EMM1	28	3	5	88	16
ERR1732916	EMM1	28	3	5	88	16
ERR1732917	EMM6	382	2	16	26	48
ERR1732918	EMM3	406	1	11	1	1
ERR1732919	EMM3	315	1	11	1	1
ERR1732920	EMM3	406	1	11	1	1
ERR1732921	EMM1	28	3	5	88	16
ERR1732922	EMM1	28	3	5	88	16
ERR1732923	EMM12	36	3	6	27	1
ERR1732924	EMM89	101	6	53	9	28
ERR1732925	EMM3	406	1	11	1	1
ERR1732926	EMM3	315	1	11	1	1
ERR1732927	EMM3	315	1	11	1	1
ERR1732928	EMM3	315	1	11	1	1
ERR1732929	EMM12	36	3	6	27	1
ERR1732930	EMM12	36	3	6	27	1
ERR1732931	EMM75	150	3	21	27	1
ERR1732932	EMM89	101	6	53	9	28
ERR1732933	EMM89	101	6	53	9	28
ERR1732934	EMM12	36	3	6	27	1
ERR1732935	EMM3	406	1	11	1	1
ERR1732936	EMM6	382	2	16	26	48
ERR1732937	EMM1	28	3	5	88	16
ERR1732938	EMM12	36	3	6	27	1
ERR1732939	EMM22	46	8	45	9	5
ERR1732940	EMM1	28	3	5	88	16
ERR1732941	EMM12	36	3	6	27	1
ERR1732942	EMM87	62	3	5	1	10
ERR1732943	EMM89	101	6	53	9	28
ERR1732944	EMM12	36	3	6	27	1
ERR1732945	EMM44	1134	3	77	27	1
ERR1732946	EMM3	315	1	11	1	1
ERR1732947	EMM2	55	3	13	50	4
ERR1732948	EMM12	1148	3	6	27	1
ERR1732949	EMM1	28	3	5	88	16
ERR1732950	EMM3	315	1	11	1	1
ERR1732951	EMM28	52	3	54	27	57
ERR1732952	EMM99	229	3	5	9	1
ERR1732953	EMM1	28	3	5	101	16
ERR1732954	EMM12	36	3	6	27	1
ERR1732955	EMM1	28	3	5	88	16
ERR1732956	EMM73	331	7	5	9	1
ERR1732957	EMM89	101	6	53	9	28
ERR1732958	EMM168	819	3	37	48	42
ERR1732959	EMM75	150	3	21	27	1
ERR1732961	EMM4	39	3	5	27	74
ERR1732962	EMM75	150	3	21	27	1
ERR1732963	EMM6	382	2	16	26	48
ERR1732964	EMM1	28	3	5	88	16
ERR1732965	EMM44	1134	3	77	27	1
ERR1732966	EMM3	15	1	11	1	1
ERR1732967	EMM12	36	3	6	27	1
ERR1732968	EMM28	52	3	54	27	57
ERR1732969	EMM28	458	3	54	27	57
ERR1732970	EMM11	404	26	37	9	1
ERR1732971	EMM1	28	3	5	88	16
ERR1732972	EMM12	36	3	6	27	1
ERR1732973	EMM1	28	3	5	88	16
ERR1732974	EMM89	101	6	53	9	28
ERR1732976	EMM28	458	3	54	27	57
ERR1732977	EMM3	315	1	11	1	1
ERR1732978	EMM89	101	6	53	9	28
ERR1732979	EMM1	28	3	5	88	16
ERR1732980	EMM12	242	3	6	27	1
ERR1732981	EMM12	36	3	6	27	1
ERR1732982	EMM3	315	1	11	1	1
ERR1732983	EMM18	1087	3	5	50	94
ERR1732984	EMM89	101	6	53	31	28
ERR1732985	EMM4	39	3	5	27	74
ERR1732986	EMM3	315	1	11	1	1
ERR1732987	EMM12	36	3	6	27	1
ERR1732988	EMM1	28	3	5	88	16
ERR1732989	EMM89	101	6	53	9	28
ERR1732990	EMM28	52	3	54	27	57
ERR1732991	EMM94	89	3	53	27	4
ERR1732992	EMM76	378	3	54	27	1
ERR1732993	EMM89	101	6	53	9	28
ERR1732994	EMM89	101	6	53	9	28
ERR1732995	EMM2	55	3	13	50	4
ERR1732997	EMM1	28	3	5	88	16
ERR1732998	EMM22	46	2	43	9	5
ERR1732999	EMM1	28	3	5	88	16
ERR1733000	EMM28	52	3	54	27	57
ERR1733001	EMM89	101	6	53	9	28
ERR1733002	EMM89	101	6	53	9	28
ERR1733003	EMM28	52	3	54	27	57
ERR1733004	EMM12	36	3	6	27	1
ERR1733005	-	382	2	16	26	48
ERR1733006	EMM28	52	3	54	27	57
ERR1733007	EMM3	315	1	11	1	1
ERR1733008	EMM1	28	3	5	88	16
ERR1733009	EMM75	150	3	21	27	1
ERR1733010	EMM6	382	2	16	26	48
ERR1733011	EMM6	382	2	16	26	48
ERR1733012	EMM5	99	3	74	104	1
ERR1733013	EMM1	28	3	5	88	16
ERR1733014	EMM87	62	3	5	1	10
ERR1733015	EMM1	28	3	5	88	16
ERR1733016	EMM12	1068	4	6	27	1
ERR1733017	EMM18	1087	3	5	50	94
ERR1733018	EMM3	15	1	11	1	1
ERR1733019	EMM1	28	3	5	88	16
ERR1733020	EMM12	36	3	6	27	1
ERR1733021	EMM89	1143	6	53	9	28
ERR1733022	EMM12	36	3	6	27	1
ERR1733023	EMM76	291	3	33	19	27
ERR1733024	EMM12	36	3	6	27	1
ERR1733025	EMM58	176	9	46	53	1
ERR1733026	EMM1	28	3	5	88	16
ERR1733027	EMM3	315	1	11	1	1
ERR1733028	EMM28	52	3	54	27	57
ERR1733029	EMM1	28	3	5	88	16
ERR1733030	EMM89	101	6	53	9	28
ERR1733031	EMM3	315	1	11	1	1
ERR1733032	EMM1	28	3	5	88	16
ERR1733033	EMM81	624	2	64	27	1
ERR1733034	EMM32	386	27	53	9	1
ERR1733035	EMM44	25	3	77	27	1
ERR1733036	EMM28	52	3	54	27	57
ERR1733037	EMM89	101	6	53	9	28
ERR1733038	EMM1	28	3	5	88	16
ERR1733039	EMM1	28	3	5	88	16
ERR1733040	EMM3	315	1	11	1	1
ERR1733041	EMM5	99	3	74	104	1
ERR1733042	EMM1	28	3	5	88	16
ERR1733043	EMM1	28	3	5	88	16
ERR1733044	EMM12	36	3	6	27	1
ERR1733045	EMM75	150	3	21	27	1
ERR1733046	EMM11	403	3	37	9	1
ERR1733047	EMM1	28	3	5	88	16
ERR1733048	EMM1	28	3	5	88	16
ERR1733049	EMM1	28	3	5	88	16
ERR1733050	EMM1	28	3	5	88	16
ERR1733051	EMM1	28	3	5	88	16
ERR1733052	EMM3	406	1	11	1	1
ERR1733053	EMM28	52	3	54	27	57
ERR1733054	EMM3	15	1	11	1	1
ERR1733055	EMM12	36	3	6	27	1
ERR1733056	EMM2	55	3	13	50	4
ERR1733057	EMM22	46	2	43	9	5
ERR1733058	EMM3	315	1	11	1	1
ERR1733059	EMM89	101	6	53	9	28
ERR1733060	EMM89	101	6	53	9	28
ERR1733061	EMM57	348	3	53	1	11
ERR1733062	-	382	2	16	26	48
ERR1733063	EMM28	52	3	54	27	57
ERR1733064	EMM1	28	3	5	88	16
ERR1733065	EMM6	382	2	16	26	48
ERR1733066	EMM28	52	3	54	27	57
ERR1733067	EMM87	62	3	5	1	10
ERR1733068	EMM3	315	1	11	1	1
ERR1733069	EMM12	36	3	6	27	1
ERR1733070	EMM28	52	3	54	27	57
ERR1733071	EMM12	36	3	6	27	1
ERR1733072	EMM3	315	1	11	1	1
ERR1733073	EMM2	55	3	13	50	4
ERR1733074	EMM1	28	3	5	88	16
ERR1733075	EMM44	25	3	77	27	1
ERR1733076	EMM1	28	3	5	88	16
ERR1733077	EMM87	62	3	5	1	10
ERR1733078	EMM44	1134	3	77	27	1
ERR1733079	EMM1	28	3	5	88	16
ERR1733080	EMM18	402	3	5	9	1
ERR1733081	EMM81	624	2	64	27	1
ERR1733082	EMM1	28	3	5	88	16
ERR1733083	EMM1	28	3	5	88	16
ERR1733084	EMM12	36	3	6	27	1
ERR1733085	EMM1	28	3	5	88	16
ERR1733086	EMM3	315	1	11	1	1
ERR1733087	EMM2	55	3	13	50	4
ERR1733088	EMM3	315	1	11	1	1
ERR1733089	EMM1	28	3	5	88	16
ERR1733090	EMM89	101	6	53	9	28
ERR1733091	EMM1	28	3	5	88	16
ERR1733092	EMM4	39	3	5	27	74
ERR1733093	EMM1	28	3	5	88	16
ERR1733094	EMM5	99	3	74	104	1
ERR1733095	EMM89	101	6	53	9	28
ERR1733096	EMM3	315	1	11	1	1
ERR1733097	EMM3	315	1	11	1	1
ERR1733098	EMM1	28	3	5	88	16
ERR1733099	EMM1	28	3	5	88	16
ERR1733100	EMM3	315	1	11	1	1
ERR1733101	EMM28	52	3	54	27	57
ERR1733102	EMM1	28	3	5	88	16
ERR1733103	EMM3	315	1	11	1	1
ERR1733104	EMM28	52	3	54	27	57
ERR1733105	EMM1	28	3	5	88	16
ERR1733106	EMM3	15	1	11	1	1
ERR1733107	EMM1	28	3	5	88	16
ERR1733108	EMM28	52	3	54	27	57
ERR1733110	EMM3	15	1	11	1	1
ERR1733111	EMM12	36	3	6	27	1
ERR1733112	EMM6	382	2	16	26	48
ERR1733113	EMM3	15	1	11	1	1
ERR1733114	EMM1	28	3	5	88	16
ERR1733115	EMM1	28	3	5	88	16
ERR1733116	EMM1	28	3	5	88	16
ERR1733117	EMM3	15	1	11	1	1
ERR1733118	EMM3	406	1	11	1	1
ERR1733119	EMM1	28	3	5	88	16
ERR1733120	EMM12	36	3	6	27	1
ERR1733121	EMM6	382	2	16	26	48
ERR1733122	EMM5	99	3	74	104	1
ERR1733123	EMM89	101	6	53	9	28
ERR1733124	EMM3	15	1	11	1	1
ERR1733125	EMM3	315	1	11	1	1
ERR1733126	EMM6	382	2	16	65	48
ERR1733127	EMM1	28	3	5	88	16
ERR1733128	EMM89	101	6	53	9	28
ERR1733129	EMM168	819	3	37	48	42
ERR1733130	EMM12	36	3	6	27	1
ERR1733131	EMM82	36	3	54	27	1
ERR1733132	EMM3	15	1	11	1	1
ERR1733133	EMM89	101	21	53	9	28
ERR1733134	EMM103	327	13	65	39	1
ERR1733135	EMM11	403	3	37	20	1
ERR1733136	EMM4	39	3	5	27	74
ERR1733137	EMM12	36	3	6	27	1
ERR1733138	EMM87	62	3	5	1	10
ERR1733139	EMM12	36	3	6	27	1
ERR1733140	EMM1	28	3	5	88	16
ERR1733141	EMM28	52	3	54	27	57
ERR1733142	EMM8	59	1	53	9	1
ERR1733143	EMM89	101	6	53	9	28
ERR1733144	EMM94	89	3	53	27	4
ERR1733145	EMM11	403	3	37	9	1
ERR1733146	EMM12	36	3	6	27	1
ERR1733147	EMM18	1087	3	5	50	94
ERR1733148	EMM3	15	1	11	1	1
ERR1733149	EMM3	315	1	11	1	1
ERR1733150	EMM12	36	3	6	27	1
ERR1733151	EMM1	1139	3	5	88	16
ERR1733152	EMM3	315	1	11	1	1
ERR1733153	EMM28	52	3	54	27	57
ERR1733154	EMM2	55	3	13	50	4
ERR1733155	EMM1	28	3	5	88	16
ERR1733156	EMM89	101	6	53	9	28
ERR1733157	EMM3	315	1	11	1	1
ERR1733158	EMM81	624	2	64	27	1
ERR1733159	EMM3	15	1	11	1	1
ERR1733161	EMM1	28	3	5	101	16
ERR1733162	EMM12	36	3	6	27	1
ERR1733163	EMM3	406	1	11	1	1
ERR1733164	EMM94	89	3	53	27	4
ERR1733165	EMM1	28	3	5	88	16
ERR1733166	EMM75	150	3	21	27	1
ERR1733167	EMM89	101	6	78	9	28
ERR1733168	EMM18	1087	3	5	50	94
ERR1733169	EMM89	101	6	53	9	28
ERR1733170	EMM92	674	3	5	74	18
ERR1733171	EMM75	150	3	21	27	1
ERR1733172	EMM89	101	6	53	9	28
ERR1733173	EMM11	403	3	37	9	1
ERR1733174	EMM3	315	1	11	1	1
ERR1733175	EMM3	15	1	11	1	1
ERR1733176	EMM12	36	3	6	27	1
ERR1733177	EMM3	406	1	11	1	1
ERR1733178	EMM22	46	2	43	9	5
ERR1733179	EMM4	39	3	5	52	74
ERR1733180	EMM1	28	3	5	88	16
ERR1733181	EMM3	15	1	11	1	1
ERR1733182	EMM89	101	6	53	9	28
ERR1733183	EMM3	315	1	11	1	1
ERR1733184	EMM1	28	3	5	88	16
ERR1733185	EMM58	1154	9	46	53	1
ERR1733186	EMM1	28	3	5	88	16
ERR1733188	EMM3	406	1	11	1	1
ERR1733189	EMM81	624	2	64	27	1
ERR1733190	EMM89	101	6	53	9	28
ERR1733191	EMM89	101	6	53	9	28
ERR1733192	EMM94	89	3	53	27	4
ERR1733193	EMM1	28	3	5	88	16
ERR1733194	EMM1	28	3	5	88	16
ERR1733195	EMM3	315	1	11	1	1
ERR1733196	EMM77	63	16	15	27	10
ERR1733197	EMM3	315	1	11	1	1
ERR1733198	EMM28	52	3	54	27	57
ERR1733199	EMM12	36	3	6	27	1
ERR1733200	EMM1	28	3	5	88	16
ERR1733201	EMM75	150	3	21	27	1
ERR1733202	EMM1	28	3	5	88	16
ERR1733204	EMM5	99	3	74	104	1
ERR1733205	EMM1	28	3	5	88	16
ERR1733206	EMM12	36	3	6	27	1
ERR1733207	EMM2	55	3	13	50	4
ERR1733208	EMM4	39	3	5	27	74
ERR1733209	EMM3	315	1	11	1	1
ERR1733210	EMM12	36	3	6	27	1
ERR1733211	EMM73	331	7	5	9	1
ERR1733212	EMM12	1105	3	6	27	1
ERR1733213	EMM89	101	6	53	9	28
ERR1733214	EMM89	101	6	53	9	28
ERR1733215	EMM3	15	1	11	1	1
ERR1733216	EMM28	458	28	54	27	57
ERR1733217	EMM1	28	3	5	88	16
ERR1733218	EMM3	15	1	11	1	1
ERR1733219	EMM3	15	29	11	1	1
ERR1733220	EMM12	242	3	6	27	1
ERR1733221	EMM12	36	3	6	27	1
ERR1733222	EMM11	688	30	37	9	1
ERR1733223	EMM3	315	1	11	1	1
ERR1733224	EMM5	99	3	74	104	1
ERR1733225	EMM89	101	6	53	9	28
ERR1733226	EMM75	150	3	21	27	1
ERR1733227	EMM1	28	3	5	88	16
ERR1733228	EMM6	382	2	16	26	48
ERR1733229	EMM12	36	3	6	27	1
ERR1733230	EMM12	1068	4	6	27	1
ERR1733231	EMM1	28	3	5	88	16
ERR1733232	EMM1	28	3	5	88	16
ERR1733233	EMM28	52	3	54	27	57
ERR1733234	EMM12	36	3	6	27	1
ERR1733235	EMM1	28	3	5	88	16
ERR1733236	EMM6	382	2	16	26	48
ERR1733237	EMM1	28	3	5	88	16
ERR1733238	EMM3	315	1	11	1	1
ERR1733239	EMM2	55	3	13	50	4
ERR1733240	EMM1	28	3	5	88	16
ERR1733241	EMM1	28	3	5	88	16
ERR1733242	EMM89	101	6	53	9	28
ERR1733243	EMM76	378	3	54	27	1
ERR1733244	EMM3	15	1	11	1	1
ERR1733245	EMM4	39	3	5	27	74
ERR1733246	EMM1	28	3	5	88	16
ERR1733247	EMM1	28	3	5	88	16
ERR1733248	EMM3	315	1	11	1	1
ERR1733249	EMM1	28	3	5	88	16
ERR1733250	EMM89	101	6	53	9	30
ERR1733251	EMM87	62	3	5	1	10
ERR1733252	EMM1	28	3	5	88	16
ERR1733253	EMM3	15	1	11	1	1
ERR1733254	EMM28	52	3	54	27	57
ERR1733255	EMM12	36	3	6	27	1
ERR1733256	EMM3	315	1	11	1	1
ERR1733257	EMM6	382	2	16	26	48
ERR1733258	EMM89	101	6	53	9	28
ERR1733259	EMM1	28	3	5	88	16
ERR1733260	EMM2	55	3	13	50	4
ERR1733261	EMM6	382	2	16	26	48
ERR1733262	EMM3	315	1	11	1	1
ERR1733263	EMM89	101	6	53	9	28
ERR1733264	EMM6	411	2	16	26	48
ERR1733265	EMM12	36	3	6	27	1
ERR1733266	EMM28	458	3	54	27	57
ERR1733267	EMM89	101	6	53	9	28
ERR1733268	EMM12	36	3	6	27	1
ERR1733269	EMM1	28	3	5	88	16
ERR1733270	EMM1	28	3	5	88	16
ERR1733271	EMM3	315	1	11	1	1
ERR1733272	EMM6	382	2	16	26	48
ERR1733274	EMM1	28	3	5	88	16
ERR1733275	EMM89	101	6	53	9	28
ERR1733276	EMM3	15	1	11	1	1
ERR1733277	EMM89	101	6	53	9	28
ERR1733278	EMM4	39	3	5	27	74
ERR1733279	EMM1	28	3	5	88	16
ERR1733280	EMM9	891	3	5	9	29
ERR1733281	EMM75	788	3	21	27	1
ERR1733282	EMM3	315	1	11	1	1
ERR1733283	EMM12	36	3	6	27	1
ERR1733284	EMM94	89	3	53	27	4
ERR1733285	EMM75	150	3	21	27	1
ERR1733286	EMM3	315	1	11	1	1
ERR1733287	EMM1	28	3	5	88	16
ERR1733289	EMM58	176	9	46	53	1
ERR1733290	EMM4	39	3	5	27	74
ERR1733291	EMM3	315	1	11	1	1
ERR1733292	EMM6	382	2	16	65	48
ERR1733293	EMM76	50	3	35	83	5
ERR1733294	EMM3	1152	1	11	1	1
ERR1733295	EMM3	15	1	11	1	1
ERR1733296	EMM1	28	3	5	88	16
ERR1733297	EMM12	36	3	6	27	1
ERR1733298	EMM81	624	2	64	27	1
ERR1733299	EMM12	36	3	6	27	1
ERR1733300	EMM75	150	3	21	27	1
ERR1733301	EMM1	28	3	5	88	16
ERR1733302	EMM3	315	1	11	1	1
ERR1733303	EMM44	25	3	77	27	1
ERR1733304	EMM3	15	1	11	1	1
ERR1733305	EMM3	15	1	11	1	1
ERR1733306	EMM1	28	3	5	88	16
ERR1733307	EMM1	28	3	5	88	16
ERR1733308	EMM75	150	3	21	27	1
ERR1733309	EMM3	315	1	11	1	1
ERR1733310	EMM12	36	3	6	27	1
ERR1733311	EMM28	52	3	54	27	57
ERR1733312	EMM4	38	3	23	27	74
ERR1733313	EMM4	39	3	5	52	74
ERR1733314	EMM81	117	2	64	27	1
ERR1733315	EMM4	1066	3	5	27	74
ERR1733316	EMM3	315	1	11	1	1
ERR1733317	EMM12	36	3	6	27	1
ERR1733318	EMM11	403	3	37	9	1
ERR1733319	EMM1	28	3	5	88	16
ERR1733320	EMM89	101	6	53	9	28
ERR1733321	EMM1	28	3	5	88	16
ERR1733322	EMM89	101	6	53	9	28
ERR1733323	EMM28	52	3	54	27	57
ERR1733324	EMM87	62	3	5	1	10
ERR1733325	EMM1	28	3	5	88	16
ERR1733326	EMM90	184	3	65	32	1
ERR1733327	EMM75	150	3	21	27	1
ERR1733328	EMM89	101	6	53	9	28
ERR1733329	EMM1	28	3	5	88	16
ERR1733330	EMM22	46	8	43	9	5
ERR1733331	EMM89	101	6	53	9	28
ERR1733332	EMM168	819	3	37	48	42
ERR1733333	EMM68	247	23	53	90	4
ERR1733334	EMM28	52	3	54	27	57
ERR1733335	EMM89	101	6	53	9	28
ERR1733336	EMM1	28	3	5	88	16
ERR1733337	EMM4	39	3	5	52	74
ERR1733338	EMM28	458	3	54	27	57
ERR1733339	EMM3	15	1	11	1	1
ERR1733340	EMM28	52	3	54	27	57
ERR1733341	EMM6	382	2	16	26	48
ERR1733342	EMM28	52	3	54	27	57
ERR1733343	EMM89	101	6	53	9	28
ERR1733344	EMM43	1147	3	93	27	1
ERR1733345	EMM89	101	6	53	9	28
ERR1733346	EMM1	28	3	5	88	16
ERR1733347	-	382	2	16	26	48
ERR1733348	EMM1	28	3	5	88	16
ERR1733349	EMM75	150	3	21	27	1
ERR1733350	EMM1	28	3	5	88	16
ERR1733351	EMM75	150	3	21	27	1
ERR1733352	EMM108	1088	3	5	27	1
ERR1733353	EMM218	224	31	5	63	1
ERR1733354	EMM28	52	3	54	27	57
ERR1733355	EMM11	403	3	37	9	1
ERR1733356	EMM6	382	2	16	26	48
ERR1733357	EMM3	15	1	11	1	1
ERR1733358	EMM89	101	6	53	9	28
ERR1733359	EMM94	89	3	53	27	4
ERR1733360	EMM89	101	6	53	9	28
ERR1733361	EMM89	101	6	53	9	28
ERR1733362	EMM1	785	3	5	88	16
ERR1733363	EMM94	89	3	53	27	4
ERR1733364	EMM1	28	3	5	88	16
ERR1733365	EMM77	63	16	15	27	10
ERR1733366	EMM22	46	8	43	9	5
ERR1733367	EMM4	1066	3	5	27	74
ERR1733368	EMM3	315	1	11	1	1
ERR1733369	EMM3	15	1	11	1	1
ERR1733370	EMM89	101	6	53	9	28
ERR1733371	EMM1	28	3	5	88	16
ERR1733372	EMM3	15	1	11	1	1
ERR1733373	EMM12	36	3	6	27	1
ERR1733374	EMM12	36	3	6	27	1
ERR1733375	EMM1	28	3	5	88	16
ERR1733376	EMM1	28	3	5	88	16
ERR1733377	EMM94	89	3	53	27	4
ERR1733378	EMM2	55	3	13	50	4
ERR1733379	EMM1	28	3	5	88	16
ERR1733380	EMM1	28	3	5	101	16
ERR1733381	EMM75	150	3	21	27	1
ERR1733382	EMM89	101	6	53	9	28
ERR1733383	EMM89	101	6	53	9	28
ERR1733384	EMM1	28	3	5	88	16
ERR1733385	EMM28	52	3	54	27	57
ERR1733386	EMM3	15	1	11	1	1
ERR1733387	EMM94	89	3	53	27	4
ERR1733388	EMM28	52	3	54	27	57
ERR1733389	EMM3	315	1	11	1	1
ERR1733390	EMM1	28	3	5	88	16
ERR1733391	EMM3	15	1	11	1	1
ERR1733392	EMM3	406	1	11	1	1
ERR1733393	EMM5	99	3	74	104	1
ERR1733394	EMM3	315	1	11	1	1
ERR1733395	EMM3	315	1	11	1	1
ERR1733396	-	382	2	16	26	48
ERR1733397	EMM3	315	1	11	1	1
ERR1733398	EMM89	101	6	53	9	28
ERR1733399	EMM3	315	1	11	1	1
ERR1733400	EMM218	292	31	5	9	1
ERR1733401	EMM89	101	6	53	9	28
ERR1733402	EMM3	15	1	11	1	1
ERR1733403	EMM1	28	3	5	88	16
ERR1733404	EMM1	28	3	5	88	16
ERR1733405	EMM3	15	1	11	1	1
ERR1733406	EMM12	36	32	6	27	1
ERR1733407	EMM94	89	3	53	27	4
ERR1733408	EMM87	62	3	5	1	10
ERR1733409	EMM94	89	3	53	27	4
ERR1733410	EMM4	39	3	5	27	74
ERR1733411	EMM73	331	7	5	9	1
ERR1733412	EMM28	52	3	54	27	57
ERR1733413	EMM1	28	3	5	101	16
ERR1733414	EMM3	315	1	11	1	1
ERR1733415	EMM217	594	3	53	75	73
ERR1733416	EMM12	1068	4	6	27	1
ERR1733417	EMM1	28	3	5	88	16
ERR1733418	EMM3	315	1	11	1	1
ERR1733419	EMM1	28	3	5	88	16
ERR1733420	EMM3	406	1	11	1	1
ERR1733421	EMM89	101	6	53	9	28
ERR1733422	EMM3	315	1	11	1	1
ERR1733423	EMM22	46	2	43	9	5
ERR1733424	EMM12	36	3	6	27	1
ERR1733425	EMM28	52	3	54	27	57
ERR1733426	EMM28	52	3	54	27	57
ERR1733427	EMM3	15	1	11	1	1
ERR1733428	EMM89	101	6	53	9	28
ERR1733429	EMM1	28	3	5	88	16
ERR1733430	EMM44	25	3	77	27	1
ERR1733431	EMM75	150	3	21	27	1
ERR1733432	EMM12	36	3	6	27	1
ERR1733433	EMM1	28	3	5	88	16
ERR1733434	EMM3	406	1	11	1	1
ERR1733435	EMM3	406	1	11	1	1
ERR1733436	EMM1	28	3	5	88	16
ERR1733437	EMM87	62	3	5	1	10
ERR1733438	EMM1	28	3	5	88	16
ERR1733439	EMM3	315	1	11	1	1
ERR1733440	EMM12	36	3	6	27	1
ERR1733441	EMM89	101	6	53	9	30
ERR1733442	EMM1	28	3	5	88	16
ERR1733443	EMM1	28	3	5	101	16
ERR1733444	EMM76	50	3	35	83	5
ERR1733445	EMM94	89	3	53	27	4
ERR1733446	EMM75	150	3	21	27	1
ERR1733447	EMM94	89	3	53	27	4
ERR1733448	EMM18	1087	3	5	50	94
ERR1733449	EMM75	150	3	42	27	1
ERR1733450	EMM77	399	3	37	32	43
ERR1733451	EMM89	101	6	53	9	28
ERR1733452	EMM89	101	6	53	9	28
ERR1733453	EMM12	36	3	6	27	1
ERR1733454	EMM3	15	1	11	1	1
ERR1733455	EMM1	28	3	5	88	16
ERR1733456	EMM28	52	3	54	27	57
ERR1733457	EMM1	28	3	5	88	16
ERR1733458	EMM3	406	1	11	1	1
ERR1733459	EMM3	315	1	11	1	1
ERR1733460	EMM12	36	3	6	27	1
ERR1733461	EMM18	1087	3	5	50	94
ERR1733462	EMM3	315	1	11	1	1
ERR1733463	EMM89	101	6	53	9	28
ERR1733464	EMM27	308	2	66	89	1
ERR1733465	EMM28	52	3	54	27	57
ERR1733466	EMM28	52	3	54	27	57
ERR1733467	EMM1	28	3	5	88	16
ERR1733468	EMM2	55	3	13	50	4
ERR1733469	EMM1	28	3	5	88	16
ERR1733470	EMM1	28	3	5	88	16
ERR1733471	EMM3	15	1	11	1	1
ERR1733472	EMM3	15	1	11	1	1
ERR1733473	EMM11	403	3	37	20	1
ERR1733474	EMM6	382	2	16	26	48
ERR1733475	EMM94	89	3	53	27	4
ERR1733476	EMM12	36	3	6	27	1
ERR1733477	EMM12	36	3	6	27	1
ERR1733478	EMM1	28	3	5	88	16
ERR1733479	EMM168	819	3	37	48	42
ERR1733480	EMM11	403	3	37	9	1
ERR1733481	EMM89	101	6	53	9	28
ERR1733482	EMM1	28	3	5	88	16
ERR1733483	EMM3	315	1	11	1	1
ERR1733484	EMM3	15	1	11	1	1
ERR1733485	EMM12	36	3	6	27	1
ERR1733486	EMM108	1088	3	5	27	1
ERR1733487	EMM12	36	3	6	27	1
ERR1733488	EMM102	895	3	65	9	11
ERR1733489	EMM1	28	3	5	88	16
ERR1733490	EMM12	36	3	6	27	1
ERR1733491	EMM3	15	1	11	1	1
ERR1733492	EMM3	315	1	11	1	1
ERR1733493	EMM1	28	3	5	88	16
ERR1733494	EMM28	52	3	54	72	57
ERR1733495	EMM3	315	1	11	1	1
ERR1733496	EMM1	28	3	5	88	16
ERR1733497	EMM1	28	3	5	88	16
ERR1733498	EMM6	382	2	16	26	48
ERR1733499	EMM3	315	1	11	1	1
ERR1733500	EMM3	406	1	11	1	1
ERR1733501	EMM49	228	1	37	32	43
ERR1733502	EMM28	52	3	54	27	57
ERR1733503	EMM75	150	3	21	27	1
ERR1733504	EMM28	52	3	54	27	57
ERR1733505	EMM89	101	6	53	9	28
ERR1733506	EMM44	25	3	77	27	1
ERR1733507	EMM12	36	3	6	27	1
ERR1733508	EMM3	15	1	11	1	1
ERR1733509	EMM1	28	3	5	88	16
ERR1733510	EMM89	101	6	53	9	28
ERR1733511	EMM1	28	3	5	88	16
ERR1733512	EMM3	315	1	11	1	1
ERR1733513	EMM28	52	3	54	27	57
ERR1733514	EMM28	52	3	54	27	57
ERR1733515	EMM1	28	3	5	88	16
ERR1733516	EMM28	52	3	54	27	57
ERR1733517	EMM1	28	3	5	88	16
ERR1733518	EMM12	36	3	6	27	1
ERR1733519	EMM1	28	3	5	88	16
ERR1733520	EMM4	39	3	5	27	74
ERR1733521	EMM3	15	1	11	1	1
ERR1733522	EMM28	52	3	54	27	57
ERR1733523	EMM3	15	1	11	1	1
ERR1733524	EMM18	1087	3	5	50	94
ERR1733525	EMM75	150	3	21	27	1
ERR1733526	EMM89	101	6	53	9	28
ERR1733527	EMM4	39	3	5	52	74
ERR1733528	EMM3	315	1	11	1	1
ERR1733529	EMM6	382	2	16	26	48
ERR1733530	EMM1	28	3	5	88	16
ERR1733531	EMM11	403	3	37	9	1
ERR1733532	EMM87	62	3	5	1	10
ERR1733533	EMM4	39	3	5	27	74
ERR1733534	EMM12	36	12	6	27	1
ERR1733535	EMM1	28	3	5	88	16
ERR1733536	EMM9	75	3	5	9	29
ERR1733537	EMM3	15	1	11	1	1
ERR1733538	-	101	6	53	9	28
ERR1733539	EMM12	36	3	6	27	1
ERR1733540	EMM28	52	3	54	27	57
ERR1733541	EMM1	28	3	5	88	16
ERR1733542	EMM3	15	1	11	1	1
ERR1733543	EMM89	101	6	53	9	28
ERR1733544	EMM123	123	3	5	10	1
ERR1733545	EMM44	25	3	77	27	1
ERR1733546	EMM3	406	1	11	1	1
ERR1733547	-	99	3	74	104	1
ERR1733548	EMM12	36	3	6	27	1
ERR1733549	EMM89	101	6	53	9	28
ERR1733550	EMM28	52	3	54	27	57
ERR1733551	EMM11	403	3	37	20	1
ERR1733552	EMM1	28	3	5	88	16
ERR1733553	EMM3	315	1	11	1	1
ERR1733554	EMM3	15	1	11	1	1
ERR1733555	EMM89	101	6	53	9	28
ERR1733556	-	52	3	54	27	57
ERR1733557	EMM28	52	3	54	27	57
ERR1733558	EMM28	52	3	54	27	57
ERR1733559	EMM3	15	29	11	1	1
ERR1733560	EMM89	101	6	53	9	28
ERR1733561	EMM3	315	1	11	1	1
ERR1733562	EMM87	62	3	5	1	10
ERR1733563	EMM1	28	3	5	88	16
ERR1733564	EMM12	36	3	6	27	1
ERR1733565	EMM3	15	1	11	1	1
ERR1733566	EMM3	15	1	11	1	1
ERR1733567	EMM3	315	1	11	1	1
ERR1733568	EMM3	315	1	11	1	1
ERR1733569	EMM12	36	3	6	27	1
ERR1733570	EMM22	46	8	43	9	5
ERR1733571	EMM1	28	3	5	88	16
ERR1733572	EMM77	63	16	15	27	10
ERR1733573	EMM6	382	2	16	65	48
ERR1733574	EMM3	315	1	11	1	1
ERR1733575	EMM3	315	1	11	1	1
ERR1733576	EMM3	15	1	11	1	1
ERR1733577	EMM81	624	2	64	27	1
ERR1733578	EMM3	315	1	11	1	1
ERR1733579	EMM94	89	3	53	27	4
ERR1733580	EMM1	28	3	5	88	16
ERR1733581	EMM87	62	3	5	1	10
ERR1733582	EMM89	101	6	53	9	30
ERR1733583	EMM89	101	6	53	9	30
ERR1733584	EMM3	315	1	11	1	1
ERR1733585	EMM12	1068	4	6	27	1
ERR1733586	EMM28	52	3	54	27	57
ERR1733587	EMM89	101	6	53	9	28
ERR1733588	EMM3	315	1	11	1	1
ERR1733589	EMM89	101	6	53	9	28
ERR1733590	EMM33	3	27	66	9	1
ERR1733591	EMM3	315	1	11	1	1
ERR1733592	EMM3	315	1	11	1	1
ERR1733593	EMM12	1068	4	6	27	1
ERR1733594	EMM1	1146	3	5	88	16
ERR1733595	EMM28	52	3	54	27	57
ERR1733596	EMM11	403	3	37	9	1
ERR1733597	EMM3	15	1	11	1	1
ERR1733598	EMM1	28	3	5	88	16
ERR1733599	EMM12	36	3	6	27	1
ERR1733600	EMM6	382	2	16	26	48
ERR1733601	EMM3	315	1	11	1	1
ERR1733602	EMM89	101	6	53	9	28
ERR1733603	EMM5	99	3	74	104	1
ERR1733604	EMM12	36	3	6	27	1
ERR1733605	EMM12	36	3	6	27	1
ERR1733606	EMM11	403	3	37	9	1
ERR1733607	EMM22	46	8	43	9	5
ERR1733608	EMM1	28	3	5	88	16
ERR1733609	-	382	2	16	26	48
ERR1733610	EMM3	315	1	11	1	1
ERR1733611	EMM3	315	1	11	1	1
ERR1733612	EMM89	101	6	53	9	28
ERR1733613	EMM3	406	1	11	1	1
ERR1733614	EMM89	101	6	53	9	28
ERR1733615	EMM12	36	3	6	27	1
ERR1733616	EMM11	403	3	37	9	1
ERR1733617	EMM28	52	3	54	27	57
ERR1733618	EMM4	39	3	5	27	74
ERR1733619	EMM12	36	3	6	27	1
ERR1733620	EMM89	101	6	53	9	28
ERR1733621	EMM3	15	1	11	1	1
ERR1733622	EMM49	371	3	5	27	86
ERR1733623	EMM3	315	1	11	1	1
ERR1733624	EMM3	15	1	11	1	1
ERR1733625	EMM12	36	3	6	27	1
ERR1733626	EMM77	63	16	15	27	10
ERR1733627	EMM3	315	1	11	1	1
ERR1733628	EMM1	28	3	5	88	16
ERR1733629	EMM1	28	3	5	88	16
ERR1733630	EMM12	36	3	6	27	1
ERR1733631	EMM12	36	3	6	27	1
ERR1733632	EMM169	53	3	55	9	49
ERR1733633	EMM89	101	6	53	9	28
ERR1733634	EMM87	62	3	5	1	10
ERR1733635	EMM1	28	3	5	88	16
ERR1733636	EMM88	919	22	97	21	1
ERR1733637	EMM3	315	1	11	1	1
ERR1733638	EMM4	39	3	5	27	74
ERR1733639	EMM44	641	3	60	36	1
ERR1733640	EMM6	382	2	16	26	48
ERR1733641	EMM75	150	3	42	27	1
ERR1733642	EMM1	28	3	19	88	16
ERR1733643	EMM1	28	3	5	88	16
ERR1733644	EMM1	28	3	5	88	16
ERR1733645	EMM28	52	3	54	27	57
ERR1733646	EMM89	101	6	53	9	28
ERR1733647	-	99	3	74	104	1
ERR1733648	EMM3	315	1	11	1	1
ERR1733649	EMM12	36	3	6	27	1
ERR1733650	EMM5	99	3	74	104	1
ERR1733651	EMM81	624	2	64	27	1
ERR1733652	EMM3	315	1	11	1	1
ERR1733653	EMM1	28	3	5	88	16
ERR1733654	EMM1	28	3	5	88	16
ERR1733655	EMM1	28	3	5	88	16
ERR1733656	EMM28	52	3	54	27	57
ERR1733657	-	1137	3	44	27	4
ERR1733658	EMM89	101	6	53	9	28
ERR1733659	EMM1	28	3	5	88	16
ERR1733660	EMM12	1068	4	6	27	1
ERR1733661	EMM12	36	3	6	27	1
ERR1733662	EMM1	28	3	5	88	16
ERR1733663	EMM3	315	1	11	1	1
ERR1733664	EMM12	36	3	6	27	1
ERR1733665	EMM18	42	3	5	50	94
ERR1733666	EMM1	28	3	5	88	16
ERR1733667	EMM89	101	6	53	9	28
ERR1733668	EMM28	52	3	54	27	57
ERR1733669	EMM4	39	3	5	52	74
ERR1733670	EMM12	36	3	6	27	1
ERR1733671	EMM1	28	3	5	88	16
ERR1733672	EMM1	28	3	5	88	16
ERR1733673	EMM3	315	1	11	1	1
ERR1733674	EMM1	28	3	5	88	16
ERR1733675	EMM4	39	3	5	52	74
ERR1733676	EMM75	150	3	21	27	1
ERR1733677	EMM1	28	3	5	88	16
ERR1733678	EMM1	28	3	5	88	16
ERR1733679	EMM75	150	3	21	27	1
ERR1733680	EMM4	39	3	5	52	74
ERR1733681	EMM3	15	1	11	1	1
ERR1733682	EMM28	52	3	54	27	57
ERR1733684	EMM28	52	3	54	27	57
ERR1733685	EMM1	28	3	5	88	16
ERR1733686	EMM12	36	3	6	27	1
ERR1733687	EMM2	55	3	13	50	4
ERR1733688	EMM12	36	3	6	27	1
ERR1733689	EMM6	382	2	16	26	48
ERR1733690	EMM28	52	3	54	27	57
ERR1733691	EMM75	150	3	21	27	1
ERR1733692	EMM3	315	1	11	1	1
ERR1733693	EMM80	701	3	62	1	1
ERR1733694	EMM1	28	3	5	88	16
ERR1733695	EMM1	28	3	5	88	16
ERR1733696	EMM1	28	3	5	88	16
ERR1733697	EMM1	28	3	5	101	16
ERR1733698	EMM3	315	1	11	1	1
ERR1733699	EMM87	62	3	5	1	10
ERR1733700	EMM75	150	3	21	27	1
ERR1733702	EMM76	50	3	35	83	5
ERR1733703	EMM12	36	12	6	27	1
ERR1733704	EMM1	28	3	5	88	16
ERR1733705	EMM1	28	3	5	88	16
ERR1733706	EMM4	38	3	23	27	74
ERR1733707	EMM3	406	1	11	1	1
ERR1733708	EMM12	36	3	6	27	1
ERR1733709	EMM1	28	3	5	101	16
ERR1733710	EMM1	28	3	5	88	16
ERR1733711	EMM75	150	3	21	27	1
ERR1733712	EMM12	36	3	6	27	1
ERR1733713	EMM1	28	3	5	88	16
ERR1733714	EMM3	315	1	11	1	1
ERR1733715	EMM12	36	3	6	27	1
ERR1733716	EMM1	28	3	5	88	16
ERR1733717	EMM1	28	3	5	88	16
ERR1733718	EMM4	39	3	5	52	74
ERR1733719	EMM87	62	3	5	1	10
ERR1733720	EMM3	15	1	11	1	1
ERR1733721	EMM12	36	12	6	27	1
ERR1733722	EMM12	36	12	6	27	1
ERR1733723	EMM1	28	3	5	88	16
ERR1733724	EMM92	674	3	5	74	18
ERR1733725	EMM12	36	3	6	27	1
ERR1733726	EMM168	1159	3	79	73	4
ERR1733727	EMM12	36	3	6	27	1
ERR1733728	EMM6	382	2	16	65	48
ERR1733729	EMM1	28	3	5	88	16
ERR1733730	EMM4	39	3	5	27	74
ERR1733731	EMM1	28	3	5	88	16
ERR1733732	EMM3	15	1	11	1	1
ERR1733733	EMM12	36	3	6	27	1
ERR1733734	EMM3	406	1	11	1	1
ERR1733735	EMM12	36	3	6	27	1
ERR1733736	EMM28	52	3	54	27	57
ERR1733737	EMM89	101	21	53	9	28
ERR1733738	EMM89	101	6	53	9	28
ERR1733739	EMM3	15	1	11	1	1
ERR1733740	EMM89	101	6	53	9	28
ERR1733741	EMM5	99	3	74	104	1
ERR1733742	EMM11	403	3	37	9	1
ERR1733743	EMM12	36	3	6	27	1
ERR1733744	EMM1	28	3	5	88	16
ERR1733745	EMM89	101	6	53	9	28
ERR1733746	EMM3	315	1	11	1	1
ERR1733747	EMM12	36	3	6	27	1
ERR1733748	EMM1	28	3	5	88	16
ERR1733749	EMM28	458	3	54	27	57
ERR1733750	EMM3	315	1	11	1	1
ERR1733751	EMM28	1144	3	5	9	11
ERR1733752	EMM9	75	3	5	9	29
ERR1733753	EMM1	28	3	5	88	16
ERR1733754	EMM89	101	6	53	9	28
ERR1733755	EMM82	36	3	54	27	1
ERR1733756	EMM3	315	1	11	1	1
ERR1733757	EMM12	36	5	54	27	1
ERR1733758	EMM3	15	1	11	1	1
ERR1733759	EMM3	15	1	11	1	1
ERR1733760	EMM3	315	1	11	1	1
ERR1733761	EMM89	101	6	53	9	28
ERR1733762	EMM75	150	3	21	27	1
ERR1733763	EMM87	62	3	5	1	10
ERR1733764	EMM168	819	3	37	48	42
ERR1733765	EMM12	36	12	6	27	1
ERR1733766	EMM28	52	3	54	27	57
ERR1733767	EMM44	1142	3	60	1	1
ERR1733768	EMM1	28	3	5	88	16
ERR1733769	-	99	3	74	104	1
ERR1733770	EMM3	315	1	11	1	1
ERR1733771	EMM12	242	3	6	27	1
ERR1733772	EMM87	62	3	5	1	10
ERR1733773	EMM1	28	3	5	88	16
ERR1733774	EMM3	15	1	11	1	1
ERR1733775	EMM94	89	3	53	27	4
ERR1733776	EMM3	315	1	11	1	1
ERR1733777	EMM1	28	3	5	88	16
ERR1733778	EMM11	403	3	37	9	1
ERR1733779	EMM4	39	3	5	52	74
ERR1733780	EMM28	458	3	54	27	57
ERR1733781	EMM1	28	3	5	88	16
ERR1733782	EMM18	1087	3	5	50	94
ERR1733783	EMM3	315	1	11	1	1
ERR1733784	EMM80	8	3	62	1	1
ERR1733785	EMM4	39	3	5	27	74
ERR1733786	EMM4	39	3	5	52	74
ERR1733787	EMM12	36	3	6	27	1
ERR1733788	EMM108	1088	3	5	27	1
ERR1733789	EMM3	15	1	11	1	1
ERR1733790	EMM169	53	3	55	9	49
ERR1733791	EMM12	36	3	6	27	1
ERR1733792	EMM75	788	3	21	27	1
ERR1733793	EMM4	39	3	5	52	74
ERR1733794	EMM1	28	3	5	88	16
ERR1733795	EMM6	382	2	16	26	48
ERR1733796	EMM3	315	1	11	1	1
ERR1733797	EMM75	150	3	21	27	1
ERR1733798	EMM1	28	3	5	88	16
ERR1733799	EMM75	150	3	21	27	1
ERR1733800	EMM4	39	3	5	27	74
ERR1733801	EMM3	406	1	11	1	1
ERR1733802	EMM3	315	1	11	1	1
ERR1733803	EMM89	101	6	53	9	28
ERR1733804	EMM76	50	3	35	83	5
ERR1733805	EMM12	36	3	6	27	1
ERR1733806	EMM1	28	3	5	88	16
ERR1733808	EMM89	101	6	53	9	28
ERR1733809	EMM28	52	3	54	81	57
ERR1733810	EMM87	62	3	5	1	10
ERR1733811	EMM1	28	3	36	88	16
ERR1733812	EMM4	39	3	5	52	74
ERR1733813	EMM3	15	1	11	1	1
ERR1733814	EMM3	315	1	11	1	1
ERR1733815	EMM58	176	9	46	53	1
ERR1733816	EMM90	184	3	65	32	1
ERR1733817	EMM75	150	3	21	27	1
ERR1733818	EMM3	406	1	11	1	1
ERR1733819	EMM89	101	6	53	9	28
ERR1733820	EMM1	28	3	5	88	16
ERR1733821	EMM3	15	1	11	1	1
ERR1733822	EMM1	28	3	5	88	16
ERR1733823	EMM12	36	3	6	27	1
ERR1733824	EMM1	28	3	5	88	16
ERR1733825	EMM11	403	3	37	9	1
ERR1733826	EMM1	28	3	5	101	16
ERR1733827	EMM89	101	6	53	9	28
ERR1733828	EMM3	315	1	11	1	1
ERR1733829	EMM12	36	12	6	27	1
ERR1733830	EMM75	150	3	21	27	1
ERR1733831	EMM89	101	6	53	9	28
ERR1733832	EMM89	101	6	53	9	28
ERR1733833	EMM3	15	1	11	1	1
ERR1733834	EMM28	456	3	54	27	57
ERR1733835	EMM12	36	3	6	27	1
ERR1733836	EMM168	819	3	37	48	42
ERR1733837	EMM1	28	3	5	88	16
ERR1733838	EMM12	36	3	6	27	1
ERR1733839	EMM3	315	1	11	1	1
ERR1733840	EMM1	28	3	5	88	16
ERR1733841	EMM12	36	3	6	27	1
ERR1733842	EMM3	315	1	11	1	1
ERR1733843	EMM75	150	3	21	27	1
ERR1733844	EMM1	28	3	5	88	16
ERR1733845	EMM12	36	12	6	27	1
ERR1733846	EMM1	28	3	5	88	16
ERR1733847	EMM1	28	3	5	88	16
ERR1733848	EMM75	150	3	21	27	1
ERR1733849	EMM12	36	3	54	27	1
ERR1733850	EMM3	15	1	11	1	1
ERR1733851	EMM12	36	3	6	27	1
ERR1733852	EMM12	36	3	6	27	1
ERR1733853	EMM89	101	6	53	9	28
ERR1733854	EMM3	315	1	11	1	1
ERR1733855	EMM1	28	3	5	88	16
ERR1733856	EMM2	55	3	13	50	4
ERR1733857	EMM3	15	1	11	1	1
ERR1733858	EMM3	15	1	11	1	1
ERR1733859	EMM1	28	3	5	88	16
ERR1733860	EMM1	28	3	5	101	16
ERR1733861	EMM1	28	3	5	88	16
ERR1733862	EMM1	28	3	5	88	16
ERR1733863	EMM12	36	3	6	27	1
ERR1733864	EMM87	62	3	5	1	10
ERR1733865	EMM12	36	3	6	27	1
ERR1733866	EMM94	89	3	53	27	4
ERR1733867	EMM11	403	3	37	9	1
ERR1733868	EMM89	101	6	53	9	28
ERR1733869	EMM11	403	3	37	9	1
ERR1733870	EMM3	315	1	11	1	1
ERR1733871	EMM2	55	3	13	50	4
ERR1733872	EMM87	62	3	5	1	10
ERR1733873	EMM12	36	3	6	27	1
ERR1733874	EMM89	101	6	53	9	28
ERR1733875	EMM1	28	3	5	88	16
ERR1733876	EMM3	406	1	11	1	1
ERR1733877	EMM3	406	1	11	1	1
ERR1733878	EMM1	28	3	5	88	16
ERR1733879	EMM89	101	6	53	9	28
ERR1733880	EMM4	39	3	5	52	74
ERR1733881	EMM2	55	3	13	50	4
ERR1733882	EMM86	1149	3	60	92	14
ERR1733883	EMM28	52	3	54	27	57
ERR1733884	EMM4	39	3	5	27	74
ERR1733885	EMM12	36	3	6	27	1
ERR1733886	EMM89	101	6	53	9	28
ERR1733887	EMM1	28	3	5	88	16
ERR1733888	EMM22	46	2	43	9	5
ERR1733889	EMM5	99	3	74	104	1
ERR1733890	EMM12	36	3	6	27	1
ERR1733891	EMM1	28	3	5	88	16
ERR1733892	EMM11	403	3	37	9	1
ERR1733893	EMM5	99	3	74	104	1
ERR1733894	EMM78	253	33	53	109	7
ERR1733895	EMM75	150	3	21	27	1
ERR1733896	EMM1	28	3	5	88	16
ERR1733897	EMM90	184	3	65	32	1
ERR1733898	EMM1	28	3	5	88	16
ERR1733899	EMM75	150	3	21	27	1
ERR1733900	EMM18	42	3	5	50	94
ERR1733901	EMM18	1087	3	5	50	94
ERR1733902	EMM3	315	1	11	1	1
ERR1733903	EMM1	28	3	5	88	16
ERR1733904	EMM1	28	3	5	88	16
ERR1733905	EMM73	331	7	5	9	1
[truncated: 7,668 more rows]
