# Supplementary material for: Restricted Sequence Variation in Streptococcus pyogenes Penicillin Binding Proteins
Source: mSphere. 2020 Apr 29;5(2):e00090-20. doi: 10.1128/mSphere.00090-20 (PMC7193039; doi:10.1128/mSphere.00090-20)
Supplement: Text S2 [file mSphere.00090-20-s0002.txt]

>1 ref,SRR7707692_6,SRR7707687_4,SRR7707686_11,SRR7707685_5,SRR7707672_5,SRR7707669_5,SRR7707665_6,SRR7707664_13,SRR7707662_11,SRR7707659_6,SRR7707657_6,SRR7707656_14,SRR7707654_13,SRR7707643_2,SRR7707641_6,SRR7707639_14,SRR7707631_6,SRR7707625_5,SRR7707623_6,SRR7707621_6,SRR7707620_3,SRR7707619_12,SRR7707615_3,SRR7707611_12,SRR7707609_12,SRR7707607_14,SRR7707605_11,SRR7707603_14,SRR7707596_17,SRR7707583_6,SRR7707578_5,SRR7707572_14,SRR7707568_14,SRR7707565_13,SRR7707552_4,SRR7707551_6,SRR7707549_11,SRR7707548_5,SRR7707546_5,SRR7707545_7,SRR7707539_13,SRR7707534_5,SRR7707532_9,SRR7707531_10,SRR7707529_14,SRR7707527_13,SRR7707526_9,SRR7707520_6,SRR7707511_6,SRR7707508_4,SRR7707502_5,SRR7707501_6,SRR7707500_6,SRR7707498_5,SRR7707497_3,SRR7707494_14,SRR7707493_12,SRR7707489_4,SRR7707487_4,SRR7707484_4,SRR7707475_9,SRR7707473_5,SRR7707469_14,SRR7707461_15,SRR7707452_14,SRR7707451_5,SRR7707441_14,SRR7707438_14,SRR7707435_6,SRR7707434_3,SRR7707429_12,SRR7707427_9,SRR7707425_6,SRR7707420_14,SRR7707405_13,SRR7707398_6,SRR7707397_6,SRR7707389_14,SRR7707387_14,SRR7707386_6,SRR7707378_4,SRR7707374_10,SRR7707370_13,SRR7707369_6,SRR7707365_12,SRR7707355_13,SRR7707354_14,SRR7707353_7,SRR7707350_15,SRR7707346_6,SRR7707344_6,SRR7707343_6,SRR7707342_6,SRR7707340_6,SRR7707336_5,SRR7707333_5,SRR7707327_6,SRR7707325_3,SRR7707322_6,SRR7707321_15,SRR7707320_4,SRR7707318_4,SRR7707311_4,SRR7707309_12,SRR7707304_6,SRR7707302_7,SRR7707300_13,SRR7707295_12,SRR7707291_5,SRR7707283_4,SRR7707281_15,SRR7707279_16,SRR7707272_3,SRR7707267_10,SRR7707264_6,SRR7707258_12,SRR7707253_6,SRR7707249_4,SRR7707242_14,SRR7707240_6,SRR7707238_6,SRR7707237_10,SRR7707234_4,SRR7707232_15,SRR7707228_6,SRR7707227_12,SRR7707225_6,SRR7707223_5,SRR7707221_6,SRR7707217_11,SRR7707212_6,SRR7707209_14,SRR7707208_6,SRR7707207_6,SRR7707206_6,SRR7707205_6,SRR7707198_14,SRR7707180_6,SRR7707179_6,SRR7707176_6,SRR7707174_6,SRR7707170_5,SRR7707167_6,SRR7707163_6,SRR7707162_6,SRR7707160_6,SRR7707157_4,SRR7707146_6,SRR7707138_14,SRR7707130_3,SRR7707126_12,SRR7707124_4,SRR7707123_7,SRR7707121_14,SRR7707119_13,SRR7707117_5,SRR7707104_6,SRR7707102_13,SRR7707100_5,SRR7707096_4,SRR7707091_6,SRR7707089_5,SRR7707088_5,SRR7707085_3,SRR7707082_6,SRR7707075_15,SRR7707073_4,SRR7707070_4,SRR7707067_6,SRR7707063_6,SRR7707061_11,SRR7707060_5,SRR7707058_3,SRR7707057_14,SRR7707055_7,SRR7707048_6,SRR7707043_7,SRR7707042_6,SRR7707041_7,SRR7707038_4,SRR7707033_13,SRR7707030_2,SRR7707028_6,SRR7707026_4,SRR7707023_7,SRR7707022_3,SRR7707020_3,SRR7707019_3,SRR7707017_6,SRR7707010_6,SRR7707008_4,SRR7707004_3,SRR7706997_6,SRR7706992_6,SRR7706991_6,SRR7706990_4,SRR7706988_14,SRR7706983_6,SRR7706982_5,SRR7706977_5,SRR7706976_6,SRR7706975_4,SRR7706974_6,SRR7706973_5,SRR7706972_3,SRR7706970_11,SRR7706969_18,SRR7706965_4,SRR7706963_13,SRR7706959_6,SRR7706955_6,SRR7706954_6,SRR7706952_16,SRR7706950_5,SRR7706946_6,SRR7706945_6,SRR7706941_6,SRR7706928_6,SRR7706925_6,SRR7706916_13,SRR7706915_13,SRR7706914_4,SRR7706913_5,SRR7706906_4,SRR7706905_6,SRR7706903_4,SRR7706900_4,SRR7706899_3,SRR7706898_3,SRR7706896_5,SRR7706892_4,SRR7706885_13,SRR7706883_5,SRR7706880_3,SRR7706875_9,SRR7706867_13,SRR7706861_12,SRR7706859_4,SRR7706858_4,SRR7706855_6,SRR7706853_5,SRR7706850_6,SRR7706847_7,SRR7706845_14,SRR7706843_13,SRR7706826_4,SRR7706823_6,SRR7706817_6,SRR7706816_6,SRR7706815_4,SRR7706812_3,SRR7706806_15,SRR7706799_6,SRR7706789_6,SRR7706786_14,SRR7706785_6,SRR7706782_6,SRR7706781_3,SRR7706780_11,SRR7706775_3,SRR7706760_5,SRR7706756_10,SRR7706755_12,SRR7706752_12,SRR7706751_10,SRR7706750_10,SRR7706749_3,SRR7706748_5,SRR7706747_7,SRR7706744_6,SRR7706739_6,SRR7706737_5,SRR7706735_5,SRR7706728_5,SRR7706727_10,SRR7706725_6,SRR7706724_12,SRR7706723_5,SRR7706720_14,SRR7706719_16,SRR7706717_14,SRR7706716_11,SRR7706712_6,SRR7706710_6,SRR7706697_3,SRR6919477_7,SRR6919476_7,SRR6919475_6,SRR6919474_5,SRR6919473_6,SRR6919472_6,SRR6919471_7,SRR6919470_4,SRR6919469_7,SRR6919468_6,SRR6919467_8,SRR6919466_10,SRR6919465_10,SRR6919464_9,SRR6919463_7,SRR6919462_6,SRR6919461_6,SRR6919460_8,SRR6919459_8,SRR6919458_7,SRR6919457_6,SRR6919456_8,SRR6919455_6,SRR6919454_6,SRR6919453_6,SRR6919452_6,SRR6919451_6,SRR6919450_6,SRR6919449_7,SRR6919448_8,SRR6919447_7,SRR6919446_18,SRR6919445_6,SRR6919444_19,SRR6919443_18,SRR6919442_19,SRR6919441_14,SRR6919440_8,SRR6919439_6,SRR6919438_19,SRR6919437_20,SRR6919436_9,SRR6919435_6,SRR6919434_6,SRR6919433_6,SRR6919432_5,SRR6919431_6,SRR6919430_6,SRR6919429_6,SRR6919428_6,SRR6919427_6,SRR6919426_11,SRR6919425_18,SRR6919424_6,SRR6919423_13,SRR6919422_11,SRR6919421_18,SRR6919420_18,SRR6919419_8,SRR6919418_6,SRR6919417_8,SRR6919416_12,SRR6919415_7,SRR6919414_5,SRR6919413_8,SRR6919412_6,SRR6919411_11,SRR6919410_10,SRR6919409_6,SRR6919408_8,SRR6919407_5,SRR6919406_20,SRR6919405_15,SRR6919404_7,SRR6919403_34,SRR6919402_7,SRR6919401_7,SRR6919400_9,SRR6919399_18,SRR6919398_15,SRR6919397_13,SRR6919396_6,SRR6919395_6,SRR6919394_3,SRR6919393_8,SRR6919392_9,SRR6919391_13,SRR6919390_5,SRR6919389_5,SRR6919388_6,SRR6919387_13,SRR6919386_6,SRR6919385_6,SRR6919384_7,SRR6919383_6,SRR6919382_6,SRR6919381_7,SRR6919380_6,SRR6919379_6,SRR6919378_6,SRR6919377_6,SRR6919376_6,SRR6919375_7,SRR6919374_6,SRR6919373_6,SRR6919372_6,SRR6919371_6,SRR6919370_6,SRR6919369_18,SRR6919368_10,SRR6919367_4,SRR6919366_6,SRR6919365_7,SRR6919364_6,SRR6919363_6,SRR6919362_6,SRR6919361_5,SRR6919360_6,SRR6919359_6,SRR6919358_5,SRR6919357_6,SRR6919356_7,SRR6919355_11,SRR6919354_6,SRR6919353_6,SRR6919352_6,SRR6919351_6,SRR6919350_5,SRR6919349_5,SRR6919348_5,SRR6919347_6,SRR6919346_14,SRR6919345_8,SRR6919344_6,SRR6919343_6,SRR6919342_6,SRR6919341_8,SRR6919340_14,SRR6919339_8,SRR6919338_60,SRR6919337_8,SRR6919336_14,SRR6919335_6,SRR6919334_7,SRR6919333_6,SRR6919332_6,SRR6848831_10,SRR6848830_12,SRR6848828_6,SRR6848825_6,SRR6848820_6,SRR6848816_10,SRR6848815_6,SRR6848810_5,SRR6848809_5,SRR6848807_5,SRR6848805_11,SRR6848800_3,SRR6848797_8,SRR6848796_4,SRR6848795_4,SRR6848794_4,SRR6848792_12,SRR6848791_4,SRR6848787_6,SRR6848784_3,SRR6848780_3,SRR6848778_13,SRR6848771_6,SRR6848770_10,SRR6848763_6,SRR6848762_6,SRR6848759_14,SRR6848757_14,SRR6848754_6,SRR6848747_14,SRR6848745_6,SRR6848742_10,SRR6848738_6,SRR6848737_4,SRR6848732_0,SRR6848731_6,SRR6848730_6,SRR6848726_3,SRR6848724_13,SRR6848721_16,SRR6848719_4,SRR6848718_4,SRR6848709_6,SRR6848705_6,SRR6848699_13,SRR6848696_7,SRR6848695_6,SRR6848688_4,SRR6848687_5,SRR6848683_6,SRR6848680_3,SRR6848678_13,SRR6848677_14,SRR6848671_9,SRR6848656_6,SRR6848655_5,SRR6848653_6,SRR6848651_5,SRR6848650_4,SRR6848648_5,SRR6848647_5,SRR6848643_12,SRR6848638_13,SRR6848636_6,SRR6848631_13,SRR6848628_4,SRR6848627_4,SRR6848623_9,SRR6848619_4,SRR6848608_6,SRR6848607_8,SRR6848601_3,SRR6848594_14,SRR6848585_4,SRR6848579_6,SRR6848576_6,SRR6848574_6,SRR6848572_4,SRR6848571_3,SRR6848569_4,SRR6848567_6,SRR6848564_4,SRR6848555_4,SRR6848548_4,SRR6848547_12,SRR6848545_5,SRR6848543_17,SRR6848535_14,SRR6848531_14,SRR6848528_14,SRR6848525_14,SRR6848519_5,SRR6848518_7,SRR6848513_14,SRR6848508_9,SRR6848502_6,SRR6848500_12,SRR6848499_12,SRR6848494_4,SRR6848490_3,SRR6848488_6,SRR6848484_4,SRR6848483_4,SRR6848482_19,SRR6848477_3,SRR6848473_12,SRR6848468_3,SRR6848463_5,SRR6848450_11,SRR6848445_5,SRR6848442_5,SRR6848441_5,SRR6848436_6,SRR6848432_6,SRR6848429_6,SRR6848428_5,SRR6848424_3,SRR6848420_5,SRR6848418_3,SRR6848412_13,SRR6848410_5,SRR6848406_6,SRR6848401_14,SRR6848399_3,SRR6848398_14,SRR6848396_13,SRR6848395_6,SRR6848394_13,SRR6844861_10,SRR6844851_13,SRR6844846_6,SRR6844845_5,SRR6844839_5,SRR6844837_4,SRR6844830_12,SRR6844826_4,SRR6844825_3,SRR6844823_4,SRR6844822_14,SRR6844821_6,SRR6844819_5,SRR6844818_13,SRR6844816_6,SRR6844811_6,SRR6844809_11,SRR6844807_3,SRR6844805_5,SRR6844803_4,SRR6844799_4,SRR6844796_4,SRR6844795_9,SRR6844792_9,SRR6844786_6,SRR6844785_14,SRR6844784_5,SRR6844781_6,SRR6844778_11,SRR6844776_6,SRR6844764_4,SRR6844759_14,SRR6844758_6,SRR6844757_6,SRR6844756_4,SRR6844753_4,SRR6844746_11,SRR6844742_4,SRR6844734_5,SRR6844729_6,SRR6844727_3,SRR6844726_13,SRR6844722_4,SRR6844717_4,SRR6844714_14,SRR6844713_14,SRR6844705_5,SRR6844697_6,SRR6844696_6,SRR6844692_4,SRR6844690_5,SRR6844687_4,SRR6844686_5,SRR6844684_7,SRR6844682_14,SRR6844680_4,SRR6844679_12,SRR6844675_4,SRR6844673_3,SRR6844672_15,SRR6844668_10,SRR6844667_13,SRR6844666_14,SRR6844660_12,SRR6844659_6,SRR6844656_4,SRR6844655_5,SRR6844654_3,SRR6844651_5,SRR6844645_14,SRR6844644_14,SRR6844638_4,SRR6844636_10,SRR6844631_4,SRR6844628_6,SRR6844626_2,SRR6844622_6,SRR6844621_14,SRR6844620_6,SRR6844617_5,SRR6844615_3,SRR6844612_7,SRR6844604_6,SRR6844600_14,SRR6844594_5,SRR6844581_4,SRR6844577_14,SRR6844574_15,SRR6844571_9,SRR6844570_5,SRR6844564_14,SRR6844563_5,SRR6844562_5,SRR6840631_4,SRR6840629_4,SRR6840628_13,SRR6840621_14,SRR6840619_4,SRR6840614_6,SRR6840612_6,SRR6840609_6,SRR6840605_3,SRR6840604_4,SRR6840598_4,SRR6840596_11,SRR6840591_6,SRR6840590_5,SRR6840588_6,SRR6840585_6,SRR6840584_5,SRR6840582_5,SRR6840578_12,SRR6840574_4,SRR6840572_6,SRR6840571_6,SRR6840566_4,SRR6840564_13,SRR6840562_5,SRR6840560_13,SRR6840559_5,SRR6840556_13,SRR6840555_6,SRR6840554_9,SRR6840552_6,SRR6840549_6,SRR6840548_14,SRR6840545_4,SRR6840539_4,SRR6840536_11,SRR6840535_10,SRR6840533_14,SRR6840531_3,SRR6840530_3,SRR6840529_5,SRR6840528_7,SRR6840523_6,SRR6840521_6,SRR6840519_6,SRR6840518_8,SRR6840508_17,SRR6840506_4,SRR6840502_4,SRR6840501_4,SRR6840499_4,SRR6840498_5,SRR6840497_4,SRR6840495_5,SRR6840490_10,SRR6840485_5,SRR6840484_5,SRR6840474_4,SRR6840473_3,SRR6840467_5,SRR6840466_14,SRR6840464_4,SRR6840461_6,SRR6840457_3,SRR6840455_3,SRR6840447_6,SRR6840444_13,SRR6840443_5,SRR6840442_4,SRR6840440_6,SRR6840439_12,SRR6840437_14,SRR6840433_14,SRR6840432_5,SRR6840429_14,SRR6840421_14,SRR6840420_6,SRR6840414_13,SRR6840413_5,SRR6840412_4,SRR6840411_5,SRR6840410_6,SRR6840406_5,SRR6840403_11,SRR6840402_4,SRR6840401_4,SRR6840400_4,SRR6840399_3,SRR6840394_6,SRR6840393_4,SRR6840392_4,SRR6840388_11,SRR6840386_14,SRR6840382_14,SRR6840381_3,SRR6840380_5,SRR6840378_5,SRR6840377_4,SRR6840375_4,SRR6840373_3,SRR6840371_5,SRR6840370_14,SRR6840368_14,SRR6840367_4,SRR6840364_4,SRR6840361_6,SRR6840358_4,SRR6840357_4,SRR6840345_4,SRR6840344_6,SRR6840341_5,SRR6840334_6,SRR6840333_6,SRR6840331_6,SRR6840330_5,SRR6840326_5,SRR6840325_3,SRR6840316_6,SRR6840312_6,SRR6840309_3,SRR6840306_15,SRR6840305_9,SRR6840298_5,SRR6840296_5,SRR6840290_11,SRR6840286_5,SRR6840285_10,SRR6840284_6,SRR6840281_14,SRR6840276_3,SRR6840274_14,SRR6840273_5,SRR6840266_6,SRR6840261_15,SRR6840259_5,SRR6840251_4,SRR6840247_5,SRR6840246_2,SRR6840242_6,SRR6840234_6,SRR6840233_6,SRR6840230_4,SRR6840226_14,SRR6840221_0,SRR6840220_3,SRR6840213_4,SRR6840207_10,SRR6840203_6,SRR6840194_6,SRR6840191_6,SRR6840187_6,SRR6840186_5,SRR6840185_6,SRR6840183_14,SRR6840179_3,SRR6840178_5,SRR6840177_6,SRR6840174_14,SRR6840173_14,SRR6840171_6,SRR6840169_15,SRR6840168_3,SRR6840166_7,SRR6840165_4,SRR6840164_4,SRR6840163_14,SRR6840155_10,SRR6840153_3,SRR6840151_6,SRR6840147_15,SRR6840141_7,SRR6840136_4,SRR6840133_6,SRR6840132_5,SRR6840127_14,SRR6840119_6,SRR6840117_6,SRR6840115_15,SRR6840114_6,SRR6840113_4,SRR6840112_14,SRR6840111_6,SRR6840107_11,SRR6840104_6,SRR6840103_13,SRR6840102_3,SRR6840101_6,SRR6840100_13,SRR6840098_6,SRR6840088_7,SRR6840086_7,SRR6840084_12,SRR6840082_10,SRR6840071_4,SRR6840069_14,SRR6840056_5,SRR6840049_6,SRR6840048_6,SRR6840047_11,SRR6840045_3,SRR6840041_10,SRR6840040_6,SRR6840037_12,SRR6840032_13,SRR6840024_4,SRR6840023_6,SRR6840019_6,SRR6840018_14,SRR6840016_4,SRR6840011_6,SRR6840008_6,SRR6840007_4,SRR6840006_6,SRR6840004_4,SRR6839996_4,SRR6839995_6,SRR6839993_4,SRR6839991_6,SRR6839990_6,SRR6839988_6,SRR6839986_14,SRR6839985_6,SRR6839983_13,SRR6839977_4,SRR6839973_14,SRR6839972_7,SRR6839969_4,SRR6839958_4,SRR6839956_14,SRR6839948_9,SRR6839947_3,SRR6839937_4,SRR6839930_4,SRR6839924_6,SRR6839921_13,SRR6839919_13,SRR6839913_5,SRR6839910_5,SRR6839903_6,SRR6839900_5,SRR6839896_14,SRR6839893_3,SRR6839888_6,SRR6839886_11,SRR6839883_5,SRR6839880_14,SRR6839878_6,SRR6839875_6,SRR6839869_13,SRR6839863_6,SRR6839861_5,SRR6839858_4,SRR6839857_6,SRR6839855_3,SRR6839854_6,SRR6839853_6,SRR6839849_5,SRR6839846_0,SRR6839843_4,SRR6839840_12,SRR6839839_6,SRR6839836_11,SRR6839833_5,SRR6839831_5,SRR6839827_14,SRR6839822_4,SRR6839808_6,SRR6839801_6,SRR6839800_6,SRR6839799_2,SRR6839797_4,SRR6839782_3,SRR6839777_6,SRR6839773_14,SRR6839772_5,SRR6839764_6,SRR6839763_9,SRR6839756_6,SRR6839755_4,SRR6839754_4,SRR6839753_4,SRR6839744_14,SRR6839738_14,SRR6839736_5,SRR6839731_3,SRR6839728_14,SRR6839727_14,SRR6839726_4,SRR6839721_6,SRR6839713_6,SRR6839712_14,SRR6839711_12,SRR6839696_3,SRR6839695_10,SRR6839693_5,SRR6839685_5,SRR6839678_6,SRR6839677_13,SRR6839674_5,SRR6839672_6,SRR6839671_6,SRR6839670_13,SRR6839668_13,SRR6839667_4,SRR6839664_13,SRR6839662_16,SRR6839661_15,SRR6839659_4,SRR6839658_4,SRR6839657_14,SRR6839649_14,SRR6839648_11,SRR6839647_12,SRR6839645_10,SRR6839640_6,SRR6835792_13,SRR6835791_6,SRR6835786_4,SRR6835785_15,SRR6835782_6,SRR6835781_14,SRR6835774_6,SRR6835768_14,SRR6835766_14,SRR6835762_7,SRR6835760_5,SRR6835759_4,SRR6835756_13,SRR6835755_6,SRR6835754_13,SRR6835745_13,SRR6835738_14,SRR6835730_10,SRR6835727_5,SRR6835725_4,SRR6835723_2,SRR6835719_5,SRR6835717_9,SRR6835715_4,SRR6835714_4,SRR6835713_15,SRR6835710_13,SRR6835709_4,SRR6835708_4,SRR6835707_6,SRR6835705_4,SRR6835704_6,SRR6835699_12,SRR6835698_6,SRR6835697_3,SRR6835695_10,SRR6835694_5,SRR6835693_6,SRR6835692_6,SRR6835690_6,SRR6835689_3,SRR6835686_3,SRR6835679_6,SRR6835676_14,SRR6835675_6,SRR6835670_4,SRR6835666_10,SRR6835664_13,SRR6835661_3,SRR6835660_14,SRR6835658_11,SRR6835657_3,SRR6835656_3,SRR6835654_4,SRR6835653_5,SRR6835648_11,SRR6835645_3,SRR6835642_4,SRR6835640_3,SRR6835637_3,SRR6835635_6,SRR6835629_10,SRR6835625_6,SRR6835622_4,SRR6835621_15,SRR6835619_4,SRR6835618_14,SRR6835613_6,SRR6835612_4,SRR6835604_12,SRR6835602_6,SRR6835597_5,SRR6835595_12,SRR6835593_5,SRR6835587_4,SRR6835585_14,SRR6835584_10,SRR6835580_4,SRR6835578_7,SRR6835577_15,SRR6835576_5,SRR6835574_7,SRR6835569_4,SRR6835568_4,SRR6835566_4,SRR6835565_13,SRR6835564_6,SRR6835562_4,SRR6835561_7,SRR6835560_13,SRR6835558_13,SRR6835557_13,SRR6835550_7,SRR6835546_13,SRR6835541_14,SRR6835540_14,SRR6835534_14,SRR6835532_11,SRR6835530_5,SRR6835528_7,SRR6835526_10,SRR6835525_11,SRR6835516_3,SRR6835513_6,SRR6835509_6,SRR6835505_14,SRR6835504_13,SRR6835503_3,SRR6835502_3,SRR6835498_4,SRR6835497_15,SRR6835494_6,SRR6835492_14,SRR6835491_4,SRR6835490_12,SRR6835487_7,SRR6835484_14,SRR6835482_6,SRR6835481_6,SRR6835478_13,SRR6835477_12,SRR6835472_3,SRR6835471_6,SRR6835468_5,SRR6835465_13,SRR6835461_5,SRR6835460_15,SRR6835457_3,SRR6835454_3,SRR6835452_4,SRR6835449_13,SRR6835448_4,SRR6835445_3,SRR6835443_6,SRR6835440_7,SRR6835439_14,SRR6835429_4,SRR6835428_3,SRR6835426_4,SRR6835423_6,SRR6835421_6,SRR6835420_4,SRR6835419_11,SRR6835414_11,SRR6835413_5,SRR6835410_14,SRR6835407_14,SRR6835401_3,SRR6835396_3,SRR6835390_4,SRR6835386_15,SRR6835382_14,SRR6835381_8,SRR6835380_13,SRR6835379_14,SRR6835377_15,SRR6835370_4,SRR6835369_10,SRR6835367_13,SRR6835366_9,SRR6835365_4,SRR6835361_5,SRR6835359_7,SRR6835354_4,SRR6835353_12,SRR6835351_3,SRR6835350_14,SRR6835344_5,SRR6835343_6,SRR6835342_7,SRR6835341_13,SRR6835340_4,SRR6835336_4,SRR6835335_4,SRR6835333_7,SRR6835332_6,SRR6835331_4,SRR6835329_4,SRR6835328_5,SRR6835325_5,SRR6835318_10,SRR6835317_14,SRR6835316_12,SRR6835314_4,SRR6835312_6,SRR6835311_10,SRR6835309_6,SRR6835304_4,SRR6835302_12,SRR6835301_5,SRR6835299_4,SRR6835298_12,SRR6835295_6,SRR6835289_4,SRR6835283_5,SRR6835282_10,SRR6835279_6,SRR6835276_14,SRR6835274_4,SRR6835269_6,SRR6835258_14,SRR6835255_10,SRR6835253_14,SRR6835250_13,SRR6835246_12,SRR6835244_5,SRR6835235_14,SRR6835227_13,SRR6835226_5,SRR6835223_6,SRR6835222_21,SRR6835216_13,SRR6835207_12,SRR6835205_4,SRR6835204_13,SRR6835189_3,SRR6835187_5,SRR6835180_5,SRR6835179_4,SRR6835177_4,SRR6835173_14,SRR6835172_11,SRR6835168_4,SRR6835167_4,SRR6835166_5,SRR6835165_5,SRR6835159_4,SRR6835158_4,SRR6835156_14,SRR6835153_4,SRR6835152_6,SRR6835151_14,SRR6835148_6,SRR6835147_4,SRR6835145_4,SRR6835144_14,SRR6835143_4,SRR6835141_13,SRR6835139_3,SRR6835138_2,SRR6835137_13,SRR6835134_3,SRR6835133_6,SRR6835132_13,SRR6835131_4,SRR6835130_7,SRR6835124_11,SRR6835120_7,SRR6835115_4,SRR6835108_4,SRR6835105_6,SRR6835103_13,SRR6835100_6,SRR6835097_4,SRR6835090_14,SRR6835089_5,SRR6835086_12,SRR6835085_4,SRR6835081_13,SRR6835069_3,SRR6835067_6,SRR6835066_3,SRR6835064_4,SRR6835060_4,SRR6835057_14,SRR6835056_4,SRR6835052_5,SRR6835051_6,SRR6835047_7,SRR6835046_6,SRR6835045_4,SRR6835042_14,SRR6835029_3,SRR6835026_6,SRR6835022_6,SRR6835021_3,SRR6835015_6,SRR6835013_6,SRR6835011_6,SRR6835009_6,SRR6835006_6,SRR6835003_6,SRR6835000_13,SRR6834994_6,SRR6834990_11,SRR6834989_13,SRR6834986_13,SRR6834981_11,SRR6834979_13,SRR6834978_3,SRR6834977_15,SRR6834973_14,SRR6834953_6,SRR6834951_15,SRR6834948_11,SRR6834947_4,SRR6834944_5,SRR6834941_4,SRR6834940_5,SRR6834936_3,SRR6834930_12,SRR6834927_6,SRR6834922_14,SRR6834920_9,SRR6834918_6,SRR6834916_6,SRR6834912_11,SRR6834911_7,SRR6834909_14,SRR6834907_4,SRR6834905_4,SRR6834903_12,SRR6834902_5,SRR6834899_3,SRR6834893_6,SRR6834891_15,SRR6834886_3,SRR6834871_14,SRR6834868_2,SRR6834863_5,SRR6834862_12,SRR6834857_5,SRR6834856_5,SRR6834855_4,SRR6834854_19,SRR6834853_9,SRR6834852_5,SRR6834847_3,SRR6834844_8,SRR6834843_13,SRR6834839_4,SRR6834837_14,SRR6834833_5,SRR6834831_4,SRR6834829_11,SRR6834828_5,SRR6834827_3,SRR6834826_4,SRR6834825_9,SRR6834818_11,SRR6834811_15,SRR6834810_4,SRR5858738_5,SRR5858737_6,SRR5858730_10,SRR5858727_13,SRR5858722_10,SRR5858721_11,SRR5858718_6,SRR5858715_13,SRR5858713_4,SRR5858709_10,SRR5858708_6,SRR5858707_15,SRR5858702_4,SRR5858696_6,SRR5858691_10,SRR5858690_5,SRR5858689_5,SRR5858688_5,SRR5858686_3,SRR5858685_6,SRR5858684_5,SRR5858683_14,SRR5858682_13,SRR5858681_14,SRR5858679_6,SRR5858678_10,SRR5858666_13,SRR5858665_13,SRR5858660_7,SRR5858657_11,SRR5858656_6,SRR5858655_14,SRR5858653_6,SRR5858651_6,SRR5858636_4,SRR5858629_5,SRR5858628_5,SRR5858627_13,SRR5858622_6,SRR5858619_4,SRR5858618_12,SRR5858615_13,SRR5858614_5,SRR5858613_11,SRR5858609_5,SRR5858606_10,SRR5858593_15,SRR5858592_14,SRR5858590_6,SRR5858589_4,SRR5858585_6,SRR5858584_13,SRR5858579_2,SRR5858576_11,SRR5858575_13,SRR5858573_6,SRR5858571_5,SRR5858562_14,SRR5858556_5,SRR5858543_3,SRR5858540_14,SRR5858537_4,SRR5858519_6,SRR5858517_11,SRR5858516_6,SRR5858515_6,SRR5858508_10,SRR5858507_5,SRR5858504_14,SRR5858503_6,SRR5858499_15,SRR5858496_7,SRR5858486_14,SRR5858480_4,SRR5858476_3,SRR5858475_14,SRR5858474_13,SRR5858471_6,SRR5858470_6,SRR5858468_14,SRR5858467_6,SRR5858465_14,SRR5858456_14,SRR5858450_9,SRR5858446_14,SRR5858444_10,SRR5858441_11,SRR5858440_10,SRR5858439_13,SRR5858437_8,SRR5858435_5,SRR5858430_10,SRR5858429_13,SRR5858424_4,SRR5858419_5,SRR5858418_6,SRR5858415_5,SRR5858412_12,SRR5858409_5,SRR5858408_5,SRR5858398_6,SRR5858397_15,SRR5858396_5,SRR5858395_13,SRR5858392_11,SRR5858389_6,SRR5858388_6,SRR5858387_4,SRR5858386_7,SRR5858383_14,SRR5858382_14,SRR5858379_11,SRR5858378_5,SRR5858377_4,SRR5858376_14,SRR5858372_14,SRR5858363_13,SRR5858361_6,SRR5858360_6,SRR5858358_10,SRR5858356_4,SRR5858354_6,SRR5858353_5,SRR5858352_14,SRR5858347_6,SRR5858346_6,SRR5858345_4,SRR5858343_15,SRR5858341_6,SRR5858339_9,SRR5858333_6,SRR5858330_10,SRR5858323_6,SRR5858322_4,SRR5858321_6,SRR5858320_6,SRR5858319_6,SRR5858317_14,SRR5858315_4,SRR5858297_10,SRR5858293_7,SRR5858289_4,SRR5858286_3,SRR5858278_5,SRR5858277_13,SRR5858272_4,SRR5858271_13,SRR5858270_15,SRR5858268_17,SRR5858266_6,SRR5858264_4,SRR5858261_13,SRR5858260_13,SRR5858253_6,SRR5858251_12,SRR5858250_13,SRR5858247_13,SRR5854280_15,SRR5854272_5,SRR5854269_5,SRR5854268_5,SRR5854264_15,SRR5854262_11,SRR5854261_9,SRR5854257_13,SRR5854256_5,SRR5854254_14,SRR5854252_12,SRR5854245_12,SRR5854244_6,SRR5854242_5,SRR5854234_5,SRR5854232_10,SRR5854231_10,SRR5854227_6,SRR5854226_6,SRR5854225_13,SRR5854223_15,SRR5854222_5,SRR5854221_14,SRR5854219_7,SRR5854218_6,SRR5854217_6,SRR5854213_6,SRR5854210_14,SRR5854209_6,SRR5854208_7,SRR5854206_3,SRR5854205_14,SRR5854192_6,SRR5854191_4,SRR5854190_5,SRR5854189_15,SRR5854187_3,SRR5854184_15,SRR5854165_10,SRR5854159_5,SRR5854157_10,SRR5854153_6,SRR5854149_6,SRR5854148_6,SRR5854146_4,SRR5854145_12,SRR5854142_4,SRR5854140_11,SRR5854136_7,SRR5854131_6,SRR5854127_15,SRR5854126_7,SRR5854119_4,SRR5854118_4,SRR5854117_3,SRR5854116_4,SRR5854115_17,SRR5854112_4,SRR5854109_4,SRR5854105_5,SRR5854097_10,SRR5854095_10,SRR5854092_15,SRR5854090_6,SRR5854089_5,SRR5854088_4,SRR5854086_6,SRR5854083_7,SRR5854081_2,SRR5854080_5,SRR5854079_3,SRR5854076_13,SRR5854070_3,SRR5854057_4,SRR5854056_5,SRR5854055_3,SRR5854052_2,SRR5854047_4,SRR5854038_6,SRR5854037_6,SRR5854036_6,SRR5854035_14,SRR5854034_4,SRR5854030_6,SRR5854028_14,SRR5854025_6,SRR5854024_5,SRR5854019_8,SRR5854018_5,SRR5854017_6,SRR5854013_4,SRR5854007_5,SRR5854001_4,SRR5854000_10,SRR5853998_5,SRR5853997_13,SRR5853995_6,SRR5853994_6,SRR5853993_6,SRR5853992_10,SRR5853990_10,SRR5853987_6,SRR5853986_13,SRR5853979_13,SRR5853978_6,SRR5853976_13,SRR5853969_4,SRR5853967_3,SRR5853964_4,SRR5853962_6,SRR5853959_5,SRR5853951_14,SRR5853948_4,SRR5853945_14,SRR5853942_5,SRR5853940_15,SRR5853935_6,SRR5853931_11,SRR5853927_6,SRR5853924_6,SRR5853923_4,SRR5853921_5,SRR5853920_6,SRR5853917_6,SRR5853913_5,SRR5853910_4,SRR5853909_5,SRR5853908_14,SRR5853907_3,SRR5853903_6,SRR5853901_6,SRR5853900_15,SRR5853897_5,SRR5853896_5,SRR5853894_14,SRR5853890_6,SRR5853889_6,SRR5853888_5,SRR5853886_14,SRR5853882_6,SRR5853881_3,SRR5853879_6,SRR5853877_4,SRR5853872_4,SRR5853870_4,SRR5853866_5,SRR5853865_10,SRR5853860_6,SRR5853857_10,SRR5853854_13,SRR5853849_7,SRR5853848_14,SRR5853845_6,SRR5853838_5,SRR5853835_6,SRR5853834_6,SRR5853828_4,SRR5853827_13,SRR5853825_13,SRR5853820_5,SRR5853818_13,SRR5853817_5,SRR5853815_3,SRR5853811_5,SRR5853808_5,SRR5853807_4,SRR5853806_13,SRR5853801_5,SRR5853798_5,SRR5853797_9,SRR5853792_16,SRR5853789_5,SRR5853786_13,SRR5853785_5,SRR5853778_11,SRR5853777_14,SRR5853773_6,SRR5853768_5,SRR5853766_11,SRR5853765_2,SRR5853762_6,SRR5853749_6,SRR5853744_4,SRR5853743_20,SRR5853738_6,SRR5853735_4,SRR5853733_12,SRR5853727_6,SRR5853726_3,SRR5853724_15,SRR5853723_12,SRR5853721_13,SRR5853718_11,SRR5853717_6,SRR5853714_6,SRR5853713_6,SRR5853712_6,SRR5853707_6,SRR5853706_6,SRR5853704_13,SRR5853703_21,SRR5853692_7,SRR5853690_5,SRR5853685_16,SRR5853672_6,SRR5853670_4,SRR5853666_6,SRR5853658_6,SRR5853657_6,SRR5853655_5,SRR5853647_6,SRR5853644_8,SRR5853640_8,SRR5853637_7,SRR5853633_6,SRR5853628_6,SRR5853625_4,SRR5853623_3,SRR5853622_13,SRR5853620_5,SRR5853616_6,SRR5853612_13,SRR5853608_18,SRR5853607_4,SRR5853605_12,SRR5853604_3,SRR5853600_15,SRR5853595_11,SRR5853593_10,SRR5853587_4,SRR5853585_3,SRR5853583_6,SRR5853581_11,SRR5853568_3,SRR5853567_10,SRR5853564_6,SRR5853562_6,SRR5853561_10,SRR5853560_10,SRR5853547_10,SRR5853546_6,SRR5853545_14,SRR5853544_12,SRR5853541_6,SRR5853536_10,SRR5853535_8,SRR5853533_6,SRR5853532_11,SRR5853527_10,SRR5853525_7,SRR5853524_15,SRR5853522_14,SRR5853521_3,SRR5853520_4,SRR5853519_10,SRR5853518_9,SRR5853511_6,SRR5853508_5,SRR5853506_14,SRR5853499_7,SRR5853494_2,SRR5853493_4,SRR5853491_15,SRR5853484_3,SRR5853479_12,SRR5853471_14,SRR5853467_11,SRR5853462_12,SRR5853461_5,SRR5853458_5,SRR5853447_4,SRR5853446_6,SRR5853444_7,SRR5853442_5,SRR5853439_5,SRR5853430_13,SRR5853429_15,SRR5853425_14,SRR5853419_4,SRR5853416_3,SRR5853407_9,SRR5853406_6,SRR5853388_10,SRR5853387_4,SRR5853382_6,SRR5853381_6,SRR5853378_11,SRR5853377_14,SRR5853375_4,SRR5853374_5,SRR5853371_13,SRR5853370_5,SRR5853369_5,SRR5853362_4,SRR5853359_14,SRR5853357_8,SRR5853352_5,SRR5853351_6,SRR5853349_5,SRR5853348_12,SRR5853343_3,SRR5853342_4,SRR5853339_6,SRR5853338_6,SRR5853337_6,SRR5853333_14,SRR5809847_1,SRR5809845_1,SRR5809844_6,SRR5809842_6,SRR5809841_11,SRR5809830_5,SRR5809829_13,SRR5809828_3,SRR5809827_8,SRR5809825_6,SRR5809824_1,SRR5809823_1,SRR5809821_15,SRR5809819_6,SRR5809816_8,SRR5809814_1,SRR5809812_13,SRR5809811_20,SRR5809810_5,SRR5809809_7,SRR5809808_7,SRR5809807_1,SRR5809806_20,SRR5809805_15,SRR5809797_5,SRR5809796_13,SRR5809795_11,SRR5809794_5,SRR5809793_12,SRR5809791_6,SRR5809790_13,SRR5809789_1,SRR5809788_13,ERR496936_21,ERR485881_15,ERR485869_11,ERR485867_10,ERR485866_7,ERR485865_10,ERR485864_15,ERR485863_16,ERR485860_16,ERR485859_16,ERR485856_15,ERR485855_11,ERR485853_15,ERR485850_2,ERR485849_15,ERR485847_11,ERR485839_11,ERR485838_14,ERR485835_10,ERR485830_2,ERR485819_5,ERR485818_16,ERR485816_21,ERR485813_17,ERR485810_1,ERR485809_7,ERR485805_7,ERR485802_7,ERR485801_7,ERR485800_2,ERR485799_6,ERR485798_16,ERR485796_17,ERR485793_3,ERR485790_6,ERR485787_11,ERR485786_16,ERR485784_14,ERR485782_15,ERR485780_21,ERR485701_14,ERR485685_10,ERR485681_14,ERR485673_14,ERR485671_14,ERR485670_15,ERR473727_6,ERR473723_13,ERR473721_11,ERR473719_11,ERR473708_5,ERR473707_5,ERR473703_11,ERR473700_3,ERR473698_11,ERR473697_16,ERR473696_15,ERR473695_6,ERR473693_8,ERR473691_15,ERR473690_10,ERR473688_10,ERR473687_10,ERR473682_12,ERR473681_5,ERR473680_16,ERR473678_13,ERR473675_15,ERR473674_15,ERR473672_5,ERR473668_6,ERR473667_12,ERR473663_13,ERR473660_11,ERR473655_14,ERR473654_14,ERR473644_12,ERR473636_8,ERR473634_5,ERR473631_7,ERR473628_11,ERR473619_7,ERR473617_12,ERR473616_7,ERR473614_10,ERR473612_15,ERR473610_10,ERR473607_10,ERR473606_10,ERR473604_5,ERR473601_11,ERR473597_15,ERR473596_12,ERR473594_13,ERR473590_8,ERR473586_15,ERR473585_5,ERR473584_3,ERR473582_13,ERR473581_11,ERR473580_2,ERR473574_13,ERR473573_15,ERR473570_15,ERR473569_5,ERR473567_10,ERR473565_5,ERR473564_14,ERR473562_12,ERR473561_5,ERR473557_11,ERR473554_11,ERR473552_3,ERR473550_16,ERR473548_4,ERR473544_4,ERR473542_16,ERR473541_11,ERR473540_15,ERR473539_11,ERR473537_17,ERR473535_14,ERR473531_12,ERR473529_6,ERR473528_15,ERR473527_10,ERR473524_2,ERR473523_3,ERR473522_5,ERR473521_5,ERR473519_11,ERR473518_10,ERR473516_12,ERR473512_17,ERR473510_11,ERR473509_10,ERR473508_10,ERR473506_5,ERR473503_13,ERR473500_13,ERR473495_16,ERR473493_15,ERR473486_13,ERR473483_16,ERR473482_5,ERR473478_11,ERR473472_13,ERR473471_11,ERR473468_8,ERR473465_14,ERR473461_7,ERR473460_13,ERR473459_14,ERR473457_6,ERR473456_14,ERR473453_7,ERR473452_7,ERR473451_15,ERR467397_13,ERR467395_11,ERR467394_11,ERR467384_10,ERR467381_7,ERR467379_10,ERR467378_13,ERR467377_13,ERR467376_13,ERR467375_5,ERR467372_15,ERR467370_14,ERR467367_12,ERR467366_5,ERR467363_13,ERR467356_13,ERR467355_14,ERR467354_13,ERR467352_13,ERR467351_14,ERR467343_15,ERR467341_7,ERR467338_15,ERR467336_6,ERR467335_5,ERR467334_11,ERR467333_4,ERR467330_12,ERR467329_14,ERR467327_15,ERR467325_15,ERR467323_10,ERR467318_12,ERR467316_16,ERR467312_13,ERR467311_3,ERR1735484_7,ERR1735481_15,ERR1735471_15,ERR1735467_5,ERR1735466_18,ERR1735465_8,ERR1735462_11,ERR1735460_14,ERR1735455_13,ERR1735454_11,ERR1735453_12,ERR1735452_6,ERR1735449_13,ERR1735448_11,ERR1735442_15,ERR1735441_14,ERR1735438_15,ERR1735437_0,ERR1735435_7,ERR1735433_11,ERR1735432_15,ERR1735431_15,ERR1735429_12,ERR1735428_4,ERR1735426_12,ERR1735425_14,ERR1735419_15,ERR1735417_18,ERR1735416_13,ERR1735415_12,ERR1735411_7,ERR1735409_16,ERR1735404_14,ERR1735402_13,ERR1735401_13,ERR1735400_17,ERR1735399_11,ERR1735398_2,ERR1735395_17,ERR1735394_3,ERR1735393_12,ERR1735389_10,ERR1735388_12,ERR1735385_12,ERR1735384_6,ERR1735382_7,ERR1735381_11,ERR1735380_15,ERR1735379_15,ERR1735377_14,ERR1735374_14,ERR1735371_13,ERR1735370_15,ERR1735369_7,ERR1735367_15,ERR1735363_15,ERR1735362_16,ERR1735359_13,ERR1735358_18,ERR1735357_16,ERR1735356_15,ERR1735355_15,ERR1735354_13,ERR1735353_12,ERR1735352_17,ERR1735351_16,ERR1735347_14,ERR1735345_12,ERR1735344_13,ERR1735341_15,ERR1735339_12,ERR1735335_11,ERR1735334_2,ERR1735333_11,ERR1735329_16,ERR1735327_7,ERR1735323_7,ERR1735321_12,ERR1735316_3,ERR1735315_3,ERR1735314_0,ERR1735313_5,ERR1735312_16,ERR1735311_11,ERR1735308_16,ERR1735305_15,ERR1735304_2,ERR1735299_11,ERR1735296_16,ERR1735295_11,ERR1735294_16,ERR1735293_7,ERR1735287_15,ERR1735286_10,ERR1735285_19,ERR1735284_41,ERR1735283_16,ERR1735280_16,ERR1735279_14,ERR1735278_12,ERR1735277_3,ERR1735276_14,ERR1735274_13,ERR1735273_13,ERR1735271_12,ERR1735267_14,ERR1735265_17,ERR1735264_14,ERR1735262_7,ERR1735258_16,ERR1735257_16,ERR1735254_3,ERR1735251_11,ERR1735249_15,ERR1735248_17,ERR1735247_15,ERR1735242_11,ERR1735240_15,ERR1735237_11,ERR1735232_16,ERR1735230_15,ERR1735228_2,ERR1735227_12,ERR1735226_10,ERR1735225_12,ERR1735224_11,ERR1735223_15,ERR1735222_16,ERR1735220_14,ERR1735219_11,ERR1735218_12,ERR1735215_12,ERR1735213_3,ERR1735212_16,ERR1735207_3,ERR1735206_3,ERR1735203_6,ERR1735202_12,ERR1735201_16,ERR1735192_15,ERR1735191_18,ERR1735189_15,ERR1735187_14,ERR1735185_16,ERR1735177_13,ERR1735173_2,ERR1735166_16,ERR1735163_5,ERR1735162_11,ERR1735160_7,ERR1735157_14,ERR1735154_16,ERR1735152_18,ERR1735151_7,ERR1735149_11,ERR1735148_13,ERR1735146_5,ERR1735143_2,ERR1735142_11,ERR1735138_16,ERR1735137_14,ERR1735135_12,ERR1735133_8,ERR1735130_2,ERR1735126_15,ERR1735125_13,ERR1735123_13,ERR1735121_14,ERR1735120_0,ERR1735119_4,ERR1735118_2,ERR1735117_11,ERR1735116_13,ERR1735115_14,ERR1735114_11,ERR1735112_2,ERR1735110_11,ERR1735109_12,ERR1735108_14,ERR1735105_4,ERR1735104_12,ERR1735103_2,ERR1735102_3,ERR1735100_16,ERR1735099_12,ERR1735098_15,ERR1735096_15,ERR1735094_2,ERR1735093_13,ERR1735091_15,ERR1735090_16,ERR1735088_16,ERR1735086_11,ERR1735084_13,ERR1735081_12,ERR1735080_2,ERR1735079_7,ERR1735074_12,ERR1735070_0,ERR1735065_16,ERR1735064_16,ERR1735063_12,ERR1735062_13,ERR1735061_13,ERR1735059_0,ERR1735058_9,ERR1735056_16,ERR1735055_8,ERR1735054_13,ERR1735049_12,ERR1735048_14,ERR1735047_14,ERR1735046_18,ERR1735042_10,ERR1735037_11,ERR1735035_13,ERR1735033_10,ERR1735030_8,ERR1735029_13,ERR1735025_14,ERR1735024_3,ERR1735020_4,ERR1735017_6,ERR1735016_3,ERR1735014_13,ERR1735011_14,ERR1735010_13,ERR1735008_12,ERR1735007_15,ERR1735006_14,ERR1735003_13,ERR1735001_13,ERR1734998_21,ERR1734997_15,ERR1734995_15,ERR1734994_18,ERR1734991_1,ERR1734989_2,ERR1734988_5,ERR1734980_11,ERR1734974_18,ERR1734973_3,ERR1734970_3,ERR1734967_3,ERR1734966_18,ERR1734962_12,ERR1734954_13,ERR1734953_7,ERR1734950_2,ERR1734946_5,ERR1734942_12,ERR1734938_11,ERR1734934_11,ERR1734932_11,ERR1734926_17,ERR1734925_1,ERR1734924_3,ERR1734921_0,ERR1734919_11,ERR1734913_17,ERR1734911_4,ERR1734910_2,ERR1734907_14,ERR1734906_15,ERR1734903_14,ERR1734902_16,ERR1734901_18,ERR1734899_4,ERR1734891_18,ERR1734882_13,ERR1734878_3,ERR1734876_7,ERR1734875_14,ERR1734873_16,ERR1734871_14,ERR1734870_12,ERR1734869_12,ERR1734866_17,ERR1734865_0,ERR1734860_12,ERR1734858_5,ERR1734856_14,ERR1734855_15,ERR1734849_5,ERR1734848_15,ERR1734847_10,ERR1734840_10,ERR1734838_14,ERR1734837_16,ERR1734835_0,ERR1734833_7,ERR1734832_5,ERR1734825_2,ERR1734823_17,ERR1734821_15,ERR1734817_13,ERR1734815_15,ERR1734814_11,ERR1734812_5,ERR1734809_12,ERR1734806_2,ERR1734802_15,ERR1734799_16,ERR1734797_19,ERR1734796_17,ERR1734794_3,ERR1734793_13,ERR1734792_11,ERR1734787_16,ERR1734786_14,ERR1734784_7,ERR1734782_3,ERR1734780_15,ERR1734776_13,ERR1734774_7,ERR1734773_13,ERR1734772_5,ERR1734768_16,ERR1734767_0,ERR1734766_14,ERR1734763_12,ERR1734762_10,ERR1734758_6,ERR1734755_11,ERR1734748_11,ERR1734747_15,ERR1734741_11,ERR1734736_10,ERR1734735_14,ERR1734734_13,ERR1734730_4,ERR1734727_17,ERR1734723_16,ERR1734721_7,ERR1734718_10,ERR1734712_10,ERR1734703_10,ERR1734700_16,ERR1734699_12,ERR1734695_13,ERR1734692_15,ERR1734687_3,ERR1734686_16,ERR1734679_17,ERR1734678_11,ERR1734676_19,ERR1734674_10,ERR1734671_10,ERR1734662_11,ERR1734660_3,ERR1734659_15,ERR1734658_10,ERR1734657_13,ERR1734656_3,ERR1734655_17,ERR1734653_2,ERR1734652_18,ERR1734647_11,ERR1734643_7,ERR1734641_8,ERR1734640_6,ERR1734638_18,ERR1734637_11,ERR1734635_11,ERR1734634_15,ERR1734633_15,ERR1734628_3,ERR1734627_2,ERR1734625_16,ERR1734622_11,ERR1734616_10,ERR1734615_16,ERR1734613_14,ERR1734603_16,ERR1734602_7,ERR1734595_11,ERR1734594_7,ERR1734592_3,ERR1734591_13,ERR1734586_6,ERR1734583_14,ERR1734582_13,ERR1734580_13,ERR1734579_16,ERR1734578_15,ERR1734570_10,ERR1734565_12,ERR1734564_11,ERR1734563_5,ERR1734559_16,ERR1734558_2,ERR1734557_11,ERR1734554_2,ERR1734552_12,ERR1734551_16,ERR1734550_12,ERR1734548_20,ERR1734545_17,ERR1734542_10,ERR1734540_2,ERR1734539_5,ERR1734537_12,ERR1734535_15,ERR1734534_16,ERR1734531_2,ERR1734529_12,ERR1734527_6,ERR1734524_3,ERR1734521_19,ERR1734518_9,ERR1734515_15,ERR1734514_12,ERR1734513_16,ERR1734512_10,ERR1734509_2,ERR1734508_11,ERR1734507_11,ERR1734506_15,ERR1734498_14,ERR1734497_14,ERR1734496_16,ERR1734495_12,ERR1734493_17,ERR1734492_1,ERR1734491_15,ERR1734490_7,ERR1734487_9,ERR1734486_13,ERR1734484_13,ERR1734483_17,ERR1734479_17,ERR1734478_12,ERR1734477_15,ERR1734476_7,ERR1734475_11,ERR1734474_13,ERR1734473_17,ERR1734471_16,ERR1734470_10,ERR1734469_2,ERR1734464_20,ERR1734461_12,ERR1734460_11,ERR1734458_14,ERR1734454_7,ERR1734451_14,ERR1734450_16,ERR1734448_7,ERR1734447_11,ERR1734446_18,ERR1734444_2,ERR1734442_10,ERR1734439_11,ERR1734437_3,ERR1734434_6,ERR1734433_11,ERR1734430_18,ERR1734428_16,ERR1734427_10,ERR1734426_12,ERR1734425_11,ERR1734424_5,ERR1734422_14,ERR1734421_15,ERR1734418_13,ERR1734417_11,ERR1734416_12,ERR1734414_11,ERR1734413_13,ERR1734411_4,ERR1734410_12,ERR1734409_15,ERR1734407_15,ERR1734406_17,ERR1734404_15,ERR1734403_16,ERR1734402_3,ERR1734400_11,ERR1734398_15,ERR1734397_13,ERR1734395_9,ERR1734394_5,ERR1734391_10,ERR1734390_12,ERR1734389_14,ERR1734388_11,ERR1734387_2,ERR1734386_7,ERR1734385_14,ERR1734383_7,ERR1734380_10,ERR1734376_7,ERR1734375_12,ERR1734373_14,ERR1734372_2,ERR1734370_3,ERR1734368_17,ERR1734364_13,ERR1734361_15,ERR1734358_16,ERR1734357_13,ERR1734356_16,ERR1734353_12,ERR1734350_11,ERR1734349_13,ERR1734347_12,ERR1734346_16,ERR1734343_14,ERR1734341_18,ERR1734340_13,ERR1734335_17,ERR1734332_7,ERR1734331_16,ERR1734330_0,ERR1734327_17,ERR1734326_15,ERR1734324_6,ERR1734321_15,ERR1734320_12,ERR1734318_11,ERR1734315_0,ERR1734313_18,ERR1734312_12,ERR1734307_8,ERR1734306_12,ERR1734305_12,ERR1734304_16,ERR1734301_10,ERR1734297_15,ERR1734296_12,ERR1734295_12,ERR1734291_14,ERR1734288_11,ERR1734281_3,ERR1734280_2,ERR1734278_4,ERR1734277_14,ERR1734275_16,ERR1734274_11,ERR1734272_6,ERR1734270_11,ERR1734266_19,ERR1734265_12,ERR1734263_7,ERR1734259_15,ERR1734258_3,ERR1734255_12,ERR1734251_2,ERR1734250_6,ERR1734249_16,ERR1734248_16,ERR1734241_16,ERR1734238_10,ERR1734237_11,ERR1734235_13,ERR1734234_19,ERR1734226_16,ERR1734224_19,ERR1734223_2,ERR1734222_11,ERR1734221_13,ERR1734217_14,ERR1734216_11,ERR1734215_16,ERR1734212_11,ERR1734211_16,ERR1734209_11,ERR1734207_14,ERR1734205_12,ERR1734201_17,ERR1734199_16,ERR1734197_13,ERR1734188_16,ERR1734186_16,ERR1734181_10,ERR1734179_3,ERR1734176_14,ERR1734175_11,ERR1734172_7,ERR1734169_11,ERR1734166_12,ERR1734165_14,ERR1734163_16,ERR1734162_19,ERR1734161_13,ERR1734159_12,ERR1734157_17,ERR1734155_18,ERR1734152_11,ERR1734151_17,ERR1734150_11,ERR1734149_10,ERR1734148_0,ERR1734145_11,ERR1734144_12,ERR1734141_15,ERR1734139_13,ERR1734137_14,ERR1734135_7,ERR1734134_13,ERR1734133_16,ERR1734130_2,ERR1734128_13,ERR1734126_12,ERR1734125_17,ERR1734124_6,ERR1734122_15,ERR1734121_12,ERR1734120_13,ERR1734112_12,ERR1734111_19,ERR1734108_6,ERR1734107_4,ERR1734102_0,ERR1734099_2,ERR1734097_15,ERR1734094_12,ERR1734093_13,ERR1734091_15,ERR1734089_10,ERR1734087_13,ERR1734083_11,ERR1734080_7,ERR1734077_2,ERR1734075_16,ERR1734071_16,ERR1734070_3,ERR1734069_10,ERR1734068_12,ERR1734067_7,ERR1734063_15,ERR1734062_13,ERR1734058_9,ERR1734050_17,ERR1734049_13,ERR1734048_13,ERR1734045_12,ERR1734042_16,ERR1734040_11,ERR1734036_4,ERR1734034_7,ERR1734031_14,ERR1734029_11,ERR1734026_13,ERR1734025_15,ERR1734023_11,ERR1734022_16,ERR1734020_2,ERR1734017_8,ERR1734013_11,ERR1734011_10,ERR1734010_13,ERR1734004_3,ERR1734003_17,ERR1734000_8,ERR1733998_4,ERR1733996_4,ERR1733995_8,ERR1733993_15,ERR1733990_15,ERR1733989_17,ERR1733985_13,ERR1733984_11,ERR1733975_11,ERR1733974_3,ERR1733972_7,ERR1733971_12,ERR1733968_13,ERR1733967_10,ERR1733960_13,ERR1733956_11,ERR1733953_1,ERR1733950_11,ERR1733946_15,ERR1733945_0,ERR1733943_11,ERR1733941_11,ERR1733940_3,ERR1733939_11,ERR1733937_6,ERR1733934_14,ERR1733932_7,ERR1733931_7,ERR1733930_10,ERR1733929_14,ERR1733927_8,ERR1733925_7,ERR1733921_15,ERR1733920_11,ERR1733918_11,ERR1733916_18,ERR1733915_17,ERR1733913_16,ERR1733911_0,ERR1733908_8,ERR1733907_12,ERR1733905_13,ERR1733902_11,ERR1733899_7,ERR1733897_16,ERR1733895_7,ERR1733893_14,ERR1733892_14,ERR1733890_16,ERR1733889_14,ERR1733885_18,ERR1733877_12,ERR1733876_10,ERR1733873_15,ERR1733870_12,ERR1733869_15,ERR1733867_11,ERR1733865_16,ERR1733863_15,ERR1733858_12,ERR1733857_2,ERR1733854_13,ERR1733852_15,ERR1733851_15,ERR1733850_11,ERR1733849_16,ERR1733848_8,ERR1733845_17,ERR1733843_7,ERR1733842_11,ERR1733841_15,ERR1733839_3,ERR1733838_16,ERR1733835_17,ERR1733833_11,ERR1733830_7,ERR1733829_19,ERR1733828_11,ERR1733825_20,ERR1733823_16,ERR1733821_2,ERR1733818_3,ERR1733817_14,ERR1733816_13,ERR1733815_16,ERR1733814_12,ERR1733813_11,ERR1733805_15,ERR1733802_12,ERR1733801_12,ERR1733799_7,ERR1733797_7,ERR1733796_12,ERR1733792_6,ERR1733791_16,ERR1733789_13,ERR1733788_11,ERR1733787_15,ERR1733784_6,ERR1733783_11,ERR1733778_13,ERR1733776_11,ERR1733774_13,ERR1733771_15,ERR1733770_13,ERR1733769_12,ERR1733767_14,ERR1733765_18,ERR1733762_8,ERR1733760_2,ERR1733759_14,ERR1733758_11,ERR1733757_15,ERR1733756_14,ERR1733755_17,ERR1733750_11,ERR1733747_17,ERR1733746_12,ERR1733743_18,ERR1733742_13,ERR1733741_12,ERR1733739_0,ERR1733735_14,ERR1733734_10,ERR1733733_16,ERR1733732_11,ERR1733727_16,ERR1733725_16,ERR1733722_17,ERR1733721_16,ERR1733720_14,ERR1733715_17,ERR1733714_11,ERR1733712_15,ERR1733711_7,ERR1733708_16,ERR1733707_2,ERR1733703_16,ERR1733700_6,ERR1733698_2,ERR1733693_11,ERR1733692_2,ERR1733691_6,ERR1733688_15,ERR1733686_16,ERR1733683_16,ERR1733681_13,ERR1733679_6,ERR1733676_7,ERR1733673_10,ERR1733670_15,ERR1733664_16,ERR1733663_11,ERR1733661_18,ERR1733660_14,ERR1733652_11,ERR1733651_12,ERR1733650_4,ERR1733649_16,ERR1733648_11,ERR1733647_13,ERR1733641_16,ERR1733639_16,ERR1733637_11,ERR1733636_20,ERR1733631_15,ERR1733630_15,ERR1733627_10,ERR1733625_16,ERR1733624_0,ERR1733623_11,ERR1733621_11,ERR1733619_20,ERR1733616_8,ERR1733615_17,ERR1733613_11,ERR1733611_11,ERR1733610_11,ERR1733606_13,ERR1733605_11,ERR1733604_15,ERR1733603_12,ERR1733601_2,ERR1733599_16,ERR1733597_13,ERR1733596_18,ERR1733593_14,ERR1733592_13,ERR1733591_2,ERR1733590_3,ERR1733588_11,ERR1733585_15,ERR1733584_11,ERR1733578_11,ERR1733577_12,ERR1733576_2,ERR1733575_1,ERR1733574_13,ERR1733569_15,ERR1733568_11,ERR1733567_15,ERR1733566_13,ERR1733565_12,ERR1733564_16,ERR1733561_11,ERR1733559_11,ERR1733554_12,ERR1733553_11,ERR1733551_18,ERR1733548_11,ERR1733547_12,ERR1733546_11,ERR1733545_16,ERR1733544_10,ERR1733542_12,ERR1733539_16,ERR1733537_2,ERR1733534_17,ERR1733531_17,ERR1733528_13,ERR1733525_7,ERR1733523_12,ERR1733521_12,ERR1733518_11,ERR1733512_11,ERR1733508_13,ERR1733507_17,ERR1733506_17,ERR1733503_6,ERR1733500_10,ERR1733499_12,ERR1733495_2,ERR1733492_11,ERR1733491_12,ERR1733490_18,ERR1733487_15,ERR1733486_0,ERR1733485_17,ERR1733484_11,ERR1733483_14,ERR1733480_12,ERR1733477_17,ERR1733476_15,ERR1733473_17,ERR1733472_0,ERR1733471_12,ERR1733464_15,ERR1733462_14,ERR1733460_14,ERR1733459_3,ERR1733458_11,ERR1733454_11,ERR1733453_15,ERR1733449_5,ERR1733446_7,ERR1733440_14,ERR1733439_12,ERR1733435_10,ERR1733434_12,ERR1733432_16,ERR1733431_7,ERR1733430_16,ERR1733427_2,ERR1733424_16,ERR1733422_11,ERR1733420_4,ERR1733418_3,ERR1733416_14,ERR1733414_11,ERR1733411_16,ERR1733406_18,ERR1733405_13,ERR1733402_11,ERR1733400_6,ERR1733399_4,ERR1733397_12,ERR1733395_11,ERR1733394_13,ERR1733393_5,ERR1733392_10,ERR1733391_11,ERR1733389_12,ERR1733386_12,ERR1733381_15,ERR1733374_14,ERR1733373_13,ERR1733372_12,ERR1733369_11,ERR1733368_12,ERR1733357_12,ERR1733355_13,ERR1733353_6,ERR1733352_10,ERR1733351_6,ERR1733349_7,ERR1733344_7,ERR1733339_0,ERR1733327_7,ERR1733326_13,ERR1733318_16,ERR1733317_6,ERR1733316_13,ERR1733314_18,ERR1733310_18,ERR1733309_13,ERR1733308_15,ERR1733305_11,ERR1733304_2,ERR1733303_7,ERR1733302_2,ERR1733300_7,ERR1733299_16,ERR1733298_16,ERR1733297_15,ERR1733295_3,ERR1733294_10,ERR1733291_3,ERR1733289_11,ERR1733288_24,ERR1733286_0,ERR1733285_6,ERR1733283_16,ERR1733282_13,ERR1733281_2,ERR1733276_13,ERR1733271_10,ERR1733268_11,ERR1733265_16,ERR1733262_11,ERR1733256_11,ERR1733255_15,ERR1733253_11,ERR1733248_13,ERR1733244_11,ERR1733243_10,ERR1733238_11,ERR1733234_16,ERR1733230_14,ERR1733229_16,ERR1733226_6,ERR1733224_14,ERR1733223_4,ERR1733222_15,ERR1733221_15,ERR1733220_15,ERR1733219_13,ERR1733218_11,ERR1733215_11,ERR1733212_15,ERR1733211_1,ERR1733210_21,ERR1733209_13,ERR1733206_15,ERR1733204_13,ERR1733201_6,ERR1733199_14,ERR1733197_11,ERR1733195_1,ERR1733189_10,ERR1733188_4,ERR1733185_18,ERR1733183_3,ERR1733181_2,ERR1733177_2,ERR1733176_15,ERR1733175_12,ERR1733174_13,ERR1733173_14,ERR1733171_6,ERR1733166_6,ERR1733163_12,ERR1733162_14,ERR1733159_0,ERR1733158_15,ERR1733157_1,ERR1733152_11,ERR1733150_16,ERR1733149_0,ERR1733148_2,ERR1733146_15,ERR1733145_17,ERR1733142_16,ERR1733139_16,ERR1733137_11,ERR1733135_15,ERR1733134_21,ERR1733132_12,ERR1733131_15,ERR1733130_16,ERR1733125_14,ERR1733124_13,ERR1733122_13,ERR1733120_15,ERR1733118_10,ERR1733117_1,ERR1733113_12,ERR1733111_16,ERR1733110_13,ERR1733109_11,ERR1733106_13,ERR1733103_12,ERR1733100_11,ERR1733097_13,ERR1733096_11,ERR1733094_14,ERR1733088_0,ERR1733086_13,ERR1733084_15,ERR1733081_12,ERR1733080_9,ERR1733078_21,ERR1733075_16,ERR1733072_11,ERR1733071_15,ERR1733069_18,ERR1733068_16,ERR1733058_12,ERR1733055_14,ERR1733054_11,ERR1733052_11,ERR1733046_15,ERR1733045_7,ERR1733044_15,ERR1733041_5,ERR1733040_13,ERR1733035_9,ERR1733034_10,ERR1733033_16,ERR1733031_13,ERR1733027_11,ERR1733025_7,ERR1733024_15,ERR1733022_15,ERR1733020_14,ERR1733018_15,ERR1733016_14,ERR1733012_5,ERR1733009_14,ERR1733007_11,ERR1733004_16,ERR1732992_11,ERR1732987_16,ERR1732986_11,ERR1732982_10,ERR1732981_15,ERR1732980_17,ERR1732977_3,ERR1732972_11,ERR1732970_13,ERR1732967_15,ERR1732966_12,ERR1732965_16,ERR1732962_8,ERR1732959_7,ERR1732956_16,ERR1732954_16,ERR1732952_8,ERR1732950_13,ERR1732948_14,ERR1732946_10,ERR1732945_15,ERR1732944_15,ERR1732941_11,ERR1732938_16,ERR1732935_11,ERR1732934_15,ERR1732931_7,ERR1732930_13,ERR1732929_12,ERR1732928_11,ERR1732927_13,ERR1732926_12,ERR1732925_11,ERR1732923_17,ERR1732920_4,ERR1732919_3,ERR1732918_14,ERR1732914_15,ERR1732912_17,ERR1732911_4,ERR1732908_10,ERR1732907_13,ERR1732906_17,ERR1732904_2,ERR1732903_13,ERR1732902_13,ERR1732901_15,ERR1732899_15,ERR1732896_16,ERR1732893_11,ERR1732892_11,ERR1732890_12,ERR1732889_15,ERR1732886_2,ERR1732884_5,ERR1732878_13,ERR1732872_17,ERR1732868_11,ERR1732867_14,ERR1732866_10,ERR1732865_13,ERR1732862_6,ERR1732861_5,ERR1732860_15,ERR1732859_17,ERR1732856_2,ERR1732855_15,ERR1732854_0,ERR1732852_15,ERR1732851_12,ERR1732850_14,ERR1732849_13,ERR1732848_5,ERR1732843_16,ERR1732842_5,ERR1732841_15,ERR1732835_15,ERR1732832_17,ERR1732830_12,ERR1732829_0,ERR1732823_13,ERR1732822_3,ERR1732820_11,ERR1732817_16,ERR1732803_3,ERR1732802_5,ERR1732801_16,ERR1732799_11,ERR1732794_5,ERR1732788_12,ERR1732782_2,ERR1732775_16,ERR1732771_12,ERR1732770_13,ERR1732767_17,ERR1732765_15,ERR1732761_11,ERR1732760_12,ERR1732758_11,ERR1732753_12,ERR1732752_12,ERR1732747_14,ERR1732744_15,ERR1732741_11,ERR1732737_18,ERR1732736_13,ERR1732735_13,ERR1732731_17,ERR1732730_15,ERR1732727_14,ERR1732723_6,ERR1732722_7,ERR1732714_11,ERR1732712_0,ERR1732711_7,ERR1732709_6,ERR1732708_15,ERR1732707_15,ERR1732700_15,ERR1732699_13,ERR1732697_15,ERR1732695_3,ERR1732694_11,ERR1732693_10,ERR1732691_15,ERR1732690_8,ERR1732689_9,ERR1732686_14,ERR1732684_19,ERR1732681_6,ERR1732679_5,ERR1732678_5,ERR1732677_7,ERR1732675_14,ERR1732673_11,ERR1732672_16,ERR1732671_7,ERR1732669_6,ERR1732665_16,ERR1732664_11,ERR1732658_12,ERR1732646_6,ERR1732643_17,ERR1732640_16,ERR1732639_5,ERR1732638_16,ERR1732636_7,ERR1732634_2,ERR1732633_5,ERR1732630_1,ERR1732628_5,ERR1732626_12,ERR1732623_8,ERR1732622_17,ERR1732621_13,ERR1732618_4,ERR1732616_16,ERR1732612_15,ERR1732611_8,ERR1732610_15,ERR1732609_8,ERR1732607_0,ERR1732606_15,ERR1732605_11,ERR1732602_3,ERR1732601_15,ERR1732600_8,ERR1732599_12,ERR1732596_6,ERR1732586_13,ERR1732582_1,ERR1732577_11,ERR1732575_17,ERR1732569_11,ERR1732568_10,ERR1732567_18,ERR1732566_12,ERR1732564_16,ERR1732560_13,ERR1732556_6,ERR1732555_10,ERR1732553_15,ERR1732551_6,ERR1732550_13,ERR1732546_3,ERR1732543_5,ERR1732538_4,ERR1732537_10,ERR1732536_17,ERR1732532_15,ERR1732531_14,ERR1732527_2,ERR1732523_17,ERR1732520_16,ERR1732517_14,ERR1732516_12,ERR1732510_18,ERR1732508_13,ERR1732507_22,ERR1732504_14,ERR1732500_15,ERR1732496_12,ERR1732491_2,ERR1732489_11,ERR1732485_15,ERR1732483_17,ERR1732479_5,ERR1732478_6,ERR1732477_12,ERR1732476_14,ERR1732473_15,ERR1732472_15,ERR1732471_11,ERR1732469_15,ERR1732468_14,ERR1732465_1,ERR1732464_12,ERR1732457_11,ERR1732455_11,ERR1732454_6,ERR1732453_0,ERR1732452_16,ERR1732450_0,ERR1732449_10,ERR1732448_10,ERR1732446_10,ERR1732442_14,ERR1732441_18,ERR1359882_11,ERR1359880_17,ERR1359879_2,ERR1359878_15,ERR1359876_12,ERR1359873_6,ERR1359872_11,ERR1359869_13,ERR1359868_13,ERR1359863_3,ERR1359862_11,ERR1359861_11,ERR1359859_0,ERR1359858_12,ERR1359855_1,ERR1359851_15,ERR1359850_13,ERR1359848_3,ERR1359846_2,ERR1359845_12,ERR1359844_14,ERR1359843_11,ERR1359842_12,ERR1359841_11,ERR1359840_13,ERR1359836_12,ERR1359832_4,ERR1359831_12,ERR1359830_2,ERR1359828_13,ERR1359827_17,ERR1359823_11,ERR1359822_11,ERR1359820_12,ERR1359816_14,ERR1359815_15,ERR1359814_15,ERR1359809_13,ERR1359807_13,ERR1359806_13,ERR1359805_2,ERR1359803_0,ERR1359801_12,ERR1359800_11,ERR1359797_13,ERR1359796_12,ERR1359795_6,ERR1359794_11,ERR1359791_6,ERR1359787_13,ERR1359786_11,ERR1359785_2,ERR1359780_15,ERR1359777_11,ERR1359776_11,ERR1359775_16,ERR1359774_13,ERR1359772_5,ERR1359770_13,ERR1359769_16,ERR1359768_11,ERR1359763_11,ERR1359760_12,ERR1359759_11,ERR1359758_3,ERR1359757_16,ERR1359754_16,ERR1359753_11,ERR1359752_16,ERR1359751_15,ERR1359748_3,ERR1359747_2,ERR1359746_16,ERR1359741_6,ERR1359739_12,ERR1359738_12,ERR1359736_13,ERR1359731_11,ERR1359729_1,ERR1359728_12,ERR1359726_12,ERR1359722_5,ERR1359721_8,ERR1359720_3,ERR1359717_17,ERR1359716_10,ERR1359715_11,ERR1359714_1,ERR1359712_15,ERR1359710_6,ERR1359709_3,ERR1359708_10,ERR1359707_14,ERR1359706_15,ERR1359704_15,ERR1359702_12,ERR1359701_2,ERR1359700_7,ERR1359699_3,ERR1359698_13,ERR1359697_15,ERR1359696_0,ERR1359693_8,ERR1359691_10,ERR1359690_0,ERR1359689_12,ERR1359687_15,ERR1359686_12,ERR1359684_11,ERR1359683_2,ERR1359682_17,ERR1359681_12,ERR1359679_13,ERR1359677_14,ERR1359675_7,ERR1359674_17,ERR1359669_13,ERR1359667_13,ERR1359661_14,ERR1359657_4,ERR1359655_0,ERR1359654_15,ERR1359653_14,ERR1359652_2,ERR1359650_14,ERR1359649_14,ERR1359647_13,ERR1359645_3,ERR1359642_16,ERR1359641_15,ERR1359636_11,ERR1359634_15,ERR1359631_2,ERR1359624_3,ERR1359621_0,ERR1359620_14,ERR1359619_13,ERR1359617_14,ERR1359616_11,ERR1359611_0,ERR1359609_11,ERR1359606_11,ERR1359605_6,ERR1359603_3,ERR1359602_12,ERR1359601_13,ERR1359600_15,ERR1359596_11,ERR1359595_3,ERR1359594_14,ERR1359592_17,ERR1359591_15,ERR1359590_15,ERR1359589_14,ERR1359587_14,ERR1359585_11,ERR1359584_13,ERR1359583_0,ERR1359578_0,ERR1359577_11,ERR1359575_2,ERR1359572_4,ERR1359571_12,ERR1359570_14,ERR1359569_1,ERR1359568_11,ERR1359567_2,ERR1359566_7,ERR1359565_11,ERR1359564_8,ERR1359561_8,ERR1359558_11,ERR1359557_13,ERR1359555_11,ERR1359554_4,ERR1359552_7,ERR1359551_16,ERR1359550_10,ERR1359549_17,ERR1359548_15,ERR1359546_18,ERR1359545_12,ERR1359544_11,ERR1359540_11,ERR1359539_3,ERR1359538_12,ERR1359536_3,ERR1359535_15,ERR1359532_12,ERR1359531_7,ERR1359529_8,ERR1359528_2,ERR1359525_3,ERR1359524_14,ERR1359522_15,ERR1359521_14,ERR1359520_14,ERR1359519_2,ERR1359516_27,ERR1359514_3,ERR1359512_11,ERR1359511_2,ERR1359509_14,ERR1359507_2,ERR1359503_10,ERR1359502_12,ERR1359501_14,ERR1359500_12,ERR1359499_0,ERR1359498_3,ERR1359496_16,ERR1359494_12,ERR1359493_16,ERR1359490_12,ERR1359489_0,ERR1359488_14,ERR1359487_3,ERR1359486_11,ERR1359485_11,ERR1359484_4,ERR1359483_12,ERR1359482_15,ERR1359481_15,ERR1359480_10,ERR1359479_13,ERR1359478_14,ERR1359476_2,ERR1359475_12,ERR1359474_15,ERR1359472_16,ERR1359471_12,ERR1359470_16,ERR1359468_12,ERR1359467_2,ERR1359465_2,ERR1359464_10,ERR1359463_4,ERR1359462_3,ERR1359460_12,ERR1359459_11,ERR1359458_2,ERR1359456_5,ERR1359451_6,ERR1359449_2,ERR1359448_12,ERR1359447_11,ERR1359443_12,ERR1359439_17,ERR1359438_11,ERR1359437_13,ERR1359436_11,ERR1359434_2,ERR1359433_15,ERR1359430_2,ERR1359429_2,ERR1359428_10,ERR1359425_13,ERR1359423_13,ERR1359416_7,ERR1359413_15,ERR1359411_10,ERR1359410_2,ERR1359409_2,ERR1359408_11,ERR1359406_14,ERR1359405_2,ERR1359403_11,ERR1359401_15,ERR1359396_15,ERR1359395_2,ERR1359394_17,ERR1359393_10,ERR1359392_11,ERR1359391_2,ERR1359390_2,ERR1359384_10,ERR1359383_2,ERR1359381_13,ERR1359375_13,ERR1359374_16,ERR1359372_11,ERR1359371_11,ERR1359367_13,ERR1359366_12,ERR1359365_15,ERR1359363_0,ERR1359360_13,ERR1359358_15,ERR1359356_11,ERR1359355_11,ERR1359354_12,ERR1359352_11,ERR1359351_14,ERR1359349_13,ERR1359346_14,ERR1359345_15,ERR1359344_14,ERR1359342_6,ERR1359341_11,ERR1359340_2,ERR1359335_13,ERR1359332_2,ERR1359331_13,ERR1359329_2
MVKWNTKQKRISHQRLGLLDLGPVLLRTLRLLSNFFYIVIFLFGMMGFGMAFGYLASQIESVKVPSKESLVKQVESLTMISQMNYSDNSLISTLDTDLLRTPVANDAISENIKKAIVSTEDEHFQEHKGVVPKAVFRATLASVLGFGEASGGSTLTQQLVKQQVLGDDPTFKRKSKEIVYALALERYMSKDNILCDYLNVSPFGRNNKGQNIAGVEEAARGIFGVSAKDLTVPQAAFLAGLPQSPIVYSPYLSTGQLKSEKDMAYGIKRQQNVLYNMYRTGVLSKKEYEDYKAYPIQKDFIQPGSAIVNNHDYLYYTVLADAKKAMYSYLIKRDKVSSRDLKNDETKAAYEERALTELQQGGYTITTTINKPIYNAMQTAAAQFGGLLDDGTGTVQMGNVLTDNATGAVLGFVGGRDYALNQNNHAFNTVRSPGSSIKPIIAYGPAIDQGLMGSASVLSNYPTTYSSGQKIMHADSEGTAMMPLQEALNTSWNIPAFWTQKLLREKGVDVENYMTKMGYKIADYSIESLPLGGGIEVSVAQQTNAYQMLSNNGLYQKQYIVDKITASDGTVVYKHENKPIRIFSAATATILQELLRGPITSGATTTFKNRLAAINPWLANADWIGKTGTTENYTDVWLVLSTPKVTLGGWAGHDDNTSLAPLTGYNNNSNYLAYLANAINQADPNVIGVGQRFNLDPGVIKANVLKSTGLQPGTVNVNGHTFSVGGEMTTSLWSQKGPGAMTYRFAIGGTDADYQKAWGNFGFRKN
>2 SRR6839904_4
MVKWNTKQKRISHQRLGLLDLGPVLLRTLRLLSNFFYIVIFLFGMMGFGMAFGYLASQIESVKVPSKESLVKQVESLTMISQMNYSDNSLISTLDTDLLRTPVANDAISENIKKAIVSTEDEHFQEHKGVVPKAVFRATLASVLGFGEASGGSTLTQQLVKQQLLGDDPTFKRKSKEIVYALALERYMSKDNILCDYLNVSPFGRNNKGQNIAGVEEAARGIFGVSAKDLTVPQAAFLAGLPQSPIVYSPYLSTGQLKSEKDMAYGIKRQQNVLYNMYRTGVLSKKEYEDYKAYPIQKDFIQPGSAIVNNHDYLYYTVLADAKKAMYSYLIKRDKVSSRDLKNDETKAAYEERALTELQQGGYTITTTINKPIYNAMQTAAAQFGGLLDDGTGTVQMGNVLTDNATGAVLGFVGGRDYALNQNNHAFNTVRSPGSSIKPIIAYGPAIDQGLMGSASVLSNYPTTYSSGQKIMHADSEGTAMMPLQEALNTSWNIPAFWTQKLLREKGVDVENYMTKMGYKIADYSIESLPLGGGIEVSVAQQTNAYQMLSNNGLYQKQYIVDKITASDGTVVYKHENKPIRIFSAATATILQELLRGPITSGATTTFKNRLAAINPWLANADWIGKTGTTENYTDVWLVLSTPKVTLGGWAGHDDNTSLAPLTGYNNNSNYLAYLANAINQADPNVIGVGQRFNLDPGVIKANVLKSTGLQPGTVNVNGHTFSVGGEMTTSLWSQKGPGAMTYRFAIGGTDADYQKAWGNFGFRKN
>3 ERR1734257_6
MVKWNTKQKRISHQRLGLLDLGPVLLRTLRLLSNFFYIVIFLFGMMGFGMAFGYLASQIESVKVPSKESLVKQVESLTMISQMNYSDNSLISTLDTDLLRTPVANDAISENIKKAIVSTEDEHFQEHKGVVPKAVFRATLASVLGFGEASGGSTLTQQLVKQQVLGDDPTFKRKSKEIVYALALERYMSKDNILCDYLNVSPFGRNNKGQNIAGVEEAARGIFGVSAKDLTVPQAAFLAGLPQSPIVYSPYLSTGQLKSEKDMAYGIKRQQNVLYNMYRTGVLSKKEYEDYKAYPIQKDFIQPGSAIVNNHDYLYYTVLADAKKAMYSYLIKRDKVSSRDLKNDETKAAYEERALTELQQGGYTITTTINKPIYNAMQTAAAQFGGLLDDGTGTVQMGNVLTDNATGAVLGFVGGRDYALNQNNHAFNTVRSPGSSIKPIIAYGPAIDQGLMGSASVLSNYPTTYSSGQKIMHADSEGTAMMPLQEALNTSWNIPAFWTQKLLREKGVDVENYMTKMGYKIADYSIESLPLGGGIEVSVAQQTNAYQMLSNNGLYQKQYIVDKITASDGTVVYKHENKPIRIFSAATATILQELLRGPITSGATTTFKNRLAAINPWLANADWIGKTGTTENYTDVWLVLSTPKVTLGGWAGHDDNTSLAPLTGYNNNSNYLAYLANAITQADPNVIGVGQRFNLDPGVIKANVLKSTGLQPGTVNVNGHTFSVGGEMTTSLWSQKGPGAMTYRFAIGGTDADYQKAWGNFGFRKN
>4 SRR7707658_7,SRR7707632_7,SRR7707564_3,SRR7707535_3,SRR7707530_7,SRR7707458_7,SRR7707415_2,SRR7707414_2,SRR7707402_3,SRR7707372_3,SRR7707363_2,SRR7707349_6,SRR7707335_8,SRR7707247_3,SRR7707166_3,SRR7707164_7,SRR7707141_3,SRR7707131_3,SRR7707120_7,SRR7706986_8,SRR7706933_3,SRR7706891_7,SRR7706890_3,SRR7706797_6,SRR7706791_3,SRR7706753_3,SRR7706741_3,SRR7706718_3,SRR6848740_8,SRR6848669_3,SRR6848640_4,SRR6848622_6,SRR6848613_3,SRR6848581_3,SRR6848565_3,SRR6848526_3,SRR6848506_3,SRR6848449_2,SRR6848446_3,SRR6848438_3,SRR6848437_3,SRR6848423_3,SRR6844770_3,SRR6844737_4,SRR6844610_5,SRR6840618_3,SRR6840503_3,SRR6840438_3,SRR6840391_3,SRR6840379_3,SRR6840301_3,SRR6840293_3,SRR6840268_7,SRR6840154_4,SRR6840110_3,SRR6840087_8,SRR6840067_6,SRR6839975_3,SRR6839970_3,SRR6839950_3,SRR6839890_7,SRR6839844_3,SRR6839794_5,SRR6839793_3,SRR6839776_6,SRR6839732_3,SRR6839694_2,SRR6835775_3,SRR6835740_4,SRR6835737_3,SRR6835718_3,SRR6835680_3,SRR6835636_3,SRR6835508_3,SRR6835462_3,SRR6835320_8,SRR6835319_6,SRR6835293_3,SRR6835285_3,SRR6835278_3,SRR6835261_3,SRR6835198_8,SRR6835155_3,SRR6835118_3,SRR6835096_3,SRR6835075_2,SRR6835058_6,SRR6835007_3,SRR6834983_5,SRR6834980_7,SRR5858634_3,SRR5858625_3,SRR5858624_3,SRR5858591_3,SRR5858561_3,SRR5858542_3,SRR5858523_3,SRR5858512_7,SRR5858469_5,SRR5858448_5,SRR5858403_3,SRR5858329_2,SRR5858325_3,SRR5858301_3,SRR5858292_3,SRR5854263_3,SRR5854179_3,SRR5854134_3,SRR5854029_5,SRR5854014_3,SRR5854010_4,SRR5853984_3,SRR5853950_3,SRR5853862_3,SRR5853859_3,SRR5853839_3,SRR5853784_3,SRR5853758_3,SRR5853757_6,SRR5853742_8,SRR5853697_3,SRR5853668_6,SRR5853610_3,SRR5853601_2,SRR5853584_3,SRR5853482_3,SRR5853399_3,SRR5853386_3,ERR496935_6,ERR485875_5,ERR485874_6,ERR485841_7,ERR485831_7,ERR485815_5,ERR485797_6,ERR485792_6,ERR485693_6,ERR473643_7,ERR473579_7,ERR473560_8,ERR473492_9,ERR467369_12,ERR467348_5,ERR1735482_6,ERR1735434_6,ERR1735414_7,ERR1735364_8,ERR1735361_7,ERR1735340_6,ERR1735331_7,ERR1735322_5,ERR1735320_6,ERR1735266_7,ERR1735255_6,ERR1735161_6,ERR1735140_2,ERR1735122_12,ERR1735089_7,ERR1735069_7,ERR1735041_7,ERR1734958_7,ERR1734955_7,ERR1734951_7,ERR1734923_8,ERR1734922_7,ERR1734861_6,ERR1734859_7,ERR1734845_6,ERR1734834_7,ERR1734820_7,ERR1734775_6,ERR1734764_5,ERR1734749_7,ERR1734669_7,ERR1734650_9,ERR1734642_7,ERR1734620_2,ERR1734589_7,ERR1734504_12,ERR1734494_6,ERR1734481_6,ERR1734472_7,ERR1734399_7,ERR1734377_6,ERR1734365_7,ERR1734355_15,ERR1734344_23,ERR1734329_7,ERR1734261_7,ERR1734256_7,ERR1734214_6,ERR1734193_5,ERR1734110_8,ERR1734074_6,ERR1733938_6,ERR1733881_6,ERR1733871_5,ERR1733866_13,ERR1733856_6,ERR1733775_7,ERR1733726_5,ERR1733687_6,ERR1733657_9,ERR1733579_7,ERR1733475_7,ERR1733468_5,ERR1733447_0,ERR1733445_12,ERR1733409_6,ERR1733407_6,ERR1733387_6,ERR1733378_6,ERR1733377_9,ERR1733363_7,ERR1733359_6,ERR1733333_7,ERR1733284_5,ERR1733260_4,ERR1733239_7,ERR1733207_6,ERR1733192_9,ERR1733164_7,ERR1733154_6,ERR1733144_7,ERR1733087_2,ERR1733073_7,ERR1733056_6,ERR1732995_14,ERR1732991_0,ERR1732947_7,ERR1732873_13,ERR1732869_7,ERR1732804_6,ERR1732797_6,ERR1732790_5,ERR1732773_7,ERR1732754_6,ERR1732726_5,ERR1732713_6,ERR1732592_7,ERR1732589_7,ERR1732574_10,ERR1732565_7,ERR1732541_6,ERR1732521_4,ERR1732502_7,ERR1732480_13,ERR1732463_4,ERR1732461_6,ERR1359852_6,ERR1359798_4,ERR1359762_6,ERR1359745_6,ERR1359692_5,ERR1359673_6,ERR1359622_7,ERR1359614_7,ERR1359563_7,ERR1359541_7,ERR1359388_8
MVKWNTKQKRISHQRLGLLDLGPVLLRTLRLLSNFFYIVIFLFGMMGFGMAFGYLASQIESVKVPSKESLVKQVESLTMISQMNYSDNSLISTLDTDLLRTPVANDAISENIKKAIVSTEDEHFQEHKGIVPKAVFRATLASVLGFGEASGGSTLTQQLVKQQVLGDDPTFKRKSKEIVYALALERYMSKDNILCDYLNVSPFGRNNKGQNIAGVEEAARGIFGVSAKDLTVPQAAFLAGLPQSPIVYSPYLSTGQLKSEKDMAYGIKRQQNVLYNMYRTGVLSKKEYEDYKAYPIQKDFIQPGSAIVNNHDYLYYTVLADAKKAMYSYLIKRDKVSSRDLKNDETKAAYEERALTELQQGGYTITTTINKPIYNAMQTAAAQFGGLLDDGTGTVQMGNVLTDNATGAVLGFVGGRDYALNQNNHAFNTVRSPGSSIKPIIAYGPAIDQGLMGSASVLSNYPTTYSSGQKIMHADSEGTAMMPLQEALNTSWNIPAFWTQKLLREKGVDVENYMTKMGYKIADYSIESLPLGGGIEVSVAQQTNAYQMLSNNGLYQKQYIVDKITASDGTVVYKHENKPIRIFSAATATILQELLRGPITSGATTTFKNRLAAINPWLANADWIGKTGTTENYTDVWLVLSTPKVTLGGWAGHDDNTSLAPLTGYNNNSNYLAYLANAINQADPNVIGVGQRFNLDPGVIKANVLKSTGLQPGTVNVNGHTFSVGGEMTTSLWSQKGPGAMTYRFAIGGTDADYQKAWGNFGFRKN
>5 SRR7707581_6,SRR7707555_6,SRR7707482_14,SRR7707362_5,SRR7707161_6,SRR7707149_6,SRR7707077_6,SRR7707074_6,SRR7707059_13,SRR7707013_6,SRR7706921_6,SRR7706713_7,SRR6848637_6,SRR6848635_6,SRR6848591_6,SRR6848588_17,SRR6844817_14,SRR6844648_6,SRR6844619_6,SRR6840626_6,SRR6840451_6,SRR6840407_15,SRR6840365_6,SRR6840319_12,SRR6840318_12,SRR6840170_6,SRR6840028_15,SRR6839967_6,SRR6839914_13,SRR6839901_14,SRR6839769_6,SRR6839719_5,SRR6839707_16,SRR6835767_16,SRR6835682_13,SRR6835605_14,SRR6835552_13,SRR6835308_16,SRR6834949_6,SRR6834897_16,SRR5858608_7,SRR5858460_5,SRR5858402_6,SRR5854279_7,SRR5854169_13,SRR5854012_15,SRR5853663_7,SRR5853572_16,SRR5853523_6,ERR485828_5,ERR473598_15,ERR473513_16,ERR473458_14,ERR467359_16,ERR467324_17,ERR1735144_17,ERR1735101_14,ERR1734936_3,ERR1734900_17,ERR1734895_16,ERR1734810_18,ERR1734685_19,ERR1734624_16,ERR1734289_15,ERR1734131_21,ERR1734085_13,ERR1733951_6,ERR1733947_17,ERR1733888_17,ERR1733804_15,ERR1733702_14,ERR1733607_3,ERR1733570_6,ERR1733444_16,ERR1733423_19,ERR1733366_4,ERR1733330_6,ERR1733293_2,ERR1733178_18,ERR1733057_17,ERR1732998_15,ERR1732939_13,ERR1359764_6,ERR1359713_14,ERR1359646_15,ERR1359445_2,ERR1359398_16
MVKWNTKQKRISHQRLGLLDLGPVLLRTLRLLSNFFYIVIFLFGMMGFGMAFGYLASQIESVKVPSKESLVKQVESLTMISQMNYSDNSLISTLDTDLLRTPVANDAISENIKKAIVSTEDEHFQEHKGVVPKAVFRATLASVLGFGEASGGSTLTQQLVKQQVLGDDPTFKRKSKEIVYALALERYMSKDNILCDYLNVSPFGRNNKGQNIAGVEEAARGIFGVSAKDLTVPQAAFLAGLPQSPIVYSPYLSTGQLKSEKDMAYGIKRQQNVLYNMYRTGVLSKKEYEDYKAYPIQKDFIQPGSAIVNNHDYLYYTVLADAKKAMYSYLIKRDKVSSRDLKNDETKAAYEERALTELQQGGYTITTTINKPIYNAMQTAAAQFGGLLDDGTGTVQMGNVLTDNATGAVLGFVGGRDYALNQNNHAFNTVRSPGSSIKPIIAYGPAIDQGLMGSASVLSNYPTTYSSGQKIMHADSEGTAMMPLQEALNTSWNIPAFWTQKLLREKGVDVENYMTKMGYKIADYSIESLPLGGGIEISVAQQTNAYQMLSNNGLYQKQYIVDKITASDGTVVYKHENKPIRIFSAATATILQELLRGPITSGATTTFKNRLAAINPWLANADWIGKTGTTENYTDVWLVLSTPKVTLGGWAGHDDNTSLAPLTGYNNNSNYLAYLANAINQADPNVIGVGQRFNLDPGVIKANVLKSTGLQPGTVNVNGHTFSVGGEMTTSLWSQKGPGAMTYRFAIGGTDADYQKAWGNFGFRKN
>6 SRR6760277_6,SRR6760276_6,SRR6760275_6,SRR6760274_6,SRR6760273_6,SRR6760272_7,SRR6760271_7,SRR6760270_6,SRR6760269_6,SRR6760268_6,SRR6760267_6,SRR6760266_6,SRR6760265_6,SRR6760264_6,SRR6760263_6,SRR6760262_6,SRR6760261_6,SRR6760260_6,SRR6760259_7,SRR6760258_6,SRR6745618_6,SRR6745617_6,SRR6745616_6,SRR6745615_7,SRR6745614_6,SRR6745613_6,SRR6745612_6,SRR6745611_6,SRR6745610_6,SRR6745609_6,SRR6745608_6,SRR6745607_6,SRR6745606_7,SRR6745605_6,SRR6745604_6,SRR6745603_6,SRR6745602_6,SRR6745601_6,SRR6745600_6,SRR6745599_6,SRR6745598_6,SRR6745597_6,SRR6745596_7,SRR6745595_6,SRR6745594_7,SRR6745593_6,SRR6745592_6,SRR6745591_6,SRR6745590_6,SRR6745589_6,SRR6745588_11,SRR6745587_12,SRR6745586_12,SRR6745585_6,SRR6745584_6,SRR6745583_5,SRR6745582_6,SRR6745581_6,SRR6745580_6,SRR6745579_6,SRR6745578_6,SRR6745577_6,SRR6745576_6,SRR6745575_6,SRR6745574_6,SRR6745573_11,SRR6745572_6,SRR6745571_6,SRR6745570_6,SRR6745569_6,SRR6745568_6,SRR6745567_6,SRR6745566_6,SRR6745565_6,SRR6745564_6,SRR6745563_7,SRR6745562_7,SRR6745561_7,SRR6745560_6,SRR6745559_6,SRR6745558_6,SRR6745557_6,SRR6745556_6,SRR6745555_6,SRR6745554_7,SRR6745553_6,SRR6745552_12,SRR6745551_6,SRR6745550_6,SRR6745549_6,SRR6745548_7,SRR6745547_6,SRR6745546_6,SRR6745545_6,SRR6745544_6,SRR6745543_6,SRR6745542_6,SRR6745541_7,SRR6745540_6,SRR6745539_6,SRR5854253_10
MVKWNTKQKRISHQRLGLLDLGPVLLRTLRLLSNFFYIVIFLFGMMGFGMAFGYLASQIESVKVPSKESLVKQVESLTMISQMNYSDNSLISTLDTDLLRTPVANDAISENIKKAIVSTEDEHFQEHKGVVPKAVFRATLASVLGFGEASGGSTLTQQLVKQQVLGDDPTFKRKSKEIVYALALERYMSKDNILCDYLNVSPFGRNNKGQNIAGVEEAARGIFGVSAKDLTVPQAAFLAGLPQSPIVYSPYLSTGQLKSEKDMAYGIKRQQNVLYNMYRTGVLSKKEYEDYKAYPIQKDFIQPGSAIVNNHDYLYYTVLADAKKAMYSYLIKRDKVSSRDLKNDETKAAYEERALTELQQGGYTITTTINKPIYNAMQTAAAQFGGLLDDGTGTVQMGNVLTDNATGAVLGFVGGRDYALNQNNHAFNTVRSPGSSIKPIIAYGPAIDQGLMGSASVLSNYPTTYSSGQKIMHADSEGTAMMPLQEALNTSWNIPAFWTQKLLREKGVDVENYMTKMGYKIADYSIESLPLGGGIEVSVAQQTNAYQMLSNNGLYQKQYIVDKITASDGTVVYKHENKPIRIFSAATATILQELLRGPITSGATTTFKNRLAAINPWLANADWIGKTGTTENYTDVWLVLSTPKVTLGGWAGHDDNTSLAPLTGYNNNSNYLAYLANAINQADPNIIGVGQRFNLDPGVIKANVLKSTGLQPGTVNVNGHTFSVGGEMTTSLWSQKGPGAMTYRFAIGGTDADYQKAWGNFGFRKN
>7 ERR485889_11,ERR485886_13,ERR485833_5,ERR473726_11,ERR473704_14,ERR473669_13,ERR473491_12,ERR1733894_14,ERR1732877_22
MVKWNTKQKRISHQRLGLLDLGPVLLRTLRLLSNFFYIVIFLFGMMGFGMAFGYLASQIESVKVPSKESLVKQVESLTMISQMNYSDNSLISTLDTDLLRTPVANDAISENIKKAIVSTEDEHFQEHKGVVPKAVFRATLASVLGFGEASGGSTLTQQLVKQQVLGDDPTFKRKSKEIVYALALERYMSKDNILCDYLNVSPFGRNNKGQNIAGVEEAARGIFGVSAKDLTVPQAAFLAGLPQSPIVYSPYLSTGQLKSEKDMAYGIKRQQNVLYNMYRTGVLSKKEYEDYKAYPIQKDFIQPGSAIVNNHDYLYYTVLADAKKAMYSYLIKRDKVSSRDLKNDETKAAYEERALTELQQGGYTITTTINKPIYNAMQTAAAQFGGLLDDGTGTVQMGNVLTDNATGAVLGFVGGRDYALNQNNHAFNTIRSPGSSIKPIIAYGPAIDQGLMGSASVLSNYPTTYSSGQKIMHADSEGTAMMPLQEALNTSWNIPAFWTQKLLREKGVDVENYMTKMGYKIADYSIESLPLGGGIEVSVAQQTNAYQMLSNNGLYQKQYIVDKITASDGTVVYKHENKPIRIFSAATATILQELLRGPITSGATTTFKNRLAAINPWLANADWIGKTGTTENYTDVWLVLSTPKVTLGGWAGHDDNTSLAPLTGYNNNSNYLAYLANAINQADPNVIGVGQRFNLDPGVIKANVLKSTGLQPGTVNVNGHTFSVGGEMTTSLWSQKGPGAMTYRFAIGGTDADYQKAWGNFGFRKN
>8 SRR6839968_0
MVKWNTKQKRISHQRLGLLDLGPVLLRTLRLLSNFFYIVIFLFGMMGFGMAFGYLASQIESVKVPSKESLVKQVESLTMISQMNYSDNSLISTLDTDLLRTPVANDAISENIKKAIVSTEDEHFQEHKGVVPKAVFRATLASVLGFGEASGGSTLTQQLVKQQVLGDDPTFKRKSKEIVYALALERYMSKDNILCDYLNVSPFGRNNKGQNIAGVEEAARGIFGVSAKDLTVPQAAFLAGLPQSPIVYSPYLSTGQLKSEKDMAYGIKRQQNVLYNMYRTGVLSKKEYEDYKAYPIQKDFIQPGSAIVNNHDYLYYTVLADAKKAMYSYLIKRDKVSSRDLKNDETKAAYEERALTELQQGGYTITTTINKPIYNAMQTAAAQFGGLLDDGTGTVQMGNVLTDNATGAVLGFVGGRDYALNQNNHAFNTVRSPGSSIKPIIAYGPAIDQGLMGSASVLSNYPTTYSSGQKIMHADSEGTAMMPLQEALNTSWNIPAFWTQKLLREKGVDVENYMTKMGYKIADYSIESLPLGGGIEVSVAQQTNAYQMLSNNGLYQKQYIVDKVTASDGTVVYKHENKPIRIFSAATATILQELLRGPITSGATTTFKNRLAAINPWLANADWIGKTGTTENYTDVWLVLSTPKVTLGGWAGHDDNTSLAPLTGYNNNSNYLAYLANAINQADPNVIGVGQRFNLDPGVIKANVLKSTGLQPGTVNVNGHTFSVGGEMTTSLWSQKGPGAMTYRFAIGGTDADYQKAWGNFGFRKN
>9 SRR6840010_10
MVKWNTKQKRISHQRLGLLDLGPVLLRTLRLLSNFFYIVIFLFGMMGFGMAFGYLASQIESVKVPSKESLVKQVESLTMISQMNYSDNSLISTLDTDLLRTPVANDAISENIKKAIVSTEDEHFQEHKGVVPKAVFRATLASVLGFGEASGGSTLTQQLVKQQVLGDDPTFKRKSKEIVYALALERYMSKDNILCDYLNVSPFGRNNKGQNIAGVEEAARGIFGVSAKDLTVPQAAFLAGLPQSPIVYSPYLSTGQLKSEKDMAYGIKRQQNVLYNMYRTGVLSKKEYEDYKAYPIQKDFIQPGSAIVNNHDYLYYTVLADAKKAMYSYLIKRDKVSSRDLKNDETKAAYEERALTELQQGGYTITTTINKPIYNAMQTAAAQFGGLLDDGTGTVQMGNVLTDNATGAVLGFVGGRDYALNQNNHAFNTVRSPGSSIKPIIAYGPAIDQGLMGSASVLSNYPTTYSSGQKIMHADSEGTAMMPLQEALNTSWNIPAFWTQKLLREKGVDVENYMTKMGYKIADYSIESLPLGGGIEVSVAQQTNAYQMLSNNGLYQKQYIVDKITASDGTVVYKHENKPIRIFSAATATILQELLRGPITSGATTTFKNRLAAINPWLANADWIGKTGTTENYTDVWLVLSTPKVTLGGWAGHDDNTSLAPLTGYNNNSNYLAYLANAINQADPNVIGVGQRFNLDPGVIKANVLKSTGLQPGTVNVNGHTFSVGGEMATSLWSQKGPGAMTYRFAIGGTDADYQKAWGNFGFRKN
>10 SRR7707674_4,SRR7707608_16,SRR7707597_6,SRR7707594_14,SRR7707584_12,SRR7707524_5,SRR7707522_4,SRR7707521_4,SRR7707488_4,SRR7707486_5,SRR7707468_4,SRR7707460_16,SRR7707459_6,SRR7707443_7,SRR7707440_12,SRR7707426_6,SRR7707391_6,SRR7707367_4,SRR7707282_7,SRR7707265_4,SRR7707243_4,SRR7707222_6,SRR7707216_18,SRR7707210_6,SRR7707189_7,SRR7707177_14,SRR7707134_18,SRR7707112_6,SRR7707094_12,SRR7707062_4,SRR7707009_7,SRR7706980_0,SRR7706940_4,SRR7706912_6,SRR7706897_7,SRR7706866_5,SRR7706865_6,SRR7706827_4,SRR7706819_17,SRR7706784_7,SRR7706764_6,SRR7706738_5,SRR7706736_7,SRR6848823_4,SRR6848817_5,SRR6848773_5,SRR6848765_6,SRR6848749_4,SRR6848739_5,SRR6848722_0,SRR6848664_4,SRR6848659_5,SRR6848634_15,SRR6848625_6,SRR6848590_7,SRR6848587_6,SRR6848542_17,SRR6848540_6,SRR6848456_6,SRR6848419_4,SRR6848417_4,SRR6848403_4,SRR6844856_5,SRR6844855_13,SRR6844813_4,SRR6844812_6,SRR6844748_7,SRR6844596_4,SRR6840627_4,SRR6840615_11,SRR6840561_15,SRR6840541_6,SRR6840522_5,SRR6840515_4,SRR6840511_4,SRR6840488_4,SRR6840453_11,SRR6840416_5,SRR6840409_5,SRR6840336_15,SRR6840295_4,SRR6840287_5,SRR6840272_4,SRR6840265_18,SRR6840263_7,SRR6840244_5,SRR6840243_6,SRR6840215_4,SRR6840202_5,SRR6840167_17,SRR6840160_4,SRR6840108_6,SRR6840091_5,SRR6840090_11,SRR6840066_4,SRR6840062_4,SRR6840059_18,SRR6839980_4,SRR6839978_16,SRR6839929_6,SRR6839916_6,SRR6839899_6,SRR6839892_4,SRR6839862_4,SRR6839851_4,SRR6839845_6,SRR6839841_6,SRR6839838_5,SRR6839767_4,SRR6839761_7,SRR6839759_4,SRR6839743_5,SRR6839714_5,SRR6839691_5,SRR6839680_5,SRR6839669_5,SRR6835793_5,SRR6835751_4,SRR6835743_6,SRR6835726_5,SRR6835662_19,SRR6835641_5,SRR6835607_6,SRR6835598_5,SRR6835592_4,SRR6835586_5,SRR6835572_4,SRR6835559_4,SRR6835544_15,SRR6835473_7,SRR6835435_6,SRR6835404_5,SRR6835392_6,SRR6835376_4,SRR6835373_5,SRR6835337_6,SRR6835284_10,SRR6835234_5,SRR6835202_4,SRR6835112_10,SRR6835101_7,SRR6835070_5,SRR6834998_5,SRR6834997_4,SRR6834992_4,SRR6834956_18,SRR6834942_17,SRR6834915_6,SRR6834867_6,SRR6834808_4,SRR5858716_5,SRR5858695_4,SRR5858677_5,SRR5858630_6,SRR5858539_5,SRR5858505_4,SRR5858422_4,SRR5858368_18,SRR5858351_3,SRR5858309_5,SRR5854282_4,SRR5854281_4,SRR5854241_4,SRR5854197_4,SRR5854175_16,SRR5854166_6,SRR5854160_5,SRR5854152_4,SRR5854144_6,SRR5854122_4,SRR5854098_6,SRR5854091_5,SRR5854087_6,SRR5854064_4,SRR5854063_4,SRR5854044_5,SRR5854032_6,SRR5853973_5,SRR5853970_6,SRR5853953_5,SRR5853946_2,SRR5853922_11,SRR5853916_6,SRR5853904_5,SRR5853847_4,SRR5853826_4,SRR5853794_4,SRR5853788_5,SRR5853750_4,SRR5853748_4,SRR5853698_18,SRR5853652_6,SRR5853645_4,SRR5853630_5,SRR5853559_5,SRR5853552_5,SRR5853530_4,SRR5853507_12,SRR5853498_4,SRR5853485_5,SRR5853474_6,SRR5853469_5,SRR5853435_4,SRR5853434_5,SRR5853433_6,SRR5853422_6,SRR5853404_11,SRR5853401_6,SRR5853392_4,ERR485858_4,ERR485683_17,ERR485682_16,ERR473722_15,ERR473702_4,ERR473692_18,ERR473683_18,ERR473679_17,ERR473676_18,ERR473670_15,ERR473629_18,ERR473624_13,ERR473587_16,ERR473575_14,ERR473558_18,ERR473556_17,ERR473546_18,ERR473538_15,ERR473534_18,ERR473480_18,ERR467374_18,ERR467365_15,ERR467322_17,ERR467320_18,ERR467317_18,ERR467310_18,ERR467307_17,ERR467306_17,ERR1735476_17,ERR1735368_18,ERR1735297_7,ERR1735275_19,ERR1735221_6,ERR1735216_19,ERR1735186_0,ERR1735180_21,ERR1735155_17,ERR1735107_20,ERR1735085_20,ERR1735076_7,ERR1735057_1,ERR1734975_19,ERR1734963_19,ERR1734961_6,ERR1734959_18,ERR1734904_0,ERR1734886_17,ERR1734864_18,ERR1734850_17,ERR1734760_17,ERR1734744_18,ERR1734719_20,ERR1734646_16,ERR1734604_18,ERR1734572_16,ERR1734436_17,ERR1734363_19,ERR1734309_19,ERR1734273_19,ERR1734264_6,ERR1734232_6,ERR1734225_1,ERR1734129_1,ERR1734059_17,ERR1734018_18,ERR1734006_18,ERR1733991_20,ERR1733949_4,ERR1733872_19,ERR1733864_20,ERR1733810_18,ERR1733772_17,ERR1733763_18,ERR1733719_20,ERR1733699_18,ERR1733634_1,ERR1733626_15,ERR1733581_18,ERR1733572_7,ERR1733562_18,ERR1733532_19,ERR1733437_19,ERR1733408_18,ERR1733365_17,ERR1733324_17,ERR1733251_18,ERR1733196_6,ERR1733138_19,ERR1733077_17,ERR1733067_19,ERR1733014_19,ERR1732942_1,ERR1732881_19,ERR1732814_20,ERR1732810_18,ERR1732745_8,ERR1732701_18,ERR1732685_18,ERR1732666_16,ERR1732652_19,ERR1732604_18,ERR1732481_4,ERR1732466_18,ERR1359877_18,ERR1359874_17,ERR1359871_16,ERR1359870_18,ERR1359737_1,ERR1359659_19,ERR1359626_20,ERR1359612_18,ERR1359517_4,ERR1359415_18,ERR1359380_1,ERR1359378_20,ERR1359362_19,ERR1359350_17,ERR1359334_17
MVKWNTKQKRISHQRLGLLDLGPVLLRTLRLLSNFFYIVIFLFGMMGFGMAFGYLASQIESVKVPSKESLVKQVESLTMISQMNYSDNSLISTLDTDLLRTPVANDAISENIKKAIVSTEDEHFQEHKGVVPKAVFRATLASVLGFGEASGGSTLTQQLVKQQVLGDDPTFKRKSKEIVYALALERYMSKDNILCDYLNVSPFGRNNKGQNIAGVEEAARGIFGVSAKDLTVPQAAFLAGLPQSPIVYSPYLSTGQLKSEKDMAYGIKRQQNVLYNMYRTGVLSEKEYEDYKAYPIQKDFIQPGSAIVNNHDYLYYTVLADAKKAMYSYLIKRDKVSSRDLKNDETKAAYEERALTELQQGGYTITTTINKPIYNAMQTAAAQFGGLLDDGTGTVQMGNVLTDNATGAVLGFVGGRDYALNQNNHAFNTVRSPGSSIKPIIAYGPAIDQGLMGSASVLSNYPTTYSSGQKIMHADSEGTAMMPLQEALNTSWNIPAFWTQKLLREKGVDVENYMTKMGYKIADYSIESLPLGGGIEVSVAQQTNAYQMLSNNGLYQKQYIVDKITASDGTVVYKHENKPIRIFSAATATILQELLRGPITSGATTTFKNRLAAINPWLANADWIGKTGTTENYTDVWLVLSTPKVTLGGWAGHDDNTSLAPLTGYNNNSNYLAYLANAINQADPNVIGVGQRFNLDPGVIKANVLKSTGLQPGTVNVNGHTFSVGGEMTTSLWSQKGPGAMTYRFAIGGTDADYQKAWGNFGFRKN
>11 SRR7707660_5,SRR7707442_15,SRR7707245_18,SRR7707233_6,SRR7707084_17,SRR7707072_6,SRR7707064_6,SRR7706961_5,SRR7706951_16,SRR7706938_6,SRR7706923_6,SRR7706821_6,SRR6848799_7,SRR6848710_6,SRR6848629_6,SRR6848596_6,SRR6844593_7,SRR6840597_6,SRR6840579_6,SRR6840460_7,SRR6840320_8,SRR6840282_14,SRR6840033_7,SRR6839941_4,SRR6839735_13,SRR6835683_15,SRR6835649_6,SRR6835646_4,SRR6835083_17,SRR6834889_14,SRR6834874_6,SRR5854260_16,ERR1734783_19,ERR1734697_11,ERR1734334_13,ERR1733987_8,ERR1733751_10,ERR1733488_7,ERR1733061_3,ERR1732740_11,ERR1732663_11,ERR1732619_14
MVKWNTKQKRISHQRLGLLDLGPVLLRTLRLLSNFFYIVIFLFGMMGFGMAFGYLASQIESVKVPSKESLVKQVESLTMISQMNYSDNSLISTLDTDLLRTPVANDAISENIKKAIVSTEDEHFQEHKGVVPKAVFRATLASVLGFGEASGGSTLTQQLVKQQVLGDDPTFKRKSKEIVYALALERYMSKDNILCDYLNVSPFGRNNKGQNIAGVEEAARGIFGVSAKDLTVPQAAFLAGLPQSPIVYSPYLSTGQLKSEKDMAYGIKRQQNVLYNMYRTGVLSKKEYEDYKAYPIQKDFIQPGSAIVNNHDYLYYTVLADAKKAMYSYLIKRDKVSSRDLKNDETKAAYEERALTELQQGGYTITTTINKPIYNAMQTAAAQFGGLLDDGTGTVQMGNVLTDNATGAVLGFVGGRDYALNQNNHAFNTVRSPGSSIKPIIAYGPAIDQGLMGSASVLSNYPTTYSSGQKIMHADSEGTAMMPLQEALNTSWNIPAFWTQKLLREKGVDVENYMTKMGYKIADYSIESLPLGGGIEVSVAQQTNAYQMLSNNGLYQKQYIVDKITASDGTVVYKHENKPIRIFSAATATILQELLRGPITSGATTTFKNRLAAINPWLANADWIGKTGTTENYSDVWLVLSTPKVTLGGWAGHDDNTSLAPLTGYNNNSNYLAYLANAINQADPNVIGVGQRFNLDPGVIKANVLKSTGLQPGTVNVNGHTFSVGGEMTTSLWSQKGPGAMTYRFAIGGTDADYQKAWGNFGFRKN
>12 SRR6848652_14,ERR485832_14,ERR1732548_13
MVKWNTKQKRISHQRLGLLDLGPVLLRTLRLLSNFFYIVIFLFGMMGFGMAFGYLASQIESVKVPSKESLVKQVESLTMISQMNYSDNSLISTLDTDLLRTPVANDAISENIKKAIVSTEDEHFQEHKGVVPKAVFRATLASVLGFGEASGGSTLTQQLVKQQVLGDDPTFKRKSKEIVYALALERYMSKDNILCDYLNVSPFGRNNKGQNIAGVEEAARGIFGVSAKDLTVPQAAFLAGLPQSPIVYSPYLSTGQLKSEKDMAYGIKRQQNVLFNMYRTGVLSKKEYEDYKAYPIQKDFIQPGSAIVNNHDYLYYTVLADAKKAMYSYLIKRDKVSSRDLKNDETKAAYEERALTELQQGGYTITTTINKPIYNAMQTAAAQFGGLLDDGTGTVQMGNVLTDNATGAVLGFVGGRDYALNQNNHAFNTVRSPGSSIKPIIAYGPAIDQGLMGSASVLSNYPTTYSSGQKIMHADSEGTAMMPLQEALNTSWNIPAFWTQKLLREKGVDVENYMTKMGYKIADYSIESLPLGGGIEVSVAQQTNAYQMLSNNGLYQKQYIVDKITASDGTVVYKHENKPIRIFSAATATILQELLRGPITSGATTTFKNRLAAINPWLANADWIGKTGTTENYTDVWLVLSTPKVTLGGWAGHDDNTSLAPLTGYNNNSNYLAYLANAINQADPNVIGVGQRFNLDPGVIKANVLKSTGLQPGTVNVNGHTFSVGGEMTTSLWSQKGPGAMTYRFAIGGTDADYQKAWGNFGFRKN
>13 SRR5853427_6
MVKWNTKQKRISHQRLGLLDLGPVLLRTLRLLSNFFYIVIFLFGMMGFGMAFGYLASQIESVKVPSKESLVKQVESLTMISQMNYSDNSLISTLDTDLLRTPVANDAISENIKKAIVSTEDEHFQEHKGVVPKAVFRATLASVLGFGEASGGSTLTQQLVKQQVLGDDPTFKRKSKEIVYALALERYMSKDNILCDYLNVSPFGRNNKGQNIAGVEEAARGIFGVSAKDLTVPQAAFLAGLPQSPIVYSPYLSTGQLKSEKDMAYGIKRQQNVLYNMYRTGVLSKKEYEDYKAYPIQKDFIQPGSAIVNNHDYLYYTVLADAKKAMYSYLIKRDKVSSRDLKNDETKAAYEERALTELQQGGYTITTTINKPIYNAMQTAAAQFGGLLDDGTGTVQMGNVLTDNATGAVLGFVGGRDYALNQNNHAFNTVRSPGSSIKPIIAYGPAIDQGLMGSASVLSNYPTTYSSGQKIMHADSEGTAMMPLQEALNTSWNIPAFWTQKLLREKGVDVENYMTKMGYKIADYSIESLPLGGGIEVSVAQQTNAYQMLSNNGLYQKQYIVDKITASDGTVVYKHENKPIRIFSAATATILQELLRGPITSGATTTFKNRLAAINPWLANADWIGKTGTTENYTDVWLVLSTPKVTLGGWAGHDDNTSLAPLTGYNNNSNYLAYLANAINQADPNVIGVGKRFNLDPGVIKANVLKSTGLQPGTVNVNGHTFSVGGEMTTSLWSQKGPGAMTYRFAIGGTDADYQKAWGNFGFRKN
>14 ERR473589_8,ERR1733882_3
MVKWNTKQKRISHQKLGLLDLGPVLLRTLRLLSNFFYIVIFLFGMMGFGMAFGYLASQIESVKVPSKESLVKQVESLTMISQMNYSDNSLISTLDTDLLRTPVANDAISENIKKAIVSTEDEHFQEHKGVVPKAVFRATLASVLGFGEASGGSTLTQQLVKQQVLGDDPTFKRKSKEIVYALALERYMSKDNILCDYLNVSPFGRNNKGQNIAGVEEAARGIFGVSAKDLTVPQAAFLAGLPQSPIVYSPYLSTGQLKSEKDMAYGIKRQQNVLYNMYRTGVLSKKEYEDYKAYPIQKDFIQPGSAIVNNHDYLYYTVLADAKKAMYSYLIKRDKVSSRDLKNDETKAAYEERALTELQQGGYTITTTINKPIYNAMQTAAAQFGGLLDDGTGTVQMGNVLTDNATGAVLGFVGGRDYALNQNNHAFNTVRSPGSSIKPIIAYGPAIDQGLMGSASVLSNYPTTYSSGQKIMHADSEGTAMMPLQEALNTSWNIPAFWTQKLLREKGVDVENYMTKMGYKIADYSIESLPLGGGIEVSVAQQTNAYQMLSNNGLYQKQYIVDKITASDGTVVYKHENKPIRIFSAATATILQELLRGPITSGATTTFKNRLAAINPWLANADWIGKTGTTENYTDVWLVLSTPKVTLGGWAGHDDNTSLAPLTGYNNNSNYLAYLANAINQADPNVIGVGQRFNLDPGVIKANVLKSTGLQPGTVNVNGHTFSVGGEMTTSLWSQKGPGTMTYRFAIGGTDADYQKAWGNFGFRKN
>15 ERR1735343_18
MVKWNTKQKRISHQRLGLLDLGPVLLRTLRLLSNFFYIVIFLFGMMGFGMAFGYLASQIESVKVPSKESLVKQVESLTMISQMNYSDNSLISTLDTDLLRTPVANDAISENIKKAIVSTEDEHFQEHKGVVPKAVFRATLASVLGFGEASGGSTLTQQLVKQQVLGDDPTFKRKSKEIVYALALERYMSKDNILCDYLNVSPFGRNNKGQNIAGVEEAARGIFGVSAKDLTVPQAAFLAGLPQSPIVYSPYLSTGQLKSEKDMAYGIKRQQNVLYNMYRTGVLSKKEYEDYKAYPIQKDFIQPGSAIVNNHDYLYYTVLADAKKAMYSYLIKRDKVSSRDLKNDETKAAYEERALTELQQGGYTITTTINKPIYNAMQTAAAQFGGLLDDGTGTVQMGNVLTDNATGAVLGFVGGRDYALNQNNHAFNTVRSPGSSIKPIIAYGPAIDQGLMGSASVLSNYPTTYSSGQKIMHADSEGTAMMPLQEALNTSWNIPAFWTQKLLREKGVDVENYMTKMGYKIADYSIESLPLGGGIEVSVAQQTNAYQMLSNNGLYQKQYIVDKITASDGTVVYKHENKPIRIFSAATATILQELLRGPITSGATTTFKNRLAAINPWLANADWIGKTGTTENYTDVWLVLSTPKVTLGGWAGHDDNTSLAPLTGYNNNSNYLAYLANAINQADPNVIGVGQRFNLDPGVIKANVLKSTGLQPGTVNVNGHTFSVGGEMTSSLWSQKGPGAMTYRFAIGGTDADYQKAWGNFGFRKN
>16 ERR1629556_6,SRR7707690_4,SRR7707689_6,SRR7707683_6,SRR7707680_5,SRR7707653_6,SRR7707651_6,SRR7707646_4,SRR7707644_5,SRR7707635_5,SRR7707627_5,SRR7707622_6,SRR7707612_6,SRR7707604_6,SRR7707599_5,SRR7707598_6,SRR7707593_7,SRR7707590_6,SRR7707586_5,SRR7707574_5,SRR7707571_5,SRR7707570_5,SRR7707569_6,SRR7707562_5,SRR7707540_6,SRR7707537_5,SRR7707533_5,SRR7707525_5,SRR7707516_5,SRR7707512_6,SRR7707510_7,SRR7707506_6,SRR7707480_6,SRR7707479_5,SRR7707472_5,SRR7707471_6,SRR7707466_5,SRR7707455_5,SRR7707447_6,SRR7707439_6,SRR7707424_6,SRR7707417_5,SRR7707413_6,SRR7707407_5,SRR7707401_5,SRR7707399_6,SRR7707393_5,SRR7707390_6,SRR7707382_5,SRR7707381_5,SRR7707379_6,SRR7707375_5,SRR7707373_5,SRR7707358_5,SRR7707356_5,SRR7707351_6,SRR7707347_4,SRR7707345_5,SRR7707332_5,SRR7707330_5,SRR7707328_6,SRR7707270_5,SRR7707269_6,SRR7707263_5,SRR7707262_5,SRR7707248_5,SRR7707220_5,SRR7707204_6,SRR7707187_6,SRR7707172_6,SRR7707169_5,SRR7707165_5,SRR7707159_5,SRR7707155_6,SRR7707150_5,SRR7707147_6,SRR7707145_7,SRR7707143_6,SRR7707142_5,SRR7707140_6,SRR7707139_5,SRR7707133_5,SRR7707127_6,SRR7707125_6,SRR7707118_5,SRR7707110_5,SRR7707083_8,SRR7707078_6,SRR7707076_5,SRR7707056_5,SRR7707046_6,SRR7707032_13,SRR7707018_5,SRR7707014_6,SRR7707012_6,SRR7707006_5,SRR7707005_5,SRR7707000_5,SRR7706998_5,SRR7706995_5,SRR7706960_6,SRR7706958_6,SRR7706956_5,SRR7706947_6,SRR7706943_5,SRR7706937_5,SRR7706936_5,SRR7706935_5,SRR7706934_6,SRR7706932_6,SRR7706931_5,SRR7706930_5,SRR7706911_6,SRR7706871_6,SRR7706869_5,SRR7706868_6,SRR7706864_6,SRR7706854_5,SRR7706840_5,SRR7706835_5,SRR7706834_5,SRR7706822_6,SRR7706818_6,SRR7706811_5,SRR7706810_6,SRR7706801_4,SRR7706798_6,SRR7706794_6,SRR7706793_6,SRR7706779_12,SRR7706763_5,SRR7706761_6,SRR7706754_5,SRR7706745_5,SRR7706730_5,SRR7706709_5,SRR7706708_5,SRR7706704_6,SRR7706695_6,SRR6848839_5,SRR6848837_6,SRR6848826_5,SRR6848824_4,SRR6848819_6,SRR6848818_5,SRR6848798_6,SRR6848786_6,SRR6848781_6,SRR6848777_6,SRR6848774_5,SRR6848767_6,SRR6848761_6,SRR6848753_6,SRR6848741_5,SRR6848735_5,SRR6848728_5,SRR6848713_6,SRR6848706_5,SRR6848702_5,SRR6848701_6,SRR6848700_5,SRR6848691_5,SRR6848682_5,SRR6848676_5,SRR6848675_6,SRR6848663_6,SRR6848660_5,SRR6848657_5,SRR6848645_5,SRR6848641_7,SRR6848632_6,SRR6848630_6,SRR6848610_5,SRR6848609_6,SRR6848602_5,SRR6848593_5,SRR6848589_5,SRR6848575_5,SRR6848557_6,SRR6848556_6,SRR6848553_6,SRR6848552_5,SRR6848539_6,SRR6848537_6,SRR6848530_5,SRR6848517_6,SRR6848516_6,SRR6848514_8,SRR6848512_5,SRR6848510_5,SRR6848498_5,SRR6848497_5,SRR6848496_6,SRR6848495_6,SRR6848486_6,SRR6848485_6,SRR6848479_6,SRR6848470_5,SRR6848448_5,SRR6848447_5,SRR6848444_6,SRR6848435_6,SRR6848433_6,SRR6848430_5,SRR6848426_5,SRR6848409_5,SRR6848402_6,SRR6844866_5,SRR6844862_5,SRR6844860_5,SRR6844857_6,SRR6844854_5,SRR6844850_5,SRR6844847_5,SRR6844844_5,SRR6844842_6,SRR6844831_6,SRR6844824_6,SRR6844814_6,SRR6844801_6,SRR6844798_5,SRR6844794_6,SRR6844793_5,SRR6844791_6,SRR6844790_6,SRR6844772_6,SRR6844768_6,SRR6844766_6,SRR6844763_6,SRR6844754_5,SRR6844744_5,SRR6844743_5,SRR6844739_6,SRR6844736_6,SRR6844718_5,SRR6844716_5,SRR6844707_5,SRR6844706_5,SRR6844704_6,SRR6844699_5,SRR6844695_6,SRR6844694_6,SRR6844683_5,SRR6844676_4,SRR6844674_5,SRR6844670_5,SRR6844663_3,SRR6844662_6,SRR6844661_7,SRR6844652_6,SRR6844649_5,SRR6844646_5,SRR6844630_6,SRR6844616_6,SRR6844614_5,SRR6844611_5,SRR6844609_6,SRR6844607_4,SRR6844590_5,SRR6844589_6,SRR6844585_5,SRR6844582_4,SRR6844573_6,SRR6844572_6,SRR6844566_6,SRR6840625_6,SRR6840622_6,SRR6840581_5,SRR6840576_6,SRR6840569_5,SRR6840568_6,SRR6840567_5,SRR6840558_5,SRR6840550_6,SRR6840547_5,SRR6840540_6,SRR6840538_6,SRR6840513_6,SRR6840505_4,SRR6840500_5,SRR6840496_5,SRR6840491_5,SRR6840489_5,SRR6840482_5,SRR6840479_5,SRR6840477_5,SRR6840470_4,SRR6840469_5,SRR6840463_5,SRR6840454_5,SRR6840445_5,SRR6840430_0,SRR6840426_5,SRR6840405_5,SRR6840404_5,SRR6840398_5,SRR6840396_5,SRR6840395_5,SRR6840384_5,SRR6840376_5,SRR6840366_0,SRR6840327_5,SRR6840315_5,SRR6840314_5,SRR6840311_6,SRR6840297_6,SRR6840291_5,SRR6840289_5,SRR6840280_5,SRR6840258_6,SRR6840253_4,SRR6840245_6,SRR6840235_5,SRR6840229_6,SRR6840222_5,SRR6840219_6,SRR6840212_4,SRR6840199_5,SRR6840190_6,SRR6840175_5,SRR6840172_5,SRR6840162_4,SRR6840161_5,SRR6840157_4,SRR6840152_5,SRR6840149_6,SRR6840140_5,SRR6840106_5,SRR6840105_6,SRR6840097_5,SRR6840083_6,SRR6840070_6,SRR6840043_6,SRR6840042_6,SRR6840038_5,SRR6840030_4,SRR6840026_5,SRR6840022_5,SRR6840017_5,SRR6840013_6,SRR6840002_5,SRR6839998_5,SRR6839981_5,SRR6839953_5,SRR6839939_5,SRR6839935_6,SRR6839928_5,SRR6839925_6,SRR6839923_5,SRR6839911_5,SRR6839902_6,SRR6839897_5,SRR6839895_5,SRR6839894_6,SRR6839881_6,SRR6839871_5,SRR6839868_4,SRR6839864_5,SRR6839856_6,SRR6839837_5,SRR6839834_5,SRR6839824_5,SRR6839802_4,SRR6839790_5,SRR6839788_5,SRR6839787_5,SRR6839766_5,SRR6839762_5,SRR6839745_5,SRR6839739_5,SRR6839737_5,SRR6839734_5,SRR6839733_6,SRR6839717_5,SRR6839705_5,SRR6839692_3,SRR6839690_5,SRR6839682_4,SRR6839681_5,SRR6839673_6,SRR6839663_6,SRR6839654_5,SRR6839646_5,SRR6839641_5,SRR6839638_7,SRR6835790_5,SRR6835789_3,SRR6835779_5,SRR6835778_5,SRR6835773_5,SRR6835772_4,SRR6835742_6,SRR6835735_5,SRR6835729_4,SRR6835728_6,SRR6835721_6,SRR6835720_5,SRR6835700_5,SRR6835691_6,SRR6835673_6,SRR6835671_5,SRR6835663_6,SRR6835651_6,SRR6835650_5,SRR6835644_6,SRR6835643_5,SRR6835639_6,SRR6835638_6,SRR6835626_6,SRR6835617_5,SRR6835616_5,SRR6835614_5,SRR6835610_6,SRR6835609_5,SRR6835608_5,SRR6835606_6,SRR6835603_5,SRR6835589_5,SRR6835573_6,SRR6835570_4,SRR6835556_6,SRR6835551_6,SRR6835548_4,SRR6835542_6,SRR6835536_12,SRR6835533_5,SRR6835529_5,SRR6835527_4,SRR6835518_6,SRR6835517_5,SRR6835515_6,SRR6835514_6,SRR6835501_6,SRR6835485_6,SRR6835476_5,SRR6835470_6,SRR6835458_5,SRR6835456_5,SRR6835453_5,SRR6835442_6,SRR6835432_5,SRR6835431_6,SRR6835425_0,SRR6835417_5,SRR6835416_5,SRR6835409_6,SRR6835393_5,SRR6835384_4,SRR6835383_6,SRR6835378_4,SRR6835375_5,SRR6835368_5,SRR6835356_6,SRR6835355_6,SRR6835349_6,SRR6835339_5,SRR6835330_5,SRR6835327_5,SRR6835326_6,SRR6835323_5,SRR6835321_4,SRR6835307_6,SRR6835300_5,SRR6835294_5,SRR6835281_5,SRR6835272_6,SRR6835271_6,SRR6835265_6,SRR6835260_6,SRR6835249_5,SRR6835248_5,SRR6835242_6,SRR6835238_5,SRR6835237_5,SRR6835231_6,SRR6835228_4,SRR6835215_5,SRR6835210_5,SRR6835208_5,SRR6835197_6,SRR6835195_6,SRR6835194_5,SRR6835193_5,SRR6835192_6,SRR6835191_6,SRR6835190_5,SRR6835184_4,SRR6835181_6,SRR6835175_6,SRR6835170_6,SRR6835169_5,SRR6835163_5,SRR6835160_6,SRR6835149_6,SRR6835128_5,SRR6835123_5,SRR6835110_4,SRR6835109_5,SRR6835104_5,SRR6835102_6,SRR6835099_5,SRR6835098_6,SRR6835095_4,SRR6835092_6,SRR6835080_5,SRR6835078_5,SRR6835074_5,SRR6835073_4,SRR6835072_5,SRR6835054_6,SRR6835053_6,SRR6835050_6,SRR6835044_6,SRR6835041_5,SRR6835040_5,SRR6835035_5,SRR6835027_4,SRR6835023_5,SRR6835018_6,SRR6835012_6,SRR6835008_5,SRR6835002_4,SRR6834993_6,SRR6834976_6,SRR6834975_5,SRR6834970_5,SRR6834966_0,SRR6834963_5,SRR6834960_5,SRR6834954_6,SRR6834950_5,SRR6834946_5,SRR6834945_5,SRR6834937_5,SRR6834935_5,SRR6834931_5,SRR6834924_5,SRR6834923_5,SRR6834896_5,SRR6834888_5,SRR6834885_6,SRR6834883_5,SRR6834878_5,SRR6834870_5,SRR6834866_6,SRR6834861_5,SRR6834849_5,SRR6834848_5,SRR6834841_6,SRR6834832_6,SRR6834824_5,SRR6834820_5,SRR6834819_4,SRR6834815_5,SRR6834814_6,SRR6834809_5,SRR5858742_5,SRR5858741_5,SRR5858739_5,SRR5858736_5,SRR5858734_5,SRR5858729_6,SRR5858728_5,SRR5858717_5,SRR5858714_5,SRR5858705_4,SRR5858704_5,SRR5858703_6,SRR5858701_5,SRR5858698_5,SRR5858697_5,SRR5858694_5,SRR5858692_4,SRR5858680_6,SRR5858663_4,SRR5858658_5,SRR5858641_5,SRR5858637_5,SRR5858633_4,SRR5858632_4,SRR5858621_5,SRR5858620_5,SRR5858617_4,SRR5858616_4,SRR5858611_5,SRR5858610_5,SRR5858607_6,SRR5858600_5,SRR5858598_5,SRR5858597_4,SRR5858596_5,SRR5858594_5,SRR5858588_5,SRR5858587_5,SRR5858586_5,SRR5858581_6,SRR5858577_5,SRR5858574_6,SRR5858572_5,SRR5858569_5,SRR5858567_5,SRR5858557_5,SRR5858545_5,SRR5858544_4,SRR5858538_5,SRR5858533_4,SRR5858532_5,SRR5858530_5,SRR5858529_5,SRR5858527_5,SRR5858514_4,SRR5858501_5,SRR5858494_5,SRR5858492_5,SRR5858491_5,SRR5858488_5,SRR5858482_5,SRR5858481_5,SRR5858479_6,SRR5858477_5,SRR5858473_5,SRR5858472_6,SRR5858464_5,SRR5858463_5,SRR5858461_5,SRR5858457_5,SRR5858454_5,SRR5858453_5,SRR5858452_5,SRR5858451_5,SRR5858447_5,SRR5858443_5,SRR5858433_4,SRR5858431_5,SRR5858426_5,SRR5858416_5,SRR5858406_4,SRR5858405_5,SRR5858404_4,SRR5858400_5,SRR5858399_4,SRR5858390_5,SRR5858384_5,SRR5858381_5,SRR5858373_5,SRR5858371_5,SRR5858370_6,SRR5858359_5,SRR5858355_5,SRR5858349_5,SRR5858348_5,SRR5858344_5,SRR5858342_5,SRR5858336_5,SRR5858334_5,SRR5858328_5,SRR5858324_5,SRR5858313_5,SRR5858311_5,SRR5858310_5,SRR5858308_5,SRR5858304_5,SRR5858302_5,SRR5858299_5,SRR5858298_5,SRR5858295_5,SRR5858294_5,SRR5858291_4,SRR5858288_5,SRR5858287_5,SRR5858285_5,SRR5858284_5,SRR5858281_5,SRR5858280_6,SRR5858279_6,SRR5858276_5,SRR5858263_6,SRR5858259_5,SRR5858258_5,SRR5858257_5,SRR5858254_5,SRR5858252_5,SRR5858249_5,SRR5858248_5,SRR5858246_5,SRR5858245_5,SRR5858244_5,SRR5854283_5,SRR5854278_5,SRR5854276_5,SRR5854275_4,SRR5854266_5,SRR5854258_5,SRR5854255_5,SRR5854243_5,SRR5854240_5,SRR5854235_5,SRR5854230_4,SRR5854229_5,SRR5854216_6,SRR5854211_5,SRR5854207_5,SRR5854201_5,SRR5854195_5,SRR5854186_5,SRR5854183_5,SRR5854182_4,SRR5854174_5,SRR5854171_6,SRR5854170_6,SRR5854167_6,SRR5854162_4,SRR5854161_6,SRR5854158_5,SRR5854155_5,SRR5854151_5,SRR5854150_5,SRR5854143_5,SRR5854139_4,SRR5854135_5,SRR5854133_5,SRR5854132_5,SRR5854124_6,SRR5854120_5,SRR5854114_5,SRR5854113_5,SRR5854110_5,SRR5854103_5,SRR5854099_5,SRR5854096_5,SRR5854094_5,SRR5854093_5,SRR5854084_5,SRR5854077_5,SRR5854075_5,SRR5854072_5,SRR5854071_5,SRR5854069_4,SRR5854067_5,SRR5854066_7,SRR5854065_5,SRR5854062_6,SRR5854059_4,SRR5854053_4,SRR5854050_5,SRR5854048_6,SRR5854042_5,SRR5854041_5,SRR5854040_4,SRR5854039_4,SRR5854031_6,SRR5854027_5,SRR5854016_5,SRR5854008_7,SRR5854006_5,SRR5854005_5,SRR5854004_4,SRR5854003_5,SRR5853999_5,SRR5853982_5,SRR5853981_5,SRR5853975_5,SRR5853971_5,SRR5853968_6,SRR5853966_5,SRR5853965_5,SRR5853961_4,SRR5853958_4,SRR5853949_5,SRR5853938_5,SRR5853936_5,SRR5853934_5,SRR5853929_5,SRR5853926_5,SRR5853914_5,SRR5853906_5,SRR5853899_5,SRR5853893_6,SRR5853876_5,SRR5853873_5,SRR5853871_4,SRR5853869_5,SRR5853868_5,SRR5853861_5,SRR5853858_5,SRR5853853_4,SRR5853846_6,SRR5853842_4,SRR5853833_5,SRR5853830_6,SRR5853821_5,SRR5853813_5,SRR5853812_6,SRR5853804_6,SRR5853802_6,SRR5853795_5,SRR5853791_5,SRR5853782_5,SRR5853779_5,SRR5853774_5,SRR5853772_5,SRR5853771_5,SRR5853767_5,SRR5853764_5,SRR5853756_5,SRR5853755_5,SRR5853753_5,SRR5853751_5,SRR5853747_5,SRR5853736_5,SRR5853729_5,SRR5853720_5,SRR5853716_5,SRR5853701_5,SRR5853700_6,SRR5853694_5,SRR5853693_5,SRR5853682_6,SRR5853677_6,SRR5853667_6,SRR5853665_6,SRR5853664_5,SRR5853662_6,SRR5853641_5,SRR5853634_5,SRR5853629_6,SRR5853619_6,SRR5853618_5,SRR5853606_6,SRR5853591_5,SRR5853582_5,SRR5853580_5,SRR5853578_5,SRR5853574_5,SRR5853554_4,SRR5853550_5,SRR5853549_5,SRR5853538_5,SRR5853515_6,SRR5853514_6,SRR5853509_6,SRR5853504_6,SRR5853502_5,SRR5853500_6,SRR5853488_5,SRR5853486_4,SRR5853460_6,SRR5853459_5,SRR5853456_5,SRR5853455_5,SRR5853454_5,SRR5853452_5,SRR5853451_6,SRR5853448_6,SRR5853441_6,SRR5853428_5,SRR5853414_5,SRR5853409_5,SRR5853408_5,SRR5853405_5,SRR5853400_5,SRR5853394_6,SRR5853390_5,SRR5853389_5,SRR5853383_4,SRR5853380_5,SRR5853373_5,SRR5853353_5,SRR5853347_5,SRR5853341_5,SRR5853340_6,SRR5853336_6,SRR5853334_6,SRR1150237_9,SRR1150232_19,SRR1150226_6,SRR1150220_15,SRR1150208_12,SRR1150207_126,SRR1150198_27,SRR1150197_115,SRR1150196_43,SRR1150195_57,SRR1150188_58,SRR1150187_31,SRR1150181_19,SRR1150180_34,SRR1150179_6,SRR1150175_7,SRR1150174_20,SRR1150166_19,SRR1150162_13,SRR1150153_78,SRR1150152_49,SRR1150151_83,SRR1150150_14,SRR1150148_20,SRR1150123_8,SRR1150116_13,SRR1150115_16,SRR1150114_12,SRR1150111_65,SRR1150107_108,SRR1150106_0,SRR1150057_8,SRR1149832_40,SRR1147461_29,SRR1147459_22,SRR1147457_9,SRR1147453_16,SRR1147451_17,SRR1147450_0,SRR1147447_16,SRR1147446_14,SRR1147444_3,SRR1147435_8,SRR1147432_65,SRR1147429_14,SRR1147426_2,ERR485885_6,ERR485879_6,ERR485878_7,ERR485877_5,ERR485876_6,ERR485861_6,ERR485848_6,ERR485843_6,ERR485842_6,ERR485840_6,ERR485837_7,ERR485834_6,ERR485822_6,ERR485788_6,ERR485781_6,ERR485680_9,ERR485679_5,ERR485678_6,ERR485677_6,ERR485676_6,ERR485675_7,ERR485674_6,ERR485672_7,ERR473718_5,ERR473714_5,ERR473712_5,ERR473711_5,ERR473710_6,ERR473685_5,ERR473666_5,ERR473665_5,ERR473658_6,ERR473656_6,ERR473650_8,ERR473648_5,ERR473647_5,ERR473641_5,ERR473639_5,ERR473622_5,ERR473620_5,ERR473618_5,ERR473611_6,ERR473605_6,ERR473603_6,ERR473602_5,ERR473600_7,ERR473595_6,ERR473591_6,ERR473588_6,ERR473583_5,ERR473577_6,ERR473571_6,ERR473568_9,ERR473559_6,ERR473555_5,ERR473547_5,ERR473536_5,ERR473505_6,ERR473497_6,ERR473484_7,ERR473481_4,ERR473479_5,ERR473477_8,ERR473476_5,ERR473469_5,ERR473466_5,ERR473463_7,ERR473454_5,ERR467398_7,ERR467396_4,ERR467393_5,ERR467392_7,ERR467390_6,ERR467388_6,ERR467386_5,ERR467382_5,ERR467380_6,ERR467373_6,ERR467362_5,ERR467361_5,ERR467358_6,ERR467350_5,ERR467346_5,ERR467345_5,ERR467342_5,ERR467337_8,ERR467331_5,ERR467328_6,ERR467321_7,ERR467315_5,ERR467314_5,ERR467313_5,ERR1735483_6,ERR1735479_0,ERR1735478_5,ERR1735473_5,ERR1735470_4,ERR1735461_6,ERR1735458_6,ERR1735457_5,ERR1735456_5,ERR1735450_5,ERR1735445_6,ERR1735440_6,ERR1735430_7,ERR1735423_5,ERR1735422_6,ERR1735413_7,ERR1735412_6,ERR1735408_5,ERR1735407_5,ERR1735390_6,ERR1735387_7,ERR1735378_14,ERR1735373_6,ERR1735365_6,ERR1735349_5,ERR1735342_6,ERR1735338_15,ERR1735337_6,ERR1735336_1,ERR1735332_6,ERR1735330_5,ERR1735328_6,ERR1735326_5,ERR1735325_5,ERR1735307_5,ERR1735306_6,ERR1735303_7,ERR1735298_6,ERR1735288_5,ERR1735270_5,ERR1735263_4,ERR1735259_5,ERR1735256_4,ERR1735250_5,ERR1735244_6,ERR1735239_5,ERR1735233_6,ERR1735231_6,ERR1735229_5,ERR1735217_7,ERR1735205_5,ERR1735198_14,ERR1735194_5,ERR1735190_7,ERR1735179_5,ERR1735175_8,ERR1735171_6,ERR1735168_5,ERR1735158_5,ERR1735153_5,ERR1735145_5,ERR1735141_6,ERR1735132_6,ERR1735128_6,ERR1735124_6,ERR1735111_5,ERR1735092_5,ERR1735077_4,ERR1735073_12,ERR1735068_5,ERR1735066_7,ERR1735060_7,ERR1735045_6,ERR1735044_1,ERR1735043_6,ERR1735040_6,ERR1735038_6,ERR1735036_7,ERR1735034_5,ERR1735021_6,ERR1735018_6,ERR1735015_5,ERR1735013_5,ERR1735004_6,ERR1734996_6,ERR1734992_5,ERR1734985_6,ERR1734984_5,ERR1734983_5,ERR1734978_15,ERR1734969_6,ERR1734968_11,ERR1734965_5,ERR1734957_5,ERR1734948_4,ERR1734944_4,ERR1734943_5,ERR1734935_1,ERR1734933_6,ERR1734931_5,ERR1734928_6,ERR1734920_6,ERR1734917_6,ERR1734915_6,ERR1734914_6,ERR1734897_6,ERR1734889_15,ERR1734888_6,ERR1734884_16,ERR1734883_5,ERR1734880_16,ERR1734879_5,ERR1734874_14,ERR1734868_5,ERR1734863_5,ERR1734846_0,ERR1734843_5,ERR1734842_7,ERR1734841_5,ERR1734839_4,ERR1734831_14,ERR1734830_0,ERR1734828_6,ERR1734826_6,ERR1734824_6,ERR1734822_5,ERR1734819_5,ERR1734818_1,ERR1734816_6,ERR1734813_5,ERR1734805_6,ERR1734791_0,ERR1734790_15,ERR1734789_0,ERR1734788_5,ERR1734777_4,ERR1734769_6,ERR1734765_4,ERR1734756_6,ERR1734752_6,ERR1734750_5,ERR1734746_6,ERR1734745_6,ERR1734742_5,ERR1734733_3,ERR1734731_3,ERR1734726_7,ERR1734725_4,ERR1734724_7,ERR1734722_6,ERR1734717_6,ERR1734716_6,ERR1734713_6,ERR1734711_5,ERR1734710_5,ERR1734707_5,ERR1734705_6,ERR1734702_15,ERR1734694_6,ERR1734691_6,ERR1734690_13,ERR1734682_5,ERR1734677_5,ERR1734675_5,ERR1734673_5,ERR1734672_6,ERR1734668_5,ERR1734664_16,ERR1734663_0,ERR1734651_1,ERR1734648_5,ERR1734631_7,ERR1734630_6,ERR1734619_6,ERR1734608_6,ERR1734600_6,ERR1734596_5,ERR1734593_5,ERR1734588_12,ERR1734587_5,ERR1734581_5,ERR1734575_6,ERR1734574_4,ERR1734571_5,ERR1734561_7,ERR1734546_3,ERR1734543_6,ERR1734541_4,ERR1734533_5,ERR1734526_5,ERR1734523_17,ERR1734520_5,ERR1734510_5,ERR1734501_7,ERR1734485_7,ERR1734482_7,ERR1734465_5,ERR1734463_5,ERR1734462_12,ERR1734459_5,ERR1734453_4,ERR1734445_5,ERR1734443_6,ERR1734440_6,ERR1734438_11,ERR1734432_6,ERR1734420_6,ERR1734405_12,ERR1734401_6,ERR1734396_5,ERR1734371_14,ERR1734366_8,ERR1734359_7,ERR1734354_5,ERR1734345_5,ERR1734338_2,ERR1734328_5,ERR1734325_6,ERR1734323_5,ERR1734317_7,ERR1734314_5,ERR1734303_6,ERR1734302_4,ERR1734299_1,ERR1734293_5,ERR1734287_1,ERR1734285_5,ERR1734283_7,ERR1734282_5,ERR1734279_5,ERR1734276_6,ERR1734271_5,ERR1734262_5,ERR1734254_6,ERR1734253_1,ERR1734252_4,ERR1734247_6,ERR1734240_4,ERR1734233_5,ERR1734231_5,ERR1734230_1,ERR1734229_6,ERR1734218_6,ERR1734210_13,ERR1734202_6,ERR1734200_5,ERR1734198_3,ERR1734195_5,ERR1734185_6,ERR1734180_6,ERR1734177_5,ERR1734174_12,ERR1734170_1,ERR1734167_6,ERR1734164_5,ERR1734160_6,ERR1734158_6,ERR1734147_9,ERR1734138_6,ERR1734132_5,ERR1734117_6,ERR1734114_5,ERR1734109_6,ERR1734103_7,ERR1734101_5,ERR1734100_6,ERR1734098_5,ERR1734096_5,ERR1734086_5,ERR1734084_16,ERR1734076_6,ERR1734066_1,ERR1734060_5,ERR1734057_5,ERR1734055_5,ERR1734054_6,ERR1734047_5,ERR1734044_17,ERR1734043_14,ERR1734038_5,ERR1734037_7,ERR1734035_5,ERR1734032_1,ERR1734030_6,ERR1734024_6,ERR1734021_6,ERR1734016_11,ERR1734015_7,ERR1734009_5,ERR1734005_7,ERR1734002_14,ERR1733997_5,ERR1733986_5,ERR1733978_4,ERR1733973_5,ERR1733955_6,ERR1733954_5,ERR1733952_1,ERR1733948_4,ERR1733942_5,ERR1733933_5,ERR1733926_5,ERR1733924_1,ERR1733922_5,ERR1733919_19,ERR1733904_5,ERR1733903_6,ERR1733898_5,ERR1733896_5,ERR1733891_1,ERR1733887_6,ERR1733878_5,ERR1733875_6,ERR1733862_6,ERR1733861_6,ERR1733860_7,ERR1733859_6,ERR1733855_5,ERR1733847_6,ERR1733846_7,ERR1733844_5,ERR1733840_4,ERR1733837_16,ERR1733826_5,ERR1733824_6,ERR1733822_5,ERR1733820_5,ERR1733811_15,ERR1733806_6,ERR1733798_13,ERR1733794_5,ERR1733781_5,ERR1733777_15,ERR1733773_6,ERR1733768_14,ERR1733753_6,ERR1733748_7,ERR1733744_11,ERR1733731_6,ERR1733729_5,ERR1733723_7,ERR1733717_7,ERR1733716_5,ERR1733713_1,ERR1733710_14,ERR1733709_5,ERR1733705_6,ERR1733704_5,ERR1733697_6,ERR1733696_6,ERR1733695_6,ERR1733694_14,ERR1733685_5,ERR1733678_4,ERR1733677_18,ERR1733674_5,ERR1733672_6,ERR1733671_5,ERR1733666_6,ERR1733662_6,ERR1733659_6,ERR1733655_5,ERR1733654_1,ERR1733653_5,ERR1733644_5,ERR1733643_6,ERR1733642_0,ERR1733635_1,ERR1733629_1,ERR1733628_6,ERR1733608_5,ERR1733598_6,ERR1733594_15,ERR1733580_1,ERR1733571_7,ERR1733563_6,ERR1733552_6,ERR1733541_5,ERR1733535_5,ERR1733530_4,ERR1733519_6,ERR1733517_2,ERR1733515_6,ERR1733511_5,ERR1733509_5,ERR1733497_10,ERR1733496_6,ERR1733493_7,ERR1733489_6,ERR1733482_15,ERR1733478_3,ERR1733470_11,ERR1733469_16,ERR1733467_5,ERR1733457_6,ERR1733455_15,ERR1733443_0,ERR1733442_6,ERR1733438_5,ERR1733436_5,ERR1733433_6,ERR1733429_6,ERR1733419_6,ERR1733417_5,ERR1733413_5,ERR1733404_6,ERR1733403_4,ERR1733390_5,ERR1733384_11,ERR1733380_6,ERR1733379_5,ERR1733376_6,ERR1733375_1,ERR1733371_14,ERR1733364_7,ERR1733362_5,ERR1733350_4,ERR1733348_7,ERR1733346_1,ERR1733336_6,ERR1733329_6,ERR1733325_0,ERR1733321_5,ERR1733319_6,ERR1733307_5,ERR1733306_6,ERR1733301_5,ERR1733296_6,ERR1733287_5,ERR1733279_6,ERR1733274_5,ERR1733270_6,ERR1733269_14,ERR1733259_23,ERR1733252_6,ERR1733249_6,ERR1733247_5,ERR1733246_4,ERR1733241_13,ERR1733240_0,ERR1733237_15,ERR1733235_7,ERR1733232_16,ERR1733231_7,ERR1733227_14,ERR1733217_14,ERR1733205_4,ERR1733202_6,ERR1733200_5,ERR1733194_5,ERR1733193_13,ERR1733186_5,ERR1733184_6,ERR1733180_6,ERR1733165_6,ERR1733161_5,ERR1733155_6,ERR1733151_5,ERR1733140_5,ERR1733127_5,ERR1733119_0,ERR1733116_5,ERR1733115_6,ERR1733114_16,ERR1733107_5,ERR1733105_12,ERR1733102_5,ERR1733099_1,ERR1733098_13,ERR1733093_6,ERR1733091_6,ERR1733089_6,ERR1733085_15,ERR1733083_5,ERR1733082_5,ERR1733079_7,ERR1733076_8,ERR1733074_5,ERR1733064_5,ERR1733051_5,ERR1733050_6,ERR1733049_5,ERR1733048_5,ERR1733047_5,ERR1733043_5,ERR1733042_5,ERR1733039_9,ERR1733038_13,ERR1733032_5,ERR1733029_5,ERR1733026_6,ERR1733019_5,ERR1733015_0,ERR1733013_4,ERR1733008_6,ERR1732999_5,ERR1732997_6,ERR1732988_6,ERR1732979_1,ERR1732973_6,ERR1732971_6,ERR1732964_12,ERR1732955_5,ERR1732953_6,ERR1732949_6,ERR1732940_5,ERR1732937_7,ERR1732922_6,ERR1732921_6,ERR1732916_5,ERR1732915_14,ERR1732895_16,ERR1732894_6,ERR1732883_5,ERR1732882_7,ERR1732875_5,ERR1732874_6,ERR1732864_6,ERR1732863_6,ERR1732858_5,ERR1732857_5,ERR1732853_0,ERR1732847_6,ERR1732846_6,ERR1732845_5,ERR1732844_6,ERR1732840_6,ERR1732836_4,ERR1732831_5,ERR1732828_7,ERR1732826_3,ERR1732811_13,ERR1732805_5,ERR1732793_5,ERR1732792_5,ERR1732791_14,ERR1732786_14,ERR1732783_6,ERR1732779_6,ERR1732777_15,ERR1732769_5,ERR1732768_6,ERR1732766_15,ERR1732764_6,ERR1732762_5,ERR1732756_5,ERR1732742_6,ERR1732739_5,ERR1732738_6,ERR1732733_7,ERR1732732_5,ERR1732721_6,ERR1732720_16,ERR1732719_4,ERR1732717_5,ERR1732716_5,ERR1732715_6,ERR1732710_6,ERR1732706_6,ERR1732705_16,ERR1732704_6,ERR1732698_5,ERR1732682_5,ERR1732676_4,ERR1732670_5,ERR1732667_12,ERR1732662_7,ERR1732661_5,ERR1732656_5,ERR1732654_6,ERR1732647_14,ERR1732637_5,ERR1732631_5,ERR1732608_6,ERR1732598_6,ERR1732597_6,ERR1732594_5,ERR1732593_4,ERR1732591_5,ERR1732585_5,ERR1732584_6,ERR1732580_1,ERR1732579_5,ERR1732578_4,ERR1732559_7,ERR1732554_6,ERR1732552_9,ERR1732547_4,ERR1732545_5,ERR1732540_6,ERR1732533_5,ERR1732529_7,ERR1732524_4,ERR1732522_6,ERR1732519_5,ERR1732514_7,ERR1732513_4,ERR1732506_17,ERR1732498_5,ERR1732494_6,ERR1732488_5,ERR1732487_5,ERR1732486_5,ERR1732484_6,ERR1732460_5,ERR1732451_5,ERR1732447_6,ERR1732445_6,ERR1732444_6,ERR1732439_16,ERR1359866_7,ERR1359864_6,ERR1359854_5,ERR1359839_6,ERR1359837_7,ERR1359835_6,ERR1359834_5,ERR1359833_5,ERR1359825_5,ERR1359824_6,ERR1359821_5,ERR1359819_4,ERR1359818_5,ERR1359804_5,ERR1359799_7,ERR1359792_5,ERR1359789_6,ERR1359784_14,ERR1359781_6,ERR1359766_7,ERR1359761_5,ERR1359755_5,ERR1359744_5,ERR1359732_14,ERR1359730_6,ERR1359727_6,ERR1359724_6,ERR1359723_5,ERR1359711_5,ERR1359705_6,ERR1359695_4,ERR1359688_5,ERR1359680_5,ERR1359672_1,ERR1359670_5,ERR1359668_7,ERR1359666_1,ERR1359665_6,ERR1359663_5,ERR1359651_5,ERR1359644_5,ERR1359632_5,ERR1359630_6,ERR1359627_7,ERR1359613_6,ERR1359610_14,ERR1359608_6,ERR1359599_1,ERR1359597_6,ERR1359582_5,ERR1359581_6,ERR1359580_5,ERR1359573_5,ERR1359562_6,ERR1359560_7,ERR1359553_6,ERR1359547_6,ERR1359530_6,ERR1359523_7,ERR1359515_1,ERR1359510_6,ERR1359497_6,ERR1359492_5,ERR1359477_6,ERR1359469_5,ERR1359454_6,ERR1359442_5,ERR1359441_6,ERR1359440_6,ERR1359427_6,ERR1359421_7,ERR1359420_1,ERR1359419_4,ERR1359414_5,ERR1359412_6,ERR1359407_6,ERR1359404_6,ERR1359402_6,ERR1359400_5,ERR1359389_5,ERR1359387_6,ERR1359385_4,ERR1359376_5,ERR1359373_5,ERR1359370_1,ERR1359364_6,ERR1359348_6,ERR1359347_6,ERR1359338_6,ERR1359337_5,ERR1359336_5
MVKWNTKQKRISHQRLGLLDLGPVLLRTLRLLSNFFYIVIFLFGMMGFGMAFGYLASQIESVKVPSKESLVKQVESLTMISQMNYSDNSLISTLDTDLLRTPVANDAISENIKKAIVSTEDEHFQEHKGIVPKAVFRATLASVLGFGEASGGSTLTQQLVKQQVLGDDPTFKRKSKEIVYALALERYMSKDNILCDYLNVSPFGRNNKGQNIAGVEEAARGIFGVSAKDLTVPQAAFLAGLPQSPIVYSPYLSTGQLKSEKDMAYGIKRQQNVLFNMYRTGVLSKKEYEDYKAYPIQKDFIQPGSAIVNNHDYLYYTVLADAKKAMYSYLIKRDKVSSRDLKNDETKAAYEERALTELQQGGYTITTTINKPIYNAMQTAAAQFGGLLDDGTGTVQMGNVLTDNATGAVLGFVGGRDYALNQNNHAFNTVRSPGSSIKPIIAYGPAIDQGLMGSASVLSNYPTTYSSGQKIMHADSEGTAMMPLQEALNTSWNIPAFWTQKLLREKGVDVENYMTKMGYKIADYSIESLPLGGGIEVSVAQQTNAYQMLSNNGLYQKQYIVDKITASDGTVVYKHENKPIRIFSAATATILQELLRGPITSGATTTFKNRLAAINPWLANADWIGKTGTTENYTDVWLVLSTPKVTLGGWAGHDDNTSLAPLTGYNNNSNYLAYLANAINQADPNVIGVGQRFNLDPGVIKANVLKSTGLQPGTVNVNGHTFSVGGEMTTSLWSQKGPGAMTYRFAIGGTDADYQKAWGNFGFRKN
>17 SRR7707423_4,SRR7707201_4,SRR6835511_5
MVKWNTKQKRISHQRLGLLDLGPVLLRTLRLLSNFFYIVIFLFGMMGFGMAFGYLASQIESVKVPSKESLVKQVESLTMISQMNYSDNSLISTLDTDLLRTPVANDAISENIKKAIVSTEDEHFQEHKGVVPKAVFRATLASVLGFGEASGGSTLTQQLVKQQVLGDDPTFKRKSKEIVYALALERYMSKDNILCDYLNVSPFGRNNKGQNIAGVEEAARGIFGVSAKDLTVPQAAFLAGLPQSPIVYSPYLSTGQLKSEKDMAYGIKRQQNVLYNMYRTGVLSKKEYEDYKAYPIQKDFIQPGSAIVNNHDYLYYTVLADAKKAMYSYLIKRDKVSSRDLKNDETKAAYEERALTELQQGGYTITTTINKPIYNAMQTAAAQFGGLLDDGTGTVQMGNVLTDNATGAVLGFVGGRDYALNQNNHAFNTVRSPGSSIKPIIAYGPAIDQGLMGSASVLSNYPTTYSSGQKIMHADSEGTAMMPLQEALNTSWNIPAFWTQKLLREKGVDVENYMTKMGYKIADYSIESLPLGGGIEVSVAQQTNAYQMLSNNGLYQKQYIVDKITASDGTVVYKHENKPIRIFSAATATILQELLRGPITSGATTTFKNRLAAINPWLANADWIGKTGTTENYTDVWLVLSTPKVTLGGWAGHDDNTSLAPLTGYNNNSNYLAYLANAINQADPNVIGVGQRFNLDPGVIKTNVLKSTGLQPGTVNVNGHTFSVGGEMTTSLWSQKGPGAMTYRFAIGGTDADYQKAWGNFGFRKN
>18 SRR7707364_13,SRR7707193_12,SRR6848720_4,SRR6839749_15,SRR5853905_13,SRR5853754_15,ERR485806_14,ERR1735097_16,ERR1733724_4,ERR1733170_12,ERR1732913_16,ERR1732702_4,ERR1732482_5
MVKWNTKQKRISHQRLGLLDLGPVLLRTLRLLSNFFYIVIFLFGMMGFGMAFGYLASQIESVKVPSKESLVKQVESLTMISQMNYSDNSLISTLDTDLLRTPVANDAISENIKKAIVSTEDEHFQEHKGVVPKAVFRATLASVLGFGEASGGSTLTQQLVKQQVLGDDPTFKRKSKEIVYALALERYMSKDNILCDYLNVSPFGRNNKGQNIAGVEEAARGIFGVSAKDLTVPQSAFLAGLPQSPIVYSPYLSTGQLKSEKDMAYGIKRQQNVLYNMYRTGVLSKKEYEDYKAYPIQKDFIQPGSAIVNNHDYLYYTVLADAKKAMYSYLIKRDKVSSRDLKNDETKAAYEERALTELQQGGYTITTTINKPIYNAMQTAAAQFGGLLDDGTGTVQMGNVLTDNATGAVLGFVGGRDYALNQNNHAFNTVRSPGSSIKPIIAYGPAIDQGLMGSASVLSNYPTTYSSGQKIMHADSEGTAMMPLQEALNTSWNIPAFWTQKLLREKGVDVENYMTKMGYKIADYSIESLPLGGGIEVSVAQQTNAYQMLSNNGLYQKQYIVDKITASDGTVVYKHENKPIRIFSAATATILQELLRGPITSGATTTFKNRLAAINPWLANADWIGKTGTTENYTDVWLVLSTPKVTLGGWAGHDDNTSLAPLTGYNNNSNYLAYLANAINQADPNVIGVGQRFNLDPGVIKANVLKSTGLQPGTVNVNGHTFSVGGEMTTSLWSQKGPGAMTYRFAIGGTDADYQKAWGNFGFRKN
>19 SRR6840255_5
MVKWNTKQKRISHQRLGLLDLGPVLLRTLRLLSNFFYIVIFLFGMMGFGMAFGYLASQIESVKVPSKESLVKQVESLTMISQMNYSDNSLISTLDTDLLRTPVANDAISENIKKAIVSTEDEHFQEHKGVVPKAVFRATLASVLGFGEASGGSTLTQQLVKQQVLGDDPTFKRKSKEIVYALALERYMSKDNILCDYLNVSPFGRNNKGQNIAGVEEAARGIFGVSAKDLTVPQAAFLAGLPQSPIVYSPYLSTGQLKSEKDMTYGIKRQQNVLYNMYRTGVLSKKEYEDYKAYPIQKDFIQPGSAIVNNHDYLYYTVLADAKKAMYSYLIKRDKVSSRDLKNDETKAAYEERALTELQQGGYTITTTINKPIYNAMQTAAAQFGGLLDDGTGTVQMGNVLTDNATGAVLGFVGGRDYALNQNNHAFNTVRSPGSSIKPIIAYGPAIDQGLMGSASVLSNYPTTYSSGQKIMHADSEGTAMMPLQEALNTSWNIPAFWTQKLLREKGVDVENYMTKMGYKIADYSIESLPLGGGIEVSVAQQTNAYQMLSNNGLYQKQYIVDKITASDGTVVYKHENKPIRIFSAATATILQELLRGPITSGATTTFKNRLAAINPWLANADWIGKTGTTENYTDVWLVLSTPKVTLGGWAGHDDNTSLAPLTGYNNNSNYLAYLANAINQADPNVIGVGQRFNLDPGVIKANVLKSTGLQPGTVNVNGHTFSVGGEMTTSLWSQKGPGAMTYRFAIGGTDADYQKAWGNFGFRKN
>20 SRR6839874_5
MVKWNTKQKRISHQRLGLLDLGPVLLRTLRLLSNFFYIVIFLFGMMGFGMAFGYLASQIESVKVPSKESLVKQVESLTMISQMNYSDNSLISTLDTDLLRTPVANDAISENIKKAIVSTEDEHFQEHKGVVPKAVFRATLASVLGFGEASGGSTLTQQLVKQQVLGDDPTFKRKSKEIVYALALERYMSKDNILCDYLNVSPFGRNNKGQNIAGVEEAARGIFGVSAKDLTVPQAAFLAGLPQSPIVYSPYLSTGQLKSEKDMAYGIKRQQNVLYNMYRTGVLSKKEYEDYKAYPIQKDFIQPGSAIVNNHDYLYYTVLADAKKAMYSYLIKRDKVSSRDLKNDETKAAYEERALTELQQGGYTITTTINKPIYNAMQIAAAQFGGLLDDGTGTVQMGNVLTDNATGAVLGFVGGRDYALNQNNHAFNTVRSPGSSIKPIIAYGPAIDQGLMGSASVLSNYPTTYSSGQKIMHADSEGTAMMPLQEALNTSWNIPAFWTQKLLREKGVDVENYMTKMGYKIADYSIESLPLGGGIEVSVAQQTNAYQMLSNNGLYQKQYIVDKITASDGTVVYKHENKPIRIFSAATATILQELLRGPITSGATTTFKNRLAAINPWLANADWIGKTGTTENYTDVWLVLSTPKVTLGGWAGHDDNTSLAPLTGYNNNSNYLAYLANAINQADPNVIGVGQRFNLDPGVIKANVLKSTGLQPGTVNVNGHTFSVGGEMTTSLWSQKGPGAMTYRFAIGGTDADYQKAWGNFGFRKN
>21 SRR6839750_3
MVKWNTKQKRISHQRLGLLDLGPVLLRTLRLLSNFFYIVIFLFGMMGFGMAFGYLASQIESVKVPSKESLVKQVESLTMISQMNYSDNSLISTLDTDLLRTPVANDAISENIKKAIVSTEDEHFQEHKGVVPKAVFRATLASVLGFGEASGGSTLTQQLVKQQVLGDDPTFKRKSKEIVYALALERYMSKDNILCDYLNVSPFGRNNKGQNIAGVEEAARGIFGVSAKDLTVPQAAFLAGLPQSPIVYSPYLSTGQLKSEKDMAYGIKRQQNVLYNMYRTGVLSKKEYEDYKAYPIQKDFIQPGSAIVNNHDYLYYTVLADAKKAMYSYLIKRDKVSSRDLKNDETKAAYEERALTELQQGGYTITTTINKPIYNAMQTAAAQFGGLLDDGTGTVQMGNVLTDNATGAVLGFVGGRDYALNQNNHAFNTVRSPGSSIKPIIAYGPAIDQGLMGSASVLSNYPTTYSSGQKIMHADSEGTAMMPLQEALNTSWNIPAFWTQKLLREKGVDVENYMIKMGYKIADYSIESLPLGGGIEVSVAQQTNAYQMLSNNGLYQKQYIVDKITASDGTVVYKHENKPIRIFSAATATILQELLRGPITSGATTTFKNRLAAINPWLANADWIGKTGTTENYTDVWLVLSTPKVTLGGWAGHDDNTSLAPLTGYNNNSNYLAYLANAINQADPNVIGVGQRFNLDPGVIKANVLKSTGLQPGTVNVNGHTFSVGGEMTTSLWSQKGPGAMTYRFAIGGTDADYQKAWGNFGFRKN
>22 SRR6834830_10,ERR1734536_17
MVKWNTKQKRISHQRLGLLDLGPVLLRTLRLLSNFFYIVIFLFGMMGFGMAFGYLASQIESVKVPSKESLVKQVESLTMISQMNYSDNSLISTLDTDLLRTPVANDAISENIKKAIVSTEDEHFQEHKGVVPKAVFRATLASVLGFGEASGGSTLTQQLVKQQVLGDDPTFKRKSKEIVYALALERYMSKDNILCDYLNVSPFGRNNKGQNIAGVEEAARGIFGVSAKDLTVPQAAFLAGLPQSPIVYSPYLSTGQLKSEKDMAYGIKRQQNVLYNMYRTGVLSKKEYEDYKAYPIQKDFIQPGSAIVNNHDYLYYTVLTDAKKAMYSYLIKRDKVSSRDLKNDETKAAYEERALTELQQGGYTITTTINKPIYNAMQTAAAQFGGLLDDGTGTVQMGNVLTDNATGAVLGFVGGRDYALNQNNHAFNTVRSPGSSIKPIIAYGPAIDQGLMGSASVLSNYPTTYSSGQKIMHADSEGTAMMPLQEALNTSWNIPAFWTQKLLREKGVDVENYMTKMGYKIADYSIESLPLGGGIEVSVAQQTNAYQMLSNNGLYQKQYIVDKITASDGTVVYKHENKPIRIFSAATATILQELLRGPITSGATTTFKNRLAAINPWLANADWIGKTGTTENYTDVWLVLSTPKVTLGGWAGHDDNTSLAPLTGYNNNSNYLAYLANAINQADPNVIGVGQRFNLDPGVIKANVLKSTGLQPGTVNVNGHTFSVGGEMTTSLWSQKGPGAMTYRFAIGGTDADYQKAWGNFGFRKN
>23 SRR5854085_11
MVKWNTKQKRISHQRLGLLDLGPVLLRTLRLLSNFFYIVIFLFGMMGFGMAFGYLASQIESVKVPSKESLVKQVESLTMISQMNYSDNSLISTLDTDLLRTPVANDAISENIKKAIVSTEDEHFQEHKGVVPKAVFRATLASVLGFGEASGGSTLTQQLVKQQVLGDDPTFKRKSKEIVYALALERYMSKDNILCDYLNVSPFGRNNKGQNIAGVEEAARGIFGVSAKDLTVPQAAFLAGLPQSPIVYSPYLSTGQLKSEKDMAYGIKRQQNVLYNMYRTGVLSKKEYEDYKAYPIQKDFIQPGSAIVNNHDYLYYTVLADAKKAMYSYLIKRDKVSSRDLKNDETKAAYEERALTELQQGGYTITTTINKPIYNAMQTAAAQFGGLLDDGTGTVQMGNVLTDNATGAVLGFVGGRDYALNQNNHAFNTVRSPGSSIKPIIAYGPAIDQGLMGSASVLSNYPTTYSSGQKIMHADSEGTAMMPLQEALNTSWNIPAFWTQKLLREKGVDVENYMTKMGYKIADYSIESLPLGGGIEVSVAQQTNAYQMLSNNGLYQKQYIVDKITASDGTVVYKHENKPIRIFSAATATILQELLRGPITSGATTTFKNRLAAINPWLANADWIGKTGTTENYTDVWLVLSTPKATLGGWAGHDDNTSLAPLTGYNNNSNYLAYLANAINQADPNVIGVGQRFNLDPGVIKANVLKSTGLQPGTVNVNGHTFSVGGEMTTSLWSQKGPGAMTYRFAIGGTDADYQKAWGNFGFRKN
>24 SRR5853573_10
MVKWNTKQKRISHQRLGLLDLGPVLLRTLRLLSNFFYIVIFLFGMMGFGMAFGYLASQIESVKVPSKESLVKQVESLTMISQMNYSDNSLISTLDTDLLRTPVANDAISENIKKAIVSTEDEHFQEHKGVVPKAVFRATLASVLGFGEASGGSTLTQQLVKQQVLGDDPTFKRKSKEIVYALALERYMSKDNILCDYLNVSPFGRNNKGQNIAGVEEAARGIFGVSAKDLTVPQAAFLAGLPQSPIVYSPYLSTGQLKSEKDMAYGIKRQQNVLYNMYRTGVLSKKEYEDYKAYPIQKDFIQPGSAIVNNHDYLYYTVLADAKKAMYSYLIKRDKVSSRDLKNDETKAAYEERALTELQQGGYIITTTINKPIYNAMQTAAAQFGGLLDDGTGTVQMGNVLTDNATGAVLGFVGGRDYALNQNNHAFNTVRSPGSSIKPIIAYGPAIDQGLMGSASVLSNYPTTYSSGQKIMHADSEGTAMMPLQEALNTSWNIPAFWTQKLLREKGVDVENYMTKMGYKIADYSIESLPLGGGIEVSVAQQTNAYQMLSNNGLYQKQYIVDKITASDGTVVYKHENKPIRIFSAATATILQELLRGPITSGATTTFKNRLAAINPWLANADWIGKTGTTENYTDVWLVLSTPKVTLGGWAGHDDNTSLAPLTGYNNNSNYLAYLANAINQADPNVIGVGQRFNLDPGVIKANVLKSTGLQPGTVNVNGHTFSVGGEMTTSLWSQKGPGAMTYRFAIGGTDADYQKAWGNFGFRKN
>25 ERR467383_18
MVKWNTKQKRISHQRLGLLDLGPVLLRTLRLLSNFFYIVIFLFGMMGFGMAFGYLASQIESVKVPSKESLVKQVESLTMISQMNYSDNSLISTLDTDLLRTPVANDAISENIKKAIVSTEDEHFQEHKGVVPKAVFRATLASVLGFGEASGGSTLTQQLVKQQVLGDDPTFKRKSKEIVYALALERYMSKDNILCDYLNVSPFGRNNKGQNIAGVEEAARGIFGVSAKDLTVPQAAFLAGLPQSPIVYSPYLSTGQLKSEKDMAYGIKRQQNVLYNMYRTGVLSKKEYEDYKAYPIQKDFIQPGSAIVNNHDYLYYTVLADAKKAMYSYLIKRDKVSSRDLKNDETKAAYEERALTELQQGGYTITTTINKPIYNAMQTAAARFGGLLDDGTGTVQMGNVLTDNATGAVLGFVGGRDYALNQNNHAFNTVRSPGSSIKPIIAYGPAIDQGLMGSASVLSNYPTTYSSGQKIMHADSEGTAMMPLQEALNTSWNIPAFWTQKLLREKGVDVENYMTKMGYKIADYSIESLPLGGGIEVSVAQQTNAYQMLSNNGLYQKQYIVDKITASDGTVVYKHENKPIRIFSAATATILQELLRGPITSGATTTFKNRLAAINPWLANADWIGKTGTTENYTDVWLVLSTPKVTLGGWAGHDDNTSLAPLTGYNNNSNYLAYLANAINQADPNVIGVGQRFNLDPGVIKANVLKSTGLQPGTVNVNGHTFSVGGEMTTSLWSQKGPGAMTYRFAIGGTDADYQKAWGNFGFRKN
>26 ERR1734704_3
MVKWNTKQKRISHQRLGLLDLGPVLLRTLRLLSNFFYIVIFLFGMMGFGMAFGYLASQIESVKVPSKESLVKQVESLTMISQMNYSDNSLISTLDTDLLRTPVANDAISENIKKAIVSTEDEHFQEHKGVVPKAVFRATLASVLGFGEASGGSTLTQQLVKQQVLGDDPTFKRKSKEIVYALALERYMSKDNILCDYLNVSPFGRNNKGQNIAGVEEAARGIFGVSAKDLTVPQAAFLAGLPQSPIVYSPYLSTGQLKSEKDMAYGIKRQQNVLYNMYRTGVLSKKEYEDYKAYPIQKDFIQPGSAIVNNHDYLYYTVLADAKKAMYSYLIKRDKVSSRDLKNDETKAAYEERALTELQQGGYTITTTINKPIYNAMQTAAAQFGGLLDDGTGTVQMGNVLTDNATGAVLGFVGGRDYALNQNNHAFNTVRSPGSSIKPIIAYGPAIEQGLMGSASVLSNYPTTYSSGQKIMHADSEGTAMMPLQEALNTSWNIPAFWTQKLLREKGVDVENYMTKMGYKIADYSIESLPLGGGIEVSVAQQTNAYQMLSNNGLYQKQYIVDKITASDGTVVYKHENKPIRIFSAATATILQELLRGPITSGATTTFKNRLAAINPWLANADWIGKTGTTENYTDVWLVLSTPKVTLGGWAGHDDNTSLAPLTGYNNNSNYLAYLANAINQADPNVIGVGQRFNLDPGVIKANVLKSTGLQPGTVNVNGHTFSVGGEMTTSLWSQKGPGAMTYRFAIGGTDADYQKAWGNFGFRKN
>27 ERR1733023_15
MVKWNTKQKRISHQRLGLLDLGPVLLRTLRLLSNFFYIVIFLFGMMGFGMAFGYLASQIESVKVPSKESLVKQVESLTMISQMNYSDNSLISTLDTDLLRTPVANDAISENIKKAIVSTEDEHFQEHKGVVPKAVFRATLASVLGFGEASGGSTLTQQLVKQQVLGDDPTFKRKSKEIVYALALERYMSKDNILCDYLNVSPFGRNNKGQNIAGVEEAARGIFGVSAKDLTVPQAAFLAGLPQSPIVYSPYLSTGQLKSEKDMAYGIKRQQNVLYNMYRTGVLSKKEYEDYKAYPIQKDFIQPGSAIVNNHDYLYYTVLADAKKAMYSYLIKRDKVSSRDLKNDETKAAYEERALTELQQGGYTITTTINKPIYNAMQTAAAQFGGLLDDGTGTVQMGNVLTDNATGAVLGFVGGRDYALNQNNHAFNTVRSPGSSIKPIIAYGPAIDQGLMGSASVLSNYPTTYSSGQKIMHADSEGTAMMPLQEALNTSWNIPAFWTQKLLREKGVDVENYMTKMGYKIADYSIESLPLGGGIEVSVAQQTNAYQMLSNNGLYQKQYIVDKITASDGTVVYKHENKPIRIFSAATATILQELLRGPITSGATTTFKNRLAAINPWLANADWIGKTGTTENYTDVWLVLSTPKVTLGGWAGHDDNTSLAPLTGYNNNSNYLAYLANAINQADPNVIGVGQRFNLDPGVIKANVLKSTGLQPGTVNVNGHTFSVGGEMTTSLWSQKGPGTMTYRFAIGGTDADYQKAWGNFGFRKN
>28 SRR7707691_5,SRR7707673_14,SRR7707671_12,SRR7707668_4,SRR7707648_5,SRR7707634_5,SRR7707633_6,SRR7707613_12,SRR7707595_11,SRR7707588_6,SRR7707579_4,SRR7707558_6,SRR7707553_6,SRR7707542_11,SRR7707496_4,SRR7707492_11,SRR7707476_5,SRR7707470_5,SRR7707457_2,SRR7707449_5,SRR7707444_11,SRR7707418_4,SRR7707408_13,SRR7707403_5,SRR7707368_5,SRR7707360_4,SRR7707357_4,SRR7707348_6,SRR7707339_5,SRR7707337_6,SRR7707324_4,SRR7707323_6,SRR7707303_6,SRR7707289_12,SRR7707285_12,SRR7707284_13,SRR7707278_5,SRR7707277_6,SRR7707275_5,SRR7707268_6,SRR7707250_5,SRR7707241_5,SRR7707236_5,SRR7707218_6,SRR7707192_6,SRR7707191_5,SRR7707178_14,SRR7707173_7,SRR7707171_13,SRR7707158_6,SRR7707154_5,SRR7707153_6,SRR7707122_5,SRR7707111_12,SRR7707098_4,SRR7707097_5,SRR7707095_5,SRR7707071_5,SRR7707053_5,SRR7707049_5,SRR7707045_12,SRR7707036_4,SRR7707034_5,SRR7707021_5,SRR7707016_6,SRR7707007_12,SRR7707001_5,SRR7706999_5,SRR7706985_6,SRR7706978_4,SRR7706967_4,SRR7706962_4,SRR7706949_4,SRR7706907_5,SRR7706884_5,SRR7706872_12,SRR7706862_4,SRR7706852_6,SRR7706839_4,SRR7706838_5,SRR7706813_6,SRR7706788_5,SRR7706778_6,SRR7706777_6,SRR7706767_14,SRR7706766_6,SRR7706759_6,SRR7706746_0,SRR7706702_5,SRR7706694_6,SRR7706693_4,SRR6848836_6,SRR6848827_5,SRR6848803_5,SRR6848793_6,SRR6848790_6,SRR6848788_4,SRR6848752_5,SRR6848748_5,SRR6848746_6,SRR6848744_6,SRR6848743_6,SRR6848717_5,SRR6848716_5,SRR6848714_5,SRR6848712_6,SRR6848711_6,SRR6848666_11,SRR6848661_5,SRR6848649_13,SRR6848626_12,SRR6848618_5,SRR6848617_5,SRR6848577_13,SRR6848563_13,SRR6848562_6,SRR6848559_6,SRR6848558_5,SRR6848551_6,SRR6848546_5,SRR6848536_5,SRR6848532_0,SRR6848527_6,SRR6848524_6,SRR6848522_5,SRR6848520_5,SRR6848507_5,SRR6848505_5,SRR6848503_5,SRR6848491_2,SRR6848487_5,SRR6848476_6,SRR6848475_4,SRR6848474_6,SRR6848464_6,SRR6848461_5,SRR6848457_4,SRR6848451_5,SRR6848431_6,SRR6848414_5,SRR6848413_6,SRR6848411_5,SRR6848407_12,SRR6848400_6,SRR6844870_6,SRR6844868_4,SRR6844864_5,SRR6844863_4,SRR6844838_4,SRR6844820_6,SRR6844804_7,SRR6844802_5,SRR6844782_5,SRR6844774_4,SRR6844773_6,SRR6844767_5,SRR6844760_5,SRR6844755_5,SRR6844751_13,SRR6844745_5,SRR6844738_6,SRR6844728_5,SRR6844725_6,SRR6844710_5,SRR6844708_5,SRR6844702_5,SRR6844691_6,SRR6844689_5,SRR6844677_6,SRR6844664_6,SRR6844657_4,SRR6844647_2,SRR6844641_4,SRR6844634_13,SRR6844632_5,SRR6844629_6,SRR6844613_7,SRR6844606_2,SRR6844598_5,SRR6844597_5,SRR6844586_6,SRR6844576_6,SRR6840600_5,SRR6840595_4,SRR6840580_6,SRR6840557_4,SRR6840542_5,SRR6840534_1,SRR6840504_5,SRR6840493_5,SRR6840481_7,SRR6840465_6,SRR6840449_6,SRR6840428_4,SRR6840424_5,SRR6840423_5,SRR6840422_6,SRR6840385_5,SRR6840374_5,SRR6840372_6,SRR6840369_5,SRR6840360_5,SRR6840356_5,SRR6840355_6,SRR6840354_12,SRR6840353_5,SRR6840351_6,SRR6840350_4,SRR6840343_4,SRR6840322_5,SRR6840310_4,SRR6840308_6,SRR6840303_5,SRR6840299_13,SRR6840283_5,SRR6840271_13,SRR6840269_12,SRR6840256_6,SRR6840249_6,SRR6840232_6,SRR6840227_6,SRR6840225_5,SRR6840223_5,SRR6840218_5,SRR6840217_12,SRR6840216_12,SRR6840214_6,SRR6840205_6,SRR6840204_6,SRR6840201_6,SRR6840192_4,SRR6840189_6,SRR6840180_6,SRR6840176_5,SRR6840156_13,SRR6840148_5,SRR6840135_12,SRR6840120_5,SRR6840118_15,SRR6840116_6,SRR6840094_4,SRR6840080_5,SRR6840074_6,SRR6840068_5,SRR6840064_5,SRR6840057_5,SRR6840054_6,SRR6840050_6,SRR6840029_5,SRR6840014_6,SRR6840009_12,SRR6839994_5,SRR6839974_6,SRR6839961_12,SRR6839957_13,SRR6839949_5,SRR6839945_6,SRR6839943_6,SRR6839936_5,SRR6839933_5,SRR6839909_6,SRR6839898_5,SRR6839879_4,SRR6839852_5,SRR6839828_11,SRR6839825_6,SRR6839816_4,SRR6839813_4,SRR6839810_11,SRR6839768_5,SRR6839751_13,SRR6839748_5,SRR6839740_6,SRR6839730_5,SRR6839725_6,SRR6839720_12,SRR6839716_6,SRR6839710_6,SRR6839702_5,SRR6839700_6,SRR6839675_6,SRR6839666_5,SRR6839665_12,SRR6839644_5,SRR6839643_4,SRR6835787_4,SRR6835777_6,SRR6835771_5,SRR6835770_11,SRR6835761_13,SRR6835752_6,SRR6835750_5,SRR6835744_5,SRR6835739_7,SRR6835733_6,SRR6835702_6,SRR6835701_5,SRR6835678_6,SRR6835669_12,SRR6835665_13,SRR6835627_6,SRR6835594_5,SRR6835591_5,SRR6835590_12,SRR6835538_5,SRR6835524_6,SRR6835523_5,SRR6835521_5,SRR6835488_15,SRR6835469_5,SRR6835467_12,SRR6835463_5,SRR6835450_4,SRR6835403_12,SRR6835391_6,SRR6835388_6,SRR6835372_6,SRR6835371_5,SRR6835364_6,SRR6835357_5,SRR6835347_11,SRR6835345_5,SRR6835334_5,SRR6835310_6,SRR6835292_4,SRR6835273_5,SRR6835268_4,SRR6835257_6,SRR6835211_5,SRR6835201_5,SRR6835196_6,SRR6835186_5,SRR6835162_11,SRR6835161_11,SRR6835142_6,SRR6835121_13,SRR6835119_5,SRR6835107_5,SRR6835082_13,SRR6835071_5,SRR6835065_12,SRR6835062_14,SRR6835059_5,SRR6835048_5,SRR6835039_6,SRR6835036_5,SRR6835030_5,SRR6835024_6,SRR6835005_4,SRR6835004_4,SRR6834996_5,SRR6834995_11,SRR6834987_5,SRR6834982_5,SRR6834972_4,SRR6834934_6,SRR6834910_14,SRR6834901_6,SRR6834894_7,SRR6834892_13,SRR6834860_6,SRR6834859_5,SRR6834851_4,SRR6834846_5,SRR6834838_5,SRR6834835_13,SRR6834823_6,SRR5858731_13,SRR5858726_6,SRR5858720_5,SRR5858719_5,SRR5858706_5,SRR5858700_6,SRR5858693_5,SRR5858669_13,SRR5858654_6,SRR5858631_5,SRR5858612_5,SRR5858603_12,SRR5858602_5,SRR5858599_6,SRR5858570_13,SRR5858558_6,SRR5858551_5,SRR5858548_6,SRR5858547_4,SRR5858535_5,SRR5858531_5,SRR5858525_11,SRR5858522_6,SRR5858521_4,SRR5858520_5,SRR5858518_13,SRR5858511_6,SRR5858509_13,SRR5858498_5,SRR5858495_13,SRR5858483_6,SRR5858458_13,SRR5858455_6,SRR5858445_6,SRR5858438_12,SRR5858434_5,SRR5858432_4,SRR5858427_6,SRR5858423_12,SRR5858421_6,SRR5858414_13,SRR5858413_5,SRR5858407_5,SRR5858393_6,SRR5858367_6,SRR5858366_6,SRR5858350_4,SRR5858337_5,SRR5858327_5,SRR5858326_5,SRR5858300_5,SRR5858296_12,SRR5858290_5,SRR5858282_12,SRR5858273_6,SRR5858256_12,SRR5858255_6,SRR5854277_7,SRR5854267_5,SRR5854250_5,SRR5854249_12,SRR5854247_6,SRR5854246_6,SRR5854237_6,SRR5854228_6,SRR5854214_6,SRR5854204_5,SRR5854198_11,SRR5854180_4,SRR5854176_6,SRR5854172_6,SRR5854156_5,SRR5854147_5,SRR5854130_5,SRR5854125_5,SRR5854123_7,SRR5854108_13,SRR5854106_5,SRR5854100_13,SRR5854078_6,SRR5854061_6,SRR5854060_5,SRR5854051_5,SRR5854023_11,SRR5854020_5,SRR5854011_6,SRR5853996_6,SRR5853980_6,SRR5853972_5,SRR5853956_5,SRR5853943_12,SRR5853932_5,SRR5853930_13,SRR5853925_5,SRR5853918_5,SRR5853915_6,SRR5853891_6,SRR5853867_6,SRR5853864_6,SRR5853855_11,SRR5853831_6,SRR5853822_13,SRR5853814_13,SRR5853809_6,SRR5853800_5,SRR5853796_5,SRR5853763_6,SRR5853760_6,SRR5853759_11,SRR5853752_5,SRR5853745_6,SRR5853741_1,SRR5853739_12,SRR5853730_6,SRR5853722_6,SRR5853719_5,SRR5853715_6,SRR5853711_13,SRR5853709_13,SRR5853696_13,SRR5853691_5,SRR5853683_4,SRR5853681_5,SRR5853679_5,SRR5853675_6,SRR5853661_5,SRR5853654_11,SRR5853648_6,SRR5853639_5,SRR5853638_5,SRR5853632_4,SRR5853627_4,SRR5853626_4,SRR5853613_6,SRR5853611_5,SRR5853602_5,SRR5853598_5,SRR5853592_6,SRR5853588_6,SRR5853586_5,SRR5853576_6,SRR5853566_5,SRR5853565_13,SRR5853558_6,SRR5853551_4,SRR5853531_5,SRR5853528_4,SRR5853517_13,SRR5853510_10,SRR5853505_5,SRR5853501_7,SRR5853496_4,SRR5853495_5,SRR5853492_11,SRR5853489_14,SRR5853487_14,SRR5853483_6,SRR5853480_12,SRR5853477_5,SRR5853473_4,SRR5853465_6,SRR5853464_6,SRR5853463_6,SRR5853450_5,SRR5853415_12,SRR5853412_6,SRR5853411_6,SRR5853410_6,SRR5853398_5,SRR5853397_6,SRR5853393_12,SRR5853391_6,SRR5853384_6,SRR5853367_5,SRR5853366_5,SRR5853356_12,SRR5853346_5,SRR5809813_7,ERR485872_13,ERR485862_12,ERR485857_12,ERR485854_13,ERR485836_14,ERR485826_15,ERR485825_13,ERR485824_6,ERR485823_12,ERR485777_13,ERR485776_12,ERR485775_13,ERR485774_13,ERR485773_14,ERR485772_13,ERR485771_12,ERR485770_15,ERR485769_15,ERR485768_15,ERR485767_13,ERR485766_14,ERR485765_15,ERR485763_6,ERR485762_14,ERR485761_14,ERR485760_5,ERR485759_14,ERR485758_7,ERR485757_14,ERR485756_6,ERR485755_15,ERR485754_13,ERR485753_6,ERR485752_13,ERR485751_13,ERR485750_14,ERR485749_13,ERR485748_13,ERR485746_13,ERR485745_13,ERR485742_12,ERR485741_13,ERR485740_13,ERR485739_13,ERR485738_14,ERR485737_15,ERR485736_13,ERR485735_13,ERR485734_13,ERR485732_13,ERR485731_13,ERR485730_13,ERR485728_14,ERR485727_14,ERR485725_15,ERR485724_16,ERR485722_14,ERR485716_6,ERR485712_13,ERR485707_7,ERR485698_14,ERR485697_13,ERR473724_13,ERR473657_13,ERR473649_13,ERR473645_14,ERR473642_17,ERR473627_13,ERR473625_13,ERR473613_13,ERR473599_14,ERR473593_13,ERR473592_15,ERR473473_13,ERR473464_15,ERR473455_13,ERR473449_14,ERR467344_14,ERR1735480_14,ERR1735464_14,ERR1735463_16,ERR1735446_14,ERR1735427_14,ERR1735424_15,ERR1735420_14,ERR1735406_14,ERR1735403_12,ERR1735391_6,ERR1735383_8,ERR1735376_5,ERR1735366_1,ERR1735350_14,ERR1735348_16,ERR1735324_15,ERR1735292_14,ERR1735272_4,ERR1735269_16,ERR1735260_6,ERR1735253_16,ERR1735238_16,ERR1735211_0,ERR1735204_15,ERR1735193_15,ERR1735188_13,ERR1735184_14,ERR1735182_14,ERR1735181_16,ERR1735176_13,ERR1735172_0,ERR1735170_15,ERR1735071_14,ERR1735053_18,ERR1735050_6,ERR1735028_15,ERR1735027_16,ERR1735023_15,ERR1735019_14,ERR1735009_14,ERR1735000_12,ERR1734979_19,ERR1734971_12,ERR1734956_15,ERR1734940_15,ERR1734930_14,ERR1734929_14,ERR1734916_16,ERR1734912_0,ERR1734892_15,ERR1734881_15,ERR1734877_16,ERR1734867_6,ERR1734857_16,ERR1734853_14,ERR1734804_0,ERR1734798_18,ERR1734785_18,ERR1734778_15,ERR1734771_16,ERR1734761_16,ERR1734759_13,ERR1734757_15,ERR1734753_16,ERR1734743_13,ERR1734739_14,ERR1734738_16,ERR1734732_15,ERR1734720_16,ERR1734715_16,ERR1734688_6,ERR1734680_17,ERR1734670_14,ERR1734667_13,ERR1734665_14,ERR1734649_6,ERR1734645_15,ERR1734612_14,ERR1734610_5,ERR1734599_15,ERR1734598_18,ERR1734597_15,ERR1734576_14,ERR1734555_14,ERR1734553_6,ERR1734547_15,ERR1734544_14,ERR1734532_10,ERR1734530_14,ERR1734522_16,ERR1734516_6,ERR1734511_15,ERR1734505_13,ERR1734503_16,ERR1734502_14,ERR1734489_12,ERR1734467_16,ERR1734456_14,ERR1734441_27,ERR1734431_17,ERR1734423_15,ERR1734419_14,ERR1734415_14,ERR1734412_16,ERR1734384_14,ERR1734381_1,ERR1734374_14,ERR1734369_14,ERR1734352_17,ERR1734351_14,ERR1734342_14,ERR1734336_12,ERR1734319_14,ERR1734294_70,ERR1734292_12,ERR1734268_14,ERR1734267_16,ERR1734244_6,ERR1734228_6,ERR1734219_5,ERR1734208_15,ERR1734194_17,ERR1734191_14,ERR1734190_13,ERR1734189_5,ERR1734184_13,ERR1734183_1,ERR1734171_15,ERR1734153_16,ERR1734146_16,ERR1734136_17,ERR1734127_14,ERR1734116_6,ERR1734113_12,ERR1734106_15,ERR1734105_4,ERR1734095_17,ERR1734081_6,ERR1734078_14,ERR1734072_13,ERR1734061_6,ERR1734053_16,ERR1734041_7,ERR1734028_16,ERR1734027_14,ERR1734008_6,ERR1734007_14,ERR1733994_15,ERR1733992_12,ERR1733983_13,ERR1733981_14,ERR1733980_13,ERR1733970_16,ERR1733969_14,ERR1733965_15,ERR1733964_0,ERR1733961_15,ERR1733958_14,ERR1733957_16,ERR1733944_14,ERR1733936_13,ERR1733928_15,ERR1733923_6,ERR1733886_13,ERR1733879_13,ERR1733874_13,ERR1733868_13,ERR1733853_14,ERR1733832_15,ERR1733831_14,ERR1733827_13,ERR1733819_16,ERR1733808_19,ERR1733803_14,ERR1733761_1,ERR1733754_15,ERR1733745_16,ERR1733740_14,ERR1733738_7,ERR1733737_0,ERR1733667_15,ERR1733658_13,ERR1733646_16,ERR1733633_13,ERR1733620_15,ERR1733614_14,ERR1733612_15,ERR1733602_15,ERR1733589_0,ERR1733587_17,ERR1733560_13,ERR1733555_16,ERR1733549_13,ERR1733543_1,ERR1733538_14,ERR1733526_6,ERR1733510_16,ERR1733505_6,ERR1733481_1,ERR1733463_14,ERR1733452_14,ERR1733451_11,ERR1733428_6,ERR1733421_14,ERR1733401_16,ERR1733398_14,ERR1733383_14,ERR1733382_14,ERR1733370_14,ERR1733361_13,ERR1733360_3,ERR1733358_19,ERR1733345_15,ERR1733343_15,ERR1733335_14,ERR1733331_14,ERR1733328_15,ERR1733322_12,ERR1733320_12,ERR1733277_14,ERR1733275_5,ERR1733267_14,ERR1733263_18,ERR1733258_12,ERR1733242_13,ERR1733225_15,ERR1733214_13,ERR1733213_5,ERR1733191_5,ERR1733190_16,ERR1733182_7,ERR1733172_14,ERR1733169_16,ERR1733167_12,ERR1733156_13,ERR1733143_15,ERR1733133_17,ERR1733128_13,ERR1733123_16,ERR1733095_1,ERR1733090_14,ERR1733060_11,ERR1733059_13,ERR1733037_16,ERR1733030_14,ERR1733021_15,ERR1733002_14,ERR1733001_13,ERR1732994_1,ERR1732993_7,ERR1732989_16,ERR1732984_0,ERR1732978_13,ERR1732974_15,ERR1732957_5,ERR1732943_15,ERR1732933_6,ERR1732932_16,ERR1732924_16,ERR1732897_14,ERR1732880_13,ERR1732837_13,ERR1732827_15,ERR1732824_5,ERR1732819_18,ERR1732818_19,ERR1732806_13,ERR1732800_6,ERR1732781_16,ERR1732780_14,ERR1732778_13,ERR1732776_13,ERR1732774_14,ERR1732751_17,ERR1732749_8,ERR1732746_13,ERR1732729_5,ERR1732651_15,ERR1732650_17,ERR1732645_15,ERR1732635_15,ERR1732629_18,ERR1732624_0,ERR1732595_13,ERR1732588_16,ERR1732561_1,ERR1732544_14,ERR1732539_14,ERR1732535_6,ERR1732515_15,ERR1732503_15,ERR1732501_13,ERR1732499_15,ERR1732497_15,ERR1732475_15,ERR1732467_12,ERR1732462_13,ERR1732456_13,ERR1359875_15,ERR1359860_7,ERR1359857_14,ERR1359856_16,ERR1359849_14,ERR1359826_6,ERR1359813_14,ERR1359812_6,ERR1359782_19,ERR1359743_15,ERR1359725_15,ERR1359718_16,ERR1359703_15,ERR1359671_13,ERR1359638_6,ERR1359629_15,ERR1359628_13,ERR1359586_16,ERR1359579_13,ERR1359542_15,ERR1359534_14,ERR1359526_14,ERR1359504_16,ERR1359386_15,ERR1359382_1,ERR1359379_16,ERR1359361_14
MVKWNTKQKRISHQRLGLLDLGPVLLRTLRLLSNFFYIVIFLFGMMGFGMAFGYLASQIESVKVPSKESLVKQVESLTMISQMNYSDNSLISTLDTDLLRTPVANDAISENIKKAIVSTEDEHFQKHKGVVPKAVFRATLASVLGFGEASGGSTLTQQLVKQQVLGDDPTFKRKSKEIVYALALERYMSKDNILCDYLNVSPFGRNNKGQNIAGVEEAARGIFGVSAKDLTVPQAAFLAGLPQSPIVYSPYLSTGQLKSEKDMAYGIKRQQNVLYNMYRTGVLSKKEYEDYKAYPIQKDFIQPGSAIVNNHDYLYYTVLADAKKAMYSYLIKRDKVSSRDLKNDETKAAYEERALTELQQGGYTITTTINKPIYNAMQTAAAQFGGLLDDGTGTVQMGNVLTDNATGAVLGFVGGRDYALNQNNHAFNTVRSPGSSIKPIIAYGPAIDQGLMGSASVLSNYPTTYSSGQKIMHADSEGTAMMPLQEALNTSWNIPAFWTQKLLREKGVDVENYMTKMGYKIADYSIESLPLGGGIEISVAQQTNAYQMLSNNGLYQKQYIVDKITASDGTVVYKHENKPIRIFSAATATILQELLRGPITSGATTTFKNRLAAINPWLANADWIGKTGTTENYTDVWLVLSTPKVTLGGWAGHDDNTSLAPLTGYNNNSNYLAYLANAINQADPNVIGVGQRFNLDPGVIKANVLKSTGLQPGTVNVNGHTFSVGGEMTTSLWSQKGPGAMTYRFAIGGTDADYQKAWGNFGFRKN
>29 SRR7707582_8,SRR7707409_7,SRR7707135_8,SRR7706769_7,SRR6848415_7,SRR6844761_7,SRR6844730_7,SRR6840046_6,SRR6839842_6,SRR6835753_7,SRR6835741_6,SRR6835674_7,SRR6835630_8,SRR6835418_6,SRR6835358_7,SRR6835111_7,SRR6835106_5,SRR6835049_7,SRR6834957_8,SRR5854238_7,SRR5854200_6,SRR5854163_8,SRR5853974_7,SRR5853688_8,SRR5853687_7,SRR5853656_8,SRR5853438_7,SRR5853365_8,SRR5853345_6,ERR485789_6,ERR485778_6,ERR473543_6,ERR467364_8,ERR1734801_6,ERR1734206_8,ERR1734143_0,ERR1733752_6,ERR1733536_6,ERR1733280_12,ERR1732759_14,ERR1732625_4,ERR1359817_6,ERR1359811_14,ERR1359793_6
MVKWNTKQKRISHQRLGLLDLGPVLLRTLRLLSNFFYIVIFLFGMMGFGMAFGYLASQIESVKVPSKESLVKQVESLTMISQMNYSDNSLISTLDTDLLRTPVANDAISENIKKAIVSTEDEHFQEHKGVVPKAVFRATLASVLGFGEASGGSTLTQQLVKQQVLGDDPTFKRKSKEIVYALALERYMSKDNILCDYLNVSPFGRNNKGQNIAGVEEAARGIFGVSAKDLTVPQAAFLAGLPQSPIVYSPYLSTGQLKSEKDMAYGIKRQQNVLFNMYRTGVLSKKEYEDYKAYPIQKDFIQPGSAIVNNHDYLYYTVLADAKKAMYSYLIKRDKVSSRDLKNDETKAAYEERALTELQQGGYTITTTINKPIYNAMQTAAAQFGGLLDDGTGTVQMGNVLTDNATGAVLGFVGGRDYALNQNNHAFNTVRSPGSSIKPIIAYGPAIDQGLMGSASVLSNYPTTYSSGQKIMHADSEGTAMMPLQEALNTSWNIPAFWTQKLLREKGVDVENYMTKMGYKIADYSIESLPLGGGVEVSVAQQTNAYQMLSNNGLYQKQYIVDKITASDGTVVYKHENKPIRIFSAATATILQELLRGPITSGATTTFKNRLAAINPWLANADWIGKTGTTENYTDVWLVLSTPKVTLGGWAGHDDNTSLAPLTGYNNNSNYLAYLANAINQADPNVIGVGQRFNLDPGVIKANVLKSTGLQPGTVNVNGHTFSVGGEMTTSLWSQKGPGAMTYRFAIGGTDADYQKAWGNFGFRKN
>30 SRR7707421_5,SRR7707181_5,SRR6840602_14,SRR6835297_5,SRR6835146_5,SRR6835113_5,SRR6834900_6,SRR5858732_14,SRR5858312_16,SRR5858275_5,SRR5854101_7,SRR5853963_6,SRR5853423_12,ERR485888_13,ERR485882_15,ERR485871_14,ERR485870_14,ERR485827_13,ERR485764_13,ERR485747_15,ERR485744_15,ERR485743_13,ERR485733_16,ERR485729_14,ERR485726_7,ERR485723_13,ERR485721_12,ERR485720_16,ERR485719_15,ERR485718_15,ERR485717_14,ERR485715_15,ERR485714_7,ERR485713_13,ERR485711_14,ERR485710_7,ERR485709_14,ERR485708_4,ERR485706_15,ERR485705_14,ERR485704_15,ERR485703_15,ERR485702_14,ERR485700_13,ERR485699_15,ERR485696_16,ERR485695_15,ERR485694_15,ERR485692_13,ERR485691_15,ERR485690_13,ERR485689_13,ERR485688_13,ERR485687_15,ERR485686_16,ERR473716_15,ERR473673_13,ERR473626_14,ERR473566_6,ERR473553_13,ERR473549_13,ERR473533_15,ERR473517_13,ERR473499_13,ERR473496_15,ERR473470_15,ERR467389_15,ERR467387_15,ERR467371_15,ERR467368_16,ERR467357_13,ERR467353_13,ERR467340_14,ERR467339_14,ERR467309_13,ERR1735436_6,ERR1734632_0,ERR1734590_15,ERR1734140_13,ERR1733583_16,ERR1733582_14,ERR1733441_13,ERR1733250_14,ERR1732642_19,ERR1732615_16,ERR1359658_15
MVKWNTKQKRISHQRLGLLDLGPVLLRTLRLLSNFFYIVIFLFGMMGFGMAFGYLASQIESVKVPSKESLVKQVESLTMISQMNYSDNSLISTLDTDLLRTPVANDAISENIKKAIVSTEDEHFQKHKGVVPKAVFRATLASVLGFGEASGGSTLTQQLVKQQVLGDDPTFKRKSKEIVYALALERYMSKDNILCDYLNVSPFGRNNKGQNIAGVEEAARGIFGVSAKDLTVPQAAFLAGLPQSPIVYSPYLSTGQLKSEKDMAYGIKRQQNVLYNMYRTGVLSKKEYEDYKAYPIQKDFIQPGSAIVNNHDYLYYTVLADAKKAMYSYLIKRDKVSSRDLKNDETKAAYEERALTELQQGGYTITTTINKPIYNAMQTAAAQFGGLLDDGTGTVQMGNVLTDNATGAVLGFVGGRDYALNQNNHAFNTIRSPGSSIKPIIAYGPAIDQGLMGSASVLSNYPTTYSSGQKIMHADSEGTAMMPLQEALNTSWNIPAFWTQKLLREKGVDVENYMTKMGYKIADYSIESLPLGGGIEVSVAQQTNAYQMLSNNGLYQKQYIVDKITASDGTVVYKHENKPIRIFSAATATILQELLRGPITSGATTTFKNRLAAINPWLANADWIGKTGTTENYTDVWLVLSTPKVTLGGWAGHDDNTSLAPLTGYNNNSNYLAYLANAINQADPNVIGVGQRFNLDPGVIKANVLKSTGLQPGTVNVNGHTFSVGGEMTTSLWSQKGPGAMTYRFAIGGTDADYQKAWGNFGFRKN
>31 SRR6839652_14,SRR6835136_6,SRR5854045_13,SRR5853364_6
MVKWNTKQKRISHQRLGLLDLGPVLLRTLRLLSNFFYIVIFLFGMMGFGMAFGYLASQIESVKVPSKESLVKQVESLTMISQMNYSDNSLISTLDTDLLRTPVANDAISENIKKAIVSTEDEHFQEHKGVVPKAVFRATLASVLGFGEASGGSTLTQQLVKQQVLGDDPTFKRKSKEIVYALALERYMSKDNILCDYLNVSPFGRNNKGQNIAGVEEAARGIFGVSAKDLTVPQAAFLAGLPQSPIVYSPYLSTGQLKSEKDMAYGIKRQQNVLYNMYRTGVLSKKEYEDYKAYPIQKDFIQPGSAIVNNHDYLYYTVLADAKKAMYSYLIKRDKVSSRDLKNDETKAAYEERALTELQQGGYTITTTINKPIYNAMQTAAAQFGGLLDDGTGTVQMGNVLTDNATGAVLGFVGGRDYALNQNNHAFNTVRSPGSSIKPIIAYGPAIDQGLMGSASVLSNYPTTYSSGQKIMHADSEGTAMMPLQEALNTSWNIPAFWTQKLLREKGVDVENYMTKMGYKIADYSIESLPLGGGIEVSVAQQTNAYQMLSNNGLYQKQYIVDKITASDGTVVYKHENKPIRIFSAVTATILQELLRGPITSGATTTFKNRLAAINPWLANADWIGKTGTTENYTDVWLVLSTPKVTLGGWAGHDDNTSLAPLTGYNNNSNYLAYLANAINQADPNVIGVGQRFNLDPGVIKANVLKSTGLQPGTVNVNGHTFSVGGEMTTSLWSQKGPGAMTYRFAIGGTDADYQKAWGNFGFRKN
>32 ERR467391_11
MVKWNTKQKRISHQRLGLLDLGPVLLRTLRLLSNFFYIVIFLFGMMGFGMAFGYLASQIESVKVPSKESLVKQVESLTMISQMNYSDNSLISTLDTDLLRTPVANDAISENIKKAIVSTEDEHFQEHKGVVPKAVFRATLASVLGFGEASGGSTLTQQLVKQQVLGDDPTFKRKSKEIVYALALERYMSKDNILCDYLNVSPFGRNNKGQNIAGVEEAARGIFGVSAKDLTVPQAAFLAGLPQSPIVYSPYLSTGQLKSEKDMAYGIKRQQNVLYNMYRTGVLSKKEYEDYKAYPIQKDFIQPGSAIVNNHDYLYYTVLADAKKAMYSYLIKRDKVSSRDLKNDETKAAYEERALTELQQGGYTITTTINKPIYNAMQTAAAQFGALLDDGTGTVQMGNVLTDNATGAVLGFVGGRDYALNQNNHAFNTVRSPGSSIKPIIAYGPAIDQGLMGSASVLSNYPTTYSSGQKIMHADSEGTAMMPLQEALNTSWNIPAFWTQKLLREKGVDVENYMTKMGYKIADYSIESLPLGGGIEVSVAQQTNAYQMLSNNGLYQKQYIVDKITASDGTVVYKHENKPIRIFSAATATILQELLRGPITSGATTTFKNRLAAINPWLANADWIGKTGTTENYTDVWLVLSTPKVTLGGWAGHDDNTSLAPLTGYNNNSNYLAYLANAINQADPNVIGVGQRFNLDPGVIKANVLKSTGLQPGTVNVNGHTFSVGGEMTTSLWSQKGPGAMTYRFAIGGTDADYQKAWGNFGFRKN
>33 ERR1732470_4
MVKWNTKQKRISHQRLGLLDLGPVLLRTLRLLSNFFYIVIFLFGMMGFGMAFGYLASQIESVKVPSKESLVKQVESLTMISQMNYSDNSLISTLDTDLLRTPVANDAISENIKKAIVSTEDEHFQEHKGVVPKAVFRATLASVLGFGEASGGSTLTQQLVKQQVLGDDPTFKRKSKEIVYALALERYMSKDNILCDYLNVSPFGRNNKGQNIAGVEEAARGIFGVSAKDLTVPQAAFLAGLPQSPIVYSPYLSTGQLKSEKDMAYGIKRQQNVLYNMYRTGVLSKKEYEDYKAYPIQKDFIQPGSAIVNNHDYLYYTVLADAKKAMYSYLIKRDKVSSRDLKNDETKAAYEERALTELQQGGYTITTTINKPIYNAMQTAAAQFGGLLDDGTGTVQMGNVLTDNATGAVLGFVGGRDYALNQNNHAFNTVRSPGSSIKPIIAYGPAIDQGLMGSASVLSNYPTTYSSGQKIMHADSEGTAMMPLQEALNTSWNIPAFWTQKLLREKGVDVENYMTKMGYKIVDYSIESLPLGGGIEVSVAQQTNAYQMLSNNGLYQKQYIVDKITASDGTVVYKHENKPIRIFSAATATILQELLRGPITSGATTTFKNRLAAINPWLANADWIGKTGTTENYTDVWLVLSTPKVTLGGWAGHDDNTSLAPLTGYNNNSNYLAYLANAINQADPNVIGVGQRFNLDPGVIKANVLKSTGLQPGTVNVNGHTFSVGGEMTTSLWSQKGPGAMTYRFAIGGTDADYQKAWGNFGFRKN
>34 SRR6839866_9
MVKWNTKQKRISHQRLGFLDLGPVLLRTLRLLSNFFYIVIFLFGMMGFGMAFGYLASQIESVKVPSKESLVKQVESLTMISQMNYSDNSLISTLDTDLLRTPVANDAISENIKKAIVSTEDEHFQEHKGVVPKAVFRATLASVLGFGEASGGSTLTQQLVKQQVLGDDPTFKRKSKEIVYALALERYMSKDNILCDYLNVSPFGRNNKGQNIAGVEEAARGIFGVSAKDLTVPQAAFLAGLPQSPIVYSPYLSTGQLKSEKDMAYGIKRQQNVLYNMYRTGVLSKKEYEDYKAYPIQKDFIQPGSAIVNNHDYLYYTVLADAKKAMYSYLIKRDKVSSRDLKNDETKAAYEERALTELQQGGYTITTTINKPIYNAMQTAAAQFGGLLDDGTGTVQMGNVLTDNATGAVLGFVGGRDYALNQNNHAFNTVRSPGSSIKPIIAYGPAIDQGLMGSASVLSNYPTTYSSGQKIMHADSEGTAMMPLQEALNTSWNIPAFWTQKLLREKGVDVENYMTKMGYKIADYSIESLPLGGGIEVSVAQQTNAYQMLSNNGLYQKQYIVDKITASDGTVVYKHENKPIRIFSAATATILQELLRGPITSGATTTFKNRLAAINPWLANADWIGKTGTTENYTDVWLVLSTPKVTLGGWAGHDDNTSLAPLTGYNNNSNYLAYLANAINQADPNVIGVGQRFNLDPGVIKANVLKSTGLQPGTVNVNGHTFSVGGEMTTSLWSQKGPGTMTYRFAIGGTDADYQKAWGNFGFRKN
>35 SRR6835628_4,SRR5854259_6
MVKWNTKQKRISHQRLGLLDLGPVLLRTLRLLSNFFYIVIFLFGMMGFGMAFGYLASQIESVKVPSKESLVKQVESLTMISQMNYSDNSLISTLDTDLLRTPVANDAISENIKKAIVSTEDEHFQEHKGVVPKAVFRATLASVLGFGEASGGSTLTQQLVKQQVLGDDPTFKRKSKEIVYALALERYMSKDNILCDYLNVSPFGRNNKGQNIAGVEEAARGIFGVSAKDLTVPQAAFLAGLPQSPIVYSPYLSTGQLKSEKDMAYGIKRQQNVLYNMYRTGVLSKKEYEDYKAYPIQKDFIQPGSAIVNNHDYLYYTVLADAKKAMYSYLIKRDKVSSRDLKNDETKAAYEERALTELQQGGYTITTTINKPIYNAMQTAAAQFGGLLDDGTGTVQMGNVLTDNATGAVLGFVGGRDYALNQNNHAFNTVRSPGSSIKPIIAYGPAIDQGLMGSASVLSNYPTTYSSGQKIMHADSEGTAMMPLQEALNTSWNIPAFWTQKLLREKGVDVENYMTKMGYKIADYSIESLPLGGGIEVSVAQQTNAYQMLSTNGLYQKQYIVDKITASDGTVVYKHENKPIRIFSAATATILQELLRGPITSGATTTFKNRLAAINPWLANADWIGKTGTTENYTDVWLVLSTPKVTLGGWAGHDDNTSLAPLTGYNNNSNYLAYLANAINQADPNVIGVGQRFNLDPGVIKANVLKSTGLQPGTVNVNGHTFSVGGEMTTSLWSQKGPGAMTYRFAIGGTDADYQKAWGNFGFRKN
>36 SRR5858699_3
MVKWNTKQKRISHQRLGLLDLGPVLLRTLRLLSNFFYIVIFLFGMMGFGMAFGYLASQIESVKVPSKESLVKQVESLTMISQMNYSDNSLISTLDTDLLRTPVANDAISENIKKAIVSTEDEHFQEHKGVVPKAVFRATLASVLGFGEASGGSTLTQQLVKQQVLGDDPTFKRKSKEIVYALALERYMSKDNILCDYLNVSPFGRNNKGQNIAGVEEAARGIFGVSAKDLTVPQAAFLAGLPQSPIVYSPYLSTGQLKSEKDMAYGIKRQQNVLYNMYRTGVLSKKEYEDYKAYPIQKDFIQPGSAIVNNHDYLYYTVLADAKKAMYSYLIKRDKVSSRDLKNDETKAAYEERALTELQQGGYTITTTINKPIYNAMQTAAAQFGGLLDDGTGTVQMGNVLTDNATGAVLGFVGGRDYALNQNNHAFNTVRSPGSSIKPIIAYGPAIDQGLMGSASVLSNYPTTYSSGQKIMHADSEGTAMMPLQEALNTSWNIPAFWTQKLLREKGVDVENYMTKMGYKIADYSIESLPLGGGIEVSVAQQTNAYQMLSNNGLYQKQYIVDKITASDGTVVYKHENKPIRIFSAATATILQELLRGPITSGATTTFKNRLAAINPWLANADWIGKTGTTENYTDVWLVLSTPKVTLGGWAGHDDNTSLAPLTGYNNNSNYLAYLANAINQADPNVIGVGQHFNLDPGVIKANVLKSTGLQPGTVNVNGHTFSVGGEMTTSLWSQKGPGAMTYRFAIGGTDADYQKAWGNFGFRKN
>37 ERR473633_8
MVKWNTKQKRISHQRLGLLDLGPVLLRTLRLLSNFFYIVIFLFGMMGFGMAFGYLASQIESVKVPSKESLVKQVESLTMISQMNYSDNSLISTLDTDLLRTPVANDAISENIKKAIVSTEDEHFQEHKGIVPKAVFRATLASVLGFGEASGGSTLTQQLVKQQVLGDDPTFKRKSKEIVYALALERYMSKDNILCDYLNVSPFGRNNKGQNIAGVEEAARGIFGVSAKDLTVPQAAFLAGLPQSPIVYSPYLSTGQLKSEKDMAYGIKRQQNVLYNMYRTGVLSKKEYEDYKAYPIQKDFIQPGSAIVNNHDYLYYTVLADAKKAMYSYLIKRDNVSSRDLKNDETKAAYEERALTELQQGGYTITTTINKPIYNAMQTAAAQFGGLLDDGTGTVQMGNVLTDNATGAVLGFVGGRDYALNQNNHAFNTVRSPGSSIKPIIAYGPAIDQGLMGSASVLSNYPTTYSSGQKIMHADSEGTAMMPLQEALNTSWNIPAFWTQKLLREKGVDVENYMTKMGYKIADYSIESLPLGGGIEVSVAQQTNAYQMLSNNGLYQKQYIVDKITASDGTVVYKHENKPIRIFSAATATILQELLRGPITSGATTTFKNRLAAINPWLANADWIGKTGTTENYTDVWLVLSTPKVTLGGWAGHDDNTSLAPLTGYNNNSNYLAYLANAINQADPNVIGVGQRFNLDPGVIKANVLKSTGLQPGTVNVNGHTFSVGGEMTTSLWSQKGPGAMTYRFAIGGTDADYQKAWGNFGFRKN
>38 ERR1735468_6,ERR1735087_7,ERR1359648_6,ERR1359618_7
MVKWNTKQKRISHQRLGLLDLGPVLLRTLRLLSNFFYIVIFLFGMMGFGMAFGYLASQIESVKVPSKESLVKQVESLTMISQMNYSDNSLISTLDTDLLRTPVANDAISENIKKAIVSTEDEHFQEHKGVVPKAVFRATLASVLGFGEASGGSTLTQQLVKQQVLGDDPTFKRKSKEIVYALALERYMSKDNILCDYLNVSPFGRNNKGQNIAGVEEAARGIFGVSAKDLTVPQAAFLAGLPQSPIVYSPYLSTGQLKSEKDMAYGIKRQQNVLYNMYRTGVLSKKEYEDYKAYPIQKDFIQPGSAIVNNHDYLYYTVLADAKKAMYSYLIKRDKVSSRDLKNDETKAAYEERALTELQQGGYTITTTINKPIYNAMQTAAAQFGGLLDDGTGTVQMGNVLTDNATGAVLGFVGGRDYALNQNNHAFNTVRSPGSSIKPIIAYGPAIDQGLMGSASVLSNYPTTYSSGQKIMHADSEGTAMVPLQEALNTSWNIPAFWTQKLLREKGVDVENYMTKMGYKIADYSIESLPLGGGIEVSVAQQTNAYQMLSNNGLYQKQYIVDKITASDGTVVYKHENKPIRIFSAATATILQELLRGPITSGATTTFKNRLAAINPWLANADWIGKTGTTENYTDVWLVLSTPKVTLGGWAGHDDNTSLAPLTGYNNNSNYLAYLANAINQADPNVIGVGQRFNLDPGVIKANVLKSTGLQPGTVNVNGHTFSVGGEMTTSLWSQKGPGAMTYRFAIGGTDADYQKAWGNFGFRKN
>39 ERR1734729_12
MVKWNTKQKRISHQRLGLLDLGPVLLRTLRLLSNFFYIVIFLFGMMGFGMAFGYLASQIESVKVPSKESLVKQVESLTMISQMNYSDNSLISTLDTDLLRTPVANDAISETIKKAIVSTEDEHFQEHKGVVPKAVFRATLASVLGFGEASGGSTLTQQLVKQQVLGDDPTFKRKSKEIVYALALERYMSKDNILCDYLNVSPFGRNNKGQNIAGVEEAARGIFGVSAKDLTVPQAAFLAGLPQSPIVYSPYLSTGQLKSEKDMAYGIKRQQNVLYNMYRTGVLSKKEYEDYKAYPIQKDFIQPGSAIVNNHDYLYYTVLADAKKAMYSYLIKRDKVSSRDLKNDETKAAYEERALTELQQGGYTITTTINKPIYNAMQTAAAQFGGLLDDGTGTVQMGNVLTDNATGAVLGFVGGRDYALNQNNHAFNTVRSPGSSIKPIIAYGPAIDQGLMGSASVLSNYPTTYSSGQKIMHADSEGTAMMPLQEALNTSWNIPAFWTQKLLREKGVDVENYMTKMGYKIADYSIESLPLGGGIEVSVAQQTNAYQMLSNNGLYQKQYIVDKITASDGTVVYKHENKPIRIFSAATATILQELLRGPITSGATTTFKNRLAAINPWLANADWIGKTGTTENYTDVWLVLSTPKVTLGGWAGHDDNTSLAPLTGYNNNSNYLAYLANAINQADPNVIGVGQRFNLDPGVIKANVLKSTGLQPGTVNVNGHTFSVGGEMTTSLWSQKGPGAMTYRFAIGGTDADYQKAWGNFGFRKN
>40 SRR1574612_14,SRR1574611_18,SRR1574608_14,SRR1574607_15,SRR1574606_15,SRR1574605_15,SRR1574604_18,SRR1574603_16,SRR1574602_16,SRR1574601_17,SRR1574599_15,SRR1574598_16,SRR1574597_9,SRR1574596_11,SRR1574595_15,SRR1574594_17,SRR1574593_16,SRR1574592_19,SRR1574591_17,SRR1574590_14,SRR1574589_26,SRR1574587_15,SRR1574583_15,SRR1574582_15,SRR1574581_15,SRR1574580_17,SRR1574579_20,SRR1574578_71,SRR1574577_9,SRR1574576_17,SRR1574575_13,SRR1574574_16,SRR1574573_16,SRR1574572_14,SRR1574571_16,SRR1574570_7,SRR1574569_15,SRR1574568_16,SRR1574567_16,SRR1574566_13,SRR1574565_16,SRR1574564_16,SRR1574561_17,SRR1574560_14,SRR1574559_16,SRR1574558_7,SRR1574557_18,SRR1574556_16,SRR1574555_15,SRR1574554_18,SRR1574553_15,SRR1574552_17,SRR1574551_15,SRR1574550_15,SRR1574549_16,SRR1574548_16,SRR1574547_14,SRR7707688_6,SRR7707647_4,SRR7707618_6,SRR7707567_4,SRR7707485_3,SRR7707422_6,SRR7707377_6,SRR7707156_4,SRR7707152_6,SRR7707052_7,SRR7707039_4,SRR7706994_4,SRR7706902_6,SRR7706860_3,SRR7706831_4,SRR7706829_6,SRR7706790_4,SRR7706696_6,SRR6848616_6,SRR6848544_6,SRR6848443_6,SRR6844853_6,SRR6844849_6,SRR6844789_3,SRR6844747_6,SRR6844678_6,SRR6844637_6,SRR6844592_6,SRR6844591_11,SRR6840593_4,SRR6840563_6,SRR6840427_6,SRR6840417_4,SRR6840239_6,SRR6840123_4,SRR6840077_3,SRR6839954_10,SRR6839752_4,SRR6839746_4,SRR6839698_6,SRR6839660_3,SRR6839651_10,SRR6835765_4,SRR6835764_4,SRR6835763_4,SRR6835757_4,SRR6835724_3,SRR6835634_6,SRR6835633_3,SRR6835632_3,SRR6835500_4,SRR6835489_6,SRR6835486_4,SRR6835483_6,SRR6835480_6,SRR6835408_6,SRR6835288_4,SRR6835287_10,SRR6835286_10,SRR6835270_6,SRR6835256_6,SRR6835233_10,SRR6835221_3,SRR6835206_4,SRR6835203_6,SRR6835200_6,SRR6835091_4,SRR6835043_4,SRR6835020_4,SRR6835019_3,SRR6834974_4,SRR6834968_4,SRR6834965_5,SRR6834961_6,SRR6834959_6,SRR6834958_3,SRR6834880_3,SRR6834879_3,SRR6834873_6,SRR6834869_6,SRR5858712_10,SRR5858710_4,SRR5858659_4,SRR5858649_4,SRR5858648_4,SRR5858647_11,SRR5858646_4,SRR5858645_4,SRR5858644_4,SRR5858643_4,SRR5858642_10,SRR5858623_3,SRR5858605_4,SRR5858604_4,SRR5858601_10,SRR5858553_10,SRR5858549_10,SRR5858546_4,SRR5858510_10,SRR5858490_4,SRR5858489_4,SRR5858485_4,SRR5858484_4,SRR5858369_10,SRR5858365_10,SRR5858364_4,SRR5858283_11,SRR5853954_4,SRR5853944_3,SRR5853919_6,SRR5853878_10,SRR5853851_6,SRR5853850_6,SRR5853793_4,SRR5853790_4,SRR5853787_4,SRR5853776_10,SRR5853775_11,SRR5853695_11,SRR5853642_4,SRR5853599_4,SRR5853597_4,SRR5853596_4,SRR5853571_6,SRR5853570_6,SRR5853534_10,SRR5853529_4,SRR5853472_12,SRR5853449_4,SRR5853443_3,SRR5853440_6,SRR5853436_3,SRR5853368_6,ERR485814_15,ERR485779_11
MVKWNTKQKRISHQRLGLLDLGPVLLRTLRLLSNFFYIVIFLFGMMGFGMAFGYLASQIESVKVPSKESLVKQVESLTMISQMNYSDNSLISTLDTDLLRTPVANDAISENIKKAIVSTEDEHFQEHKGVVPKAVFRATLASVLGFGEASGGSTLTQQLVKQQVLGDDPTFKRKSKEIVYALALERYMSKDNILCDYLNVSPFGRNNKGQNIAGVEEAARGIFGVSAKDLTVPQAAFLAGLPQSPIVYSPYLSTGQLKSEKDMAYGIKRQQNVLYNMYRTGVLSKKEYEDYKAYPIQKDFIQPGSAIVNNHDYLYYTVLADAKKAMYSYLIKRDKVSSRDLKNDETKAAYEERALTELQQGGYTITTTINKPIYNAMQTAAAQFGGLLDDGTGTVQMGNVLTDNATGAVLGFVGGRDYALNQNNHAFNTVRSPGSSIKPIIAYGPAIDQGLMGSASVLSNYPTTYSSGQKIMHADSEGTAMMSLQEALNTSWNIPAFWTQKLLREKGVDVENYMTKMGYKIADYSIESLPLGGGIEVSVAQQTNAYQMLSNNGLYQKQYIVDKITASDGTVVYKHENKPIRIFSAATATILQELLRGPITSGATTTFKNRLAAINPWLANADWIGKTGTTENYTDVWLVLSTPKVTLGGWAGHDDNTSLAPLTGYNNNSNYLAYLANAINQADPNVIGVGQRFNLDPGVIKANVLKSTGLQPGTVNVNGHTFSVGGEMTTSLWSQKGPGAMTYRFAIGGTDADYQKAWGNFGFRKN
>41 SRR7707670_5,SRR7707394_2,SRR7707259_1,SRR6840583_3,SRR6840081_2
MVKWNTKQKRISHQRLGLLDLGPVLLRTLRLLSNFFYIVIFLFGMMGFGMAFGYLASQIESVKVPSKESLVKQVESLTMISQMNYSDNSLISTLDTDLLRTPVANDAISENIKKAIVSTEDEHFQEHKGIVPKAVFRATLASVLGFGEASGGSTLTQQLVKQQVLGDDPTFKRKSKEIVYALALERYMSKDNILCDYLNVSPFGRNNKGQNIAGVEEAARGIFGVSAKDLTVPQAAFLAGLPQSPIVYSPYLSTGQLKSEKDMAHGIKRQQNVLYNMYRTGVLSKKEYEDYKAYPIQKDFIQPGSAIVNNHDYLYYTVLADAKKAMYSYLIKRDKVSSRDLKNDETKAAYEERALTELQQGGYTITTTINKPIYNAMQTAAAQFGGLLDDGTGTVQMGNVLTDNATGAVLGFVGGRDYALNQNNHAFNTVRSPGSSIKPIIAYGPAIDQGLMGSASVLSNYPTTYSSGQKIMHADSEGTAMMPLQEALNTSWNIPAFWTQKLLREKGVDVENYMTKMGYKIADYSIESLPLGGGIEVSVAQQTNAYQMLSNNGLYQKQYIVDKITASDGTVVYKHENKPIRIFSAATATILQELLRGPITSGATTTFKNRLAAINPWLANADWIGKTGTTENYTDVWLVLSTPKVTLGGWAGHDDNTSLAPLTGYNNNSNYLAYLANAINQADPNVIGVGQRFNLDPGVIKANVLKSTGLQPGTVNVNGHTFSVGGEMTTSLWSQKGPGAMTYRFAIGGTDADYQKAWGNFGFRKN
>42 SRR7707385_11,SRR7707200_15,SRR7706776_11,SRR6848670_6,SRR6848573_9,SRR6844618_15,SRR6840480_9,SRR6840476_11,SRR6840475_10,SRR6840462_10,SRR6840363_10,SRR6840323_9,SRR6840313_9,SRR6840078_12,SRR6840036_9,SRR6839918_10,SRR6839882_12,SRR6839785_10,SRR6839784_7,SRR6839774_10,SRR6835434_7,SRR6835433_11,SRR6835412_13,SRR6835217_11,SRR6834890_9,SRR6834884_11,SRR5854248_10,SRR5853476_15,ERR1735444_15,ERR1735405_14,ERR1735360_15,ERR1735165_13,ERR1734937_6,ERR1734909_14,ERR1733836_13,ERR1733764_15,ERR1733479_14,ERR1733332_14,ERR1733129_6,ERR1732958_13,ERR1732757_13,ERR1732725_14,ERR1732688_13,ERR1732590_13,ERR1732525_14
MVKWNTKQKRISHQRLGLLDLGPVLLRTLRLLSNFFYIVIFLFGMMGFGMAFGYLASQIESVKVPSKESLVKQVESLTMISQMNYSDNSLISTLDTDLLRTPVANDAISENIKKAIVSTEDEHFQEHKGVVPKAVFRATLASVLGFGEASGGSTLTQQLVKQQVLGDDPTFKRKSKEIVYALALERYMSKDNILCDYLNVSPFGRNNKGQNIAGVEEAARGIFGVSAKALTVPQAAFLAGLPQSPIVYSPYLSTGQLKSEKDMAYGIKRQQNVLYNMYRTGVLSKKEYEDYKAYPIQKDFIQPGSAIVNNHDYLYYTVLADAKKAMYSYLIKRDKVSSRDLKNDETKAAYEERALTELQQGGYTITTTINKPIYNAMQTAAAQFGGLLDDGTGTVQMGNVLTDNATGAVLGFVGGRDYALNQNNHAFNTVRSPGSSIKPIIAYGPAIDQGLMGSASVLSNYPTTYSSGQKIMHADSEGTAMMPLQEALNTSWNIPAFWTQKLLREKGVDVENYMTKMGYKIADYSIESLPLGGGIEVSVAQQTNAYQMLSNNGLYQKQYIVDKITASDGTVVYKHENKPIRIFSAATATILQELLRGPITSGATTTFKNRLAAINPWLANADWIGKTGTTENYTDVWLVLSTPKVTLGGWAGHDDNTSLAPLTGYNNNSNYLAYLANAINQADPNVIGVGQRFNLDPGVIKANVLKSTGLQPGTVNVNGHTFSVGGEMTTSLWSQKGPGAMTYRFAIGGTDADYQKAWGNFGFRKN
>43 SRR7707224_3,SRR7707031_35,SRR7706993_9,SRR7706944_8,SRR7706926_10,SRR7706888_9,SRR7706783_5,SRR7706714_8,SRR6848633_16,SRR6848568_5,SRR6844693_15,SRR6844650_8,SRR6840592_10,SRR6840575_5,SRR6840546_4,SRR6840532_15,SRR6840075_5,SRR6840073_5,SRR6840039_10,SRR6840020_12,SRR6839946_13,SRR6839908_9,SRR6839779_17,SRR6839775_9,SRR6839701_13,SRR6835712_9,SRR6835240_9,SRR6834939_12,SRR5858670_9,SRR5858462_9,SRR5858459_8,SRR5854073_8,SRR5854021_3,SRR5854015_9,SRR5853933_5,SRR5853843_13,SRR5853603_5,SRR5853589_3,SRR5853432_9,SRR5853402_13,ERR473578_10,ERR1734104_15,ERR1733501_16,ERR1733450_7
MVKWNTKQKRISHQRLGLLDLGPVLLRTLRLLSNFFYIVIFLFGMMGFGMAFGYLASQIESVKVPSKESLVKQVESLTMISQMNYSDNSLISTLDTDLLRTPVANDAISENIKKAIVSTEDEHFQEHKGVVPKAVFRATLASVLGFGEASGGSTLTQQLVKQQVLGDDPTFKRKSKEIVYALALERYMSKDNILCDYLNVSPFGRNNKGQNIAGVEEAARGIFGVSAKDLTVPQAAFLAGLPQSPIVYSPYLSTGQLKSEKDMAYGIKRQQNVLYNMYRTGVLSKKEYEDYKAYPIQKDFIQPGSVIVNNHDYLYYTVLADAKKAMYSYLIKRDKVSSRDLKNDETKAAYEERALTELQQGGYTITTTINKPIYNAMQTAAAQFGGLLDDGTGTVQMGNVLTDNATGAVLGFVGGRDYALNQNNHAFNTVRSPGSSIKPIIAYGPAIDQGLMGSASVLSNYPTTYSSGQKIMHADSEGTAMMPLQEALNTSWNIPAFWTQKLLREKGVDVENYMTKMGYKIADYSIESLPLGGGIEVSVAQQTNAYQMLSNNGLYQKQYIVDKITASDGTVVYKHENKPIRIFSAATATILQELLRGPITSGATTTFKNRLAAINPWLANADWIGKTGTTENYSDVWLVLSTPKVTLGGWAGHDDNTSLAPLTGYNNNSNYLAYLANAINQADPNVIGVGQRFNLDPGVIKANVLKSTGLQPGTVNVNGHTFSVGGEMTTSLWSQKGPGAMTYRFAIGGTDADYQKAWGNFGFRKN
>44 SRR6840468_14
MVKWNTKQKRISHQRLGLLDLGPVLLRTLRLLSNFFYIVIFLFGMMGFGMAFGYLASQIESVKVPSKESLVKQVESLTMISQMNYSDNSLISTLDTDLLRTPVANDAISENIKKAIVSTEDEHFQEHKGVVPKAVFRATLASVLGFGEASGGSTLTQQLVKQQVLGDDPTFKRKSKEIVYALALERYMSKDNILCDYLNVSPFGRNNKGQNIAGVEEAARGIFGVSAKDLTVPQAAFLAGLPQSPIVYSPYLSTGQLKSEKDMAYGIKRQQNVLYNMYRTGVLSKKEYEDYKAYPIQKDFIQPGSAIVNNHDYLYYTVLADAKKAMYSYLIKRDKVSSRDLKNDETKAAYEERALTELQQGGYTITTTINKPIYNAMQTAAAQFGGLLDDGTSTVQMGNVLTDNATGAVLGFVGGRDYALNQNNHAFNTVRSPGSSIKPIIAYGPAIDQGLMGSASVLSNYPTTYSSGQKIMHADSEGTAMMPLQEALNTSWNIPAFWTQKLLREKGVDVENYMTKMGYKIADYSIESLPLGGGIEVSVAQQTNAYQMLSNNGLYQKQYIVDKITASDGTVVYKHENKPIRIFSAATATILQELLRGPITSGATTTFKNRLAAINPWLANADWIGKTGTTENYTDVWLVLSTPKVTLGGWAGHDDNTSLAPLTGYNNNSNYLAYLANAINQADPNVIGVGQRFNLDPGVIKANVLKSTGLQPGTVNVNGHTFSVGGEMTTSLWSQKGPGAMTYRFAIGGTDADYQKAWGNFGFRKN
>45 SRR6840452_6
MVKWNTKQKRISHQRLGLLDLGPVLLRTLRLLSNFFYIVIFLFGMMGFGMAFGYLASQIESVKVPSKESLVKQVESLTMISQMNYSDNSLISTLDTDLLRTPVANDAISENIKKAIVSTEDEHFQKHKGVVPKAVFRATLASVLGFGEASGGSTLTQQLVKQQVLGDDPTFKRKSKEIVYALALERYMSKDNILCDYLNVSPFGRNNKGQNIAGVEEAARGIFGVSAKDLTVPQAAFLAGLPQSPIVYSPYLSTGQLKSEKDMAYGIKRQQNVLYNMYRTGVLSKKEYEDYKAYPIQKDFIQPGSAIVNNHDYLYYTVLADAKKAMYSYLIKRDKVSSRDLKNDETKAAYEERALTELQQGGYTITTTINKPIYNAMQTAAAQFGGLLDDGTGTVQMGNVLTDNATGAVLGFVGGRDYALNQNNHAFNTVRSPGSSIKPIIAYGPAIDQGLMGSASVLSNYPTTYSSGQKIMHADSEGTAMMPLQEALNTSWNIPAFWTQKLLREKGVDVENYMTKMGYKIADYSVESLPLGGGIEISVAQQTNAYQMLSNNGLYQKQYIVDKITASDGTVVYKHENKPIRIFSAATATILQELLRGPITSGATTTFKNRLAAINPWLANADWIGKTGTTENYTDVWLVLSTPKVTLGGWAGHDDNTSLAPLTGYNNNSNYLAYLANAINQADPNVIGVGQRFNLDPGVIKANVLKSTGLQPGTVNVNGHTFSVGGEMTTSLWSQKGPGAMTYRFAIGGTDADYQKAWGNFGFRKN
>46 SRR6839907_6
MVKWNTKQKRISHQRLGLLDLGPVLLRTLRLLSNFFYIVIFLFGMMGFGMAFGYLASQIESVKVPSKESLVKQVESLTMISQMNYSDNSLISTLDTDLLRTPVANDAISENIKKAIVSTEDEHFQEHKGIVPKAVFRATLASVLGFGEASGGSTLTQQLVKQQVLGDDPTFKRKSKEIVYALALERYMSKDNILCDYLNVSPFGRNNKGQNIAGVEEAARGIFGVSAKDLTVPQAAFLAGLPQSPIVYSPYLSTGQLKSEKDMAYGIKRQQNVLYNMYRTGVLSKKEYEDYKAYPIQKDFIQPGSAIVNNHDYLYYTVLADAKKAMYSYLIKRDKVSSRDLKNDETKAAYEERALTELQQGGYTITTTINKPIYNAMQTAAAQFGGLLDDGTGTVQMGNVLTDNATGAVLGFVGGRDYALNQNNHAFNTVRSPGSSIKPIIAYGPAIDQGLMGSASVLSNYPTTYSSGQKIMHADSEGTAMMPLQEALNTSWNIPAFWTQKLLREKGVDVENYMTKMGYKIADYSIESLPLGGGIEVSVAQQTNAYQMLSNNGLYQKQYIVDKITASDGTVVYKHENKPIRIFSAATATILQELLRGPITSGATTTFKNRLAAINPWLANADWIGKTGTTENYTDVWLVLSTPKVTLGGWAGHDDNTSLAPLTGYNNNSNYLAYLANAINQADPNIIGVGQRFNLDPGVIKANVLKSTGLQPGTVNVNGHTFSVGGEMTTSLWSQKGPGAMTYRFAIGGTDVDYQKAWGNFGFRKN
>47 ERR473532_5
MVKWNTKQKRISHQRLGLLDLGPVLLRTLRLLSNFFYIVIFLFGMMGFGMAFGYLASQIESVKVPSKESLVKQVESLTMISQMNYSDNSLISTLDTDLLRTPVANDAISENIKKAIVSTEDEHFQEHRGIVPKAVFRATLASVLGFGEASGGSTLTQQLVKQQVLGDDPTFKRKSKEIVYALALERYMSKDNILCDYLNVSPFGRNNKGQNIAGVEEAARGIFGVSAKDLTVPQAAFLAGLPQSPIVYSPYLSTGQLKSEKDMAYGIKRQQNVLFNMYRTGVLSKKEYEDYKAYPIQKDFIQPGSAIVNNHDYLYYTVLADAKKAMYSYLIKRDKVSSRDLKNDETKAAYEERALTELQQGGYTITTTINKPIYNAMQTAAAQFGGLLDDGTGTVQMGNVLTDNATGAVLGFVGGRDYALNQNNHAFNTVRSPGSSIKPIIAYGPAIDQGLMGSASVLSNYPTTYSSGQKIMHADSEGTAMMPLQEALNTSWNIPAFWTQKLLREKGVDVENYMTKMGYKIADYSIESLPLGGGIEVSVAQQTNAYQMLSNNGLYQKQYIVDKITASDGTVVYKHENKPIRIFSAATATILQELLRGPITSGATTTFKNRLAAINPWLANADWIGKTGTTENYTDVWLVLSTPKVTLGGWAGHDDNTSLAPLTGYNNNSNYLAYLANAINQADPNVIGVGQRFNLDPGVIKANVLKSTGLQPGTVNVNGHTFSVGGEMTTSLWSQKGPGAMTYRFAIGGTDADYQKAWGNFGFRKN
>48 SRR7707666_20,SRR7707630_14,SRR7707601_14,SRR7707576_14,SRR7707465_17,SRR7707445_15,SRR7707437_16,SRR7707380_15,SRR7707305_15,SRR7707299_21,SRR7707292_14,SRR7707280_15,SRR7707261_20,SRR7707256_17,SRR7707194_16,SRR7707190_15,SRR7707136_15,SRR7707115_15,SRR7707065_14,SRR7706989_15,SRR7706889_14,SRR7706771_23,SRR6848835_14,SRR6848829_14,SRR6848779_14,SRR6848776_14,SRR6848764_15,SRR6848755_13,SRR6848727_14,SRR6848723_13,SRR6848715_14,SRR6848693_15,SRR6848692_14,SRR6848690_16,SRR6848646_14,SRR6848642_15,SRR6848599_15,SRR6848578_14,SRR6848533_18,SRR6848501_16,SRR6848481_13,SRR6848478_13,SRR6848469_14,SRR6844843_14,SRR6844841_13,SRR6844797_14,SRR6844771_13,SRR6844732_14,SRR6844721_15,SRR6844719_15,SRR6844715_13,SRR6844711_14,SRR6844709_13,SRR6844669_15,SRR6844665_15,SRR6844653_13,SRR6844643_16,SRR6844627_18,SRR6844625_14,SRR6844623_14,SRR6844602_13,SRR6844595_13,SRR6844580_14,SRR6844575_13,SRR6840512_15,SRR6840456_15,SRR6840359_16,SRR6840339_13,SRR6840292_15,SRR6840278_15,SRR6840250_15,SRR6840055_15,SRR6840034_14,SRR6839938_16,SRR6839931_13,SRR6839927_15,SRR6839891_13,SRR6839889_15,SRR6839791_14,SRR6839770_14,SRR6839741_17,SRR6839709_15,SRR6839704_14,SRR6839655_15,SRR6839650_15,SRR6835711_14,SRR6835706_15,SRR6835696_14,SRR6835681_18,SRR6835668_13,SRR6835623_15,SRR6835611_16,SRR6835583_15,SRR6835519_17,SRR6835507_21,SRR6835430_15,SRR6835406_14,SRR6835275_14,SRR6835266_19,SRR6835154_17,SRR6835126_14,SRR6835079_16,SRR6835031_15,SRR6834991_15,SRR6834938_15,SRR6834932_14,SRR6834929_15,SRR6834928_16,SRR6834917_17,SRR6834914_15,SRR6834881_15,SRR6834877_13,SRR6834872_14,SRR6834858_18,SRR5858725_16,SRR5858671_15,SRR5858661_14,SRR5858640_15,SRR5858635_17,SRR5858554_15,SRR5858502_19,SRR5858497_15,SRR5858375_15,SRR5858335_15,SRR5854251_14,SRR5854233_16,SRR5854188_16,SRR5854185_15,SRR5854181_15,SRR5854104_16,SRR5854058_14,SRR5853947_15,SRR5853832_15,SRR5853689_16,SRR5853636_16,SRR5853579_15,ERR485880_15,ERR485873_16,ERR485846_16,ERR473725_14,ERR473720_15,ERR473709_15,ERR473706_14,ERR473699_14,ERR473653_16,ERR473651_16,ERR473640_16,ERR473623_16,ERR473615_14,ERR473609_7,ERR473608_15,ERR473462_14,ERR467385_15,ERR467326_15,ERR1735472_21,ERR1735459_15,ERR1735451_16,ERR1735418_14,ERR1735386_18,ERR1735309_17,ERR1735291_13,ERR1735261_16,ERR1735243_16,ERR1735208_17,ERR1735183_14,ERR1735169_16,ERR1735139_15,ERR1735083_17,ERR1735082_23,ERR1735039_17,ERR1735032_16,ERR1734999_16,ERR1734976_15,ERR1734960_15,ERR1734952_4,ERR1734947_17,ERR1734941_16,ERR1734918_19,ERR1734905_15,ERR1734894_17,ERR1734885_15,ERR1734872_18,ERR1734862_14,ERR1734854_16,ERR1734829_17,ERR1734728_18,ERR1734708_15,ERR1734617_17,ERR1734611_15,ERR1734609_14,ERR1734585_16,ERR1734584_16,ERR1734562_18,ERR1734560_17,ERR1734519_16,ERR1734480_17,ERR1734466_16,ERR1734435_17,ERR1734392_22,ERR1734360_16,ERR1734337_19,ERR1734322_17,ERR1734300_16,ERR1734284_4,ERR1734245_4,ERR1734220_4,ERR1734203_19,ERR1734182_4,ERR1734123_15,ERR1734119_4,ERR1734115_18,ERR1734090_18,ERR1734052_17,ERR1734019_15,ERR1734014_14,ERR1734012_18,ERR1733982_16,ERR1733959_17,ERR1733914_14,ERR1733795_17,ERR1733728_16,ERR1733689_19,ERR1733640_16,ERR1733609_19,ERR1733600_17,ERR1733573_4,ERR1733529_4,ERR1733498_4,ERR1733474_15,ERR1733396_16,ERR1733356_16,ERR1733347_17,ERR1733341_16,ERR1733292_16,ERR1733272_22,ERR1733264_17,ERR1733261_18,ERR1733257_18,ERR1733236_18,ERR1733228_15,ERR1733187_19,ERR1733126_17,ERR1733121_17,ERR1733112_16,ERR1733065_18,ERR1733062_15,ERR1733011_18,ERR1733010_17,ERR1733005_16,ERR1732975_17,ERR1732963_21,ERR1732936_15,ERR1732917_4,ERR1732887_17,ERR1732870_16,ERR1732839_18,ERR1732825_16,ERR1732812_17,ERR1732748_20,ERR1732674_22,ERR1732644_4,ERR1732587_18,ERR1732583_20,ERR1732534_15,ERR1732530_15,ERR1732512_18,ERR1732495_6,ERR1732474_16,ERR1732443_17,ERR1359867_15,ERR1359838_16,ERR1359829_16,ERR1359771_16,ERR1359767_17,ERR1359756_20,ERR1359740_18,ERR1359735_14,ERR1359733_15,ERR1359694_19,ERR1359685_18,ERR1359664_16,ERR1359640_16,ERR1359625_14,ERR1359623_14,ERR1359598_16,ERR1359588_4,ERR1359559_16,ERR1359537_20,ERR1359527_16,ERR1359473_15,ERR1359466_16,ERR1359461_17,ERR1359444_18,ERR1359426_17,ERR1359343_15,ERR1359333_18,ERR1359330_4
MVKWNTKQKRISHQRLGLLDLGPVLLRTLRLLSNFFYIVIFLFGMMGFGMAFGYLASQIESVKVPSKESLVKQVESLTMISQMNYSDNSLISTLDTDLLRTPVANDAISENIKKAIVSTEDEHFQEHKGVVPKAVFRATLASVLGFGEASGGSTLTQQLVKQQVLGDDPTFKRKSKEIVYALALERYMSKDNILCDYLNVSPFGRNNKGQNIAGVEEAARGIFGVSAKDLTVPQAAFLAGLPQSPIVYSPYLSTGQLKSEKDMAYGIKRQQNVLYNMYRTGVLSKKEYEDYKAYPIQKDFIQPGSAIVNNHDYLYYTVLADAKKAMYSYLIKRDKVSSRDLKNDETKAAYEERALTELQQGGYTITTTINKPIYNAMQTAAAQFGGLLDDGTGTVQMGNVLTDNATGAVLGFVGGRDYALNQNNHAFNTVRSPGSSIKPIIAYGPAIDQGLMGSASVLSNYPTTYSSGQKIMHADSEGTAMMPLQEALNTSWNIPAFWTQKLLREKGVDVENYMTKMGYKIADYSIESLPLGGGIEVSVAQQTNAYQMLSNNGLYQKQYIVDKITASDGTVVYKHENKPIRIFSAATATILQELLRGPITSGATTTFKNRLAAINPWLANADWIGKTGTTENYTDVWLVLSTPKVTLGGWAGHDDNTSLAPLTGYNNNSNYLAYLANAINQADPNVIGVGQRFNLDPGVIKANVLKSTGLQPGTVNVNGRTFSVGGEMTTSLWSQKGPGAMTYRFAIGGTDADYQKAWGNFGFRKN
>49 SRR7707650_7,SRR7707628_4,SRR7707606_6,SRR7707580_6,SRR7707453_6,SRR7707383_3,SRR7707307_5,SRR7707290_5,SRR7707081_6,SRR7707015_5,SRR7706924_6,SRR7706920_5,SRR7706792_7,SRR7706758_11,SRR6848838_5,SRR6848811_5,SRR6848775_5,SRR6848772_6,SRR6848662_5,SRR6848644_7,SRR6848611_5,SRR6848604_5,SRR6848603_6,SRR6848598_5,SRR6848580_6,SRR6848561_7,SRR6848534_5,SRR6848466_5,SRR6848465_5,SRR6848422_7,SRR6844815_5,SRR6844765_6,SRR6844733_6,SRR6844723_4,SRR6840607_6,SRR6840509_5,SRR6840324_6,SRR6840288_6,SRR6840241_5,SRR6840210_5,SRR6839999_3,SRR6839987_5,SRR6839964_5,SRR6839758_5,SRR6839729_6,SRR6835520_7,SRR6835466_5,SRR6835303_5,SRR6835135_6,SRR6834943_6,SRR5858394_5,SRR5853728_5,SRR5853686_5,SRR5853537_6,SRR5853329_5,ERR485821_7,ERR485817_13,ERR1733790_12,ERR1733632_12
MVKWNTKQKRISHQRLGLLDLGPVLLRTLRLLSNFFYIVIFLFGMMGFGMAFGYLASQIESVKVPSKESLVKQVESLTMISQMNYSDNSLISTLDTDLLRTPVANDAISENIKKAIVSTEDEHFQEHKGVVPKAVFRATLASVLGFGEASGGSTLTQQLVKQQVLGDDPTFKRKSKEIVYALALERYMSKDNILCDYLNVSPFGRNNKGQNIAGVEEAARGIFGVSAKDLTVPQAAFLAGLPQSPIVYSPYLSTGQLKSEKDMAYGIKRQQNVLYNMYRTGVLSKKEYEDYKAYPIQKDFIQPRSAIVNNHDYLYYTVLADAKKAMYSYLIKRDKVSSRDLKNDETKAAYEERALTELQQGGYTITTTINKPIYNAMQTAAAQFGGLLDDGTGTVQMGNVLTDNATGAVLGFVGGRDYALNQNNHAFNTVRSPGSSIKPIIAYGPAIDQGLMGSASVLSNYPTTYSSGQKIMHADSEGTAMMPLQEALNTSWNIPAFWTQKLLREKGVDVENYMTKMGYKIADYSIESLPLGGGIEVSVAQQTNAYQMLSNNGLYQKQYIVDKITASDGTVVYKHENKPIRIFSAATATILQELLRGPITSGATTTFKNRLAAINPWLANADWIGKTGTTENYTDVWLVLSTPKVTLGGWAGHDDNTSLAPLTGYNNNSNYLAYLANAINQADPNVIGVGQRFNLDPGVIKANVLKSTGLQPGTVNVNGHTFSVGGEMTTSLWSQKGPGAMTYRFAIGGTDADYQKAWGNFGFRKN
>50 SRR7707113_13
MVKWNTKQKRISHQRLGLLDLGPVLLRTLRLLSNFFYIIIFLFGMMGFGMAFGYLASQIESVKVPSKESLVKQVESLTMISQMNYSDNSLISTLDTDLLRTPVANDAISENIKKAIVSTEDEHFQKHKGVVPKAVFRATLASVLGFGEASGGSTLTQQLVKQQVLGDDPTFKRKSKEIVYALALERYMSKDNILCDYLNVSPFGRNNKGQNIAGVEEAARGIFGVSAKDLTVPQAAFLAGLPQSPIVYSPYLSTGQLKSEKDMAYGIKRQQNVLYNMYRTGVLSKKEYEDYKAYPIQKDFIQPGSAIVNNHDYLYYTVLADAKKAMYSYLIKRDKVSSRDLKNDETKAAYEERALTELQQGGYTITTTINKPIYNAMQTAAAQFGGLLDDGTGTVQMGNVLTDNATGAVLGFVGGRDYALNQNNHAFNTVRSPGSSIKPIIAYGPAIDQGLMGSASVLSNYPTTYSSGQKIMHADSEGTAMMPLQEALNTSWNIPAFWTQKLLREKGVDVENYMTKMGYKIADYSIESLPLGGGIEISVAQQTNAYQMLSNNGLYQKQYIVDKITASDGTVVYKHENKPIRIFSAATATILQELLRGPITSGATTTFKNRLAAINPWLANADWIGKTGTTENYTDVWLVLSTPKVTLGGWAGHDDNTSLAPLTGYNNNSNYLAYLANAINQADPNVIGVGQRFNLDPGVIKANVLKSTGLQPGTVNVNGHTFSVGGEMTTSLWSQKGPGAMTYRFAIGGTDADYQKAWGNFGFRKN
>51 ERR1734056_17,ERR1732649_18
MVKWNTKQKRISHQRLGLLDLGPVLLRTLRLLSNFFYIVIFLFGMMGFGMAFGYLASQIESVKVPSKESLVKQVESLTMISQMNYSDNSLISTLDTDLLRTPVANDAISENIKKAIVSTEDEHFQEHKGIVPKAVFRATLASVLGFGEASGGSTLTQQLVKQQVLGDDPTFKRKSKEIVYALALERYMSKDNILCDYLNVSPFGRNNKGQNIAGVEEAARGIFGVSAKDLTVPQAAFLAGLPQSPIVYSPYLSTGQLKSEKDMAYGIKRQQNVLFNMYRTGVLSKKEYEDYKAYPIQKDFIQPGSAIVNNHDYLYYTVLADAKKAMYSYLIKRDKVSSRDLKNDETKAAYEERALTELQQGGYTITTTINKPIYNAMQTAAAQFGGLLDDGTGTVQMGNVLTDNATGAVLGFVGGRDYALNQNNHAFNTVRSPGSSIKPIIAYGPAIDQGLMGSASVLSNYPTTYSSGQKIMHADSEGTAMMPLQEALNTSWNIPAFWTQKLLREKGVDVENYMTKMGYKIADYSIESLPLGGGIEVSVAQQTNAYQMLSNNGLYQKQYIVDKITASDGTVVYKHENKPIRIFSAATATILQELLRGPITSGATTTFKNRLAAINPWLANADWIGKTGTTENYTDVWLVLSTPKVTLGGWAGHDDNTSLAPITGYNNNSNYLAYLANAINQADPNVIGVGQRFNLDPGVIKANVLKSTGLQPGTVNVNGHTFSVGGEMTTSLWSQKGPGAMTYRFAIGGTDADYQKAWGNFGFRKN
>52 ERR1732833_18
MVKWNTKQKRISHQRLGLLDLGPVLLRTLRLLSNFFYIVIFLFGMMGFGMAFGYLASQIESVKVPSKESLVKQVESLTMISQMNYSDNSLISTLDTDLLRTPVANDAISENIKKAIVSTEDEHFQEHKGVVPKAVFRATLASVLGFGEASGGSTLTQQLVKQQVLGDDPTFKRKSKEIVYALALERYMSKDNILCDYLNVSPFGRNNKGQNIAGVEEAARGIFGVSAKDLTVPQAAFLAGLPQSPIVYSPYLSTGQLKSEKDMAYGIKRQQNVLYNMYRTGVLSEKEYEDYKAYPIQKDFIQPGSAIVNNHDYLYYTVLADAKKAMYSYLIKRDKVSSRDLKNDETKAAYEERALTELQQGGYTITTTINKPIYNAMQTAAAQFGGLLDDGTGTVQMGNVLTDNATGAVLGFVGGRDYALNQNNHAFNTVRSPGSSIKPIIAYGPAIDKGLMGSASVLSNYPTTYSSGQKIMHADSEGTAMMPLQEALNTSWNIPAFWTQKLLREKGVDVENYMTKMGYKIADYSIESLPLGGGIEVSVAQQTNAYQMLSNNGLYQKQYIVDKITASDGTVVYKHENKPIRIFSAATATILQELLRGPITSGATTTFKNRLAAINPWLANADWIGKTGTTENYTDVWLVLSTPKVTLGGWAGHDDNTSLAPLTGYNNNSNYLAYLANAINQADPNVIGVGQRFNLDPGVIKANVLKSTGLQPGTVNVNGHTFSVGGEMTTSLWSQKGPGAMTYRFAIGGTDADYQKAWGNFGFRKN
>53 SRR7707037_4,SRR7706981_3,SRR7706908_3,SRR7706904_3,SRR6848833_4,SRR6848523_3,ERR485883_5,ERR473684_5,ERR473671_5,ERR473551_5,ERR473530_5,ERR473525_5,ERR473502_5,ERR473501_6,ERR473494_5,ERR473490_6
MVKWNTKQKRISHQRLGLLDLGPVLLRTLRLLSNFFYIVIFLFGMMGFGMAFGYLASQIESVKVPSKESLVKQVESLTMISQMNYSDNSLISTLDTDLLRTPVANDAISENIKKAIVSTEDEHFQEHKGVVPKAVFRATLASVLGFGEASGGSTLTQQLVKQQVLGDDPTFKRKSKEIVYALALERYMSKDNILCDYLNVSPFGRNNKGQNIAGVEEAARGIFGVSAKDLTVPQAAFLAGLPQSPIVYSPYLSTGQLKSEKDMAYGIKRQQNVLYNMYRTGVLSKKEYEDYKAYPIQKDFIQPESAIVNNHDYLYYTVLADAKKAMYSYLIKRDKVSSRDLKNDETKAAYEERALTELQQGGYTITTTINKPIYNAMQTAAAQFGGLLDDGTGTVQMGNVLTDNATGAVLGFVGGRDYALNQNNHAFNTVRSPGSSIKPIIAYGPAIDQGLMGSASVLSNYPTTYSSGQKIMHADSEGTAMMPLQEALNTSWNIPAFWTQKLLREKGVDVENYMTKMGYKIADYSIESLPLGGGIEVSVAQQTNAYQMLSNNGLYQKQYIVDKITASDGTVVYKHENKPIRIFSAATATILQELLRGPITSGATTTFKNRLAAINPWLANADWIGKTGTTENYTDVWLVLSTPKVTLGGWAGHDDNTSLAPLTGYNNNSNYLAYLANAINQADPNVIGVGQRFNLDPGVIKANVLKSTGLQPGTVNVNGHTFSVGGEMTTSLWSQKGPGAMTYRFAIGGTDADYQKAWGNFGFRKN
>54 SRR6840632_5,SRR5853902_5,SRR5853837_5
MVKWNTKQKRISHQRLGLLDLGPVLLRTLRLLSNFFYIVIFLFGMMGFGMAFGYLASQIESVKVPSKESLVKQVESLTMISQMNYSDNSLISTLDTDLLRTPVANDAISENIKKAIVSTEDEHFQEHKGVVPKAVFRATLASVLGFGEASGGSTLTQQLVKQQVLGDDPTFKRKSKEIVYALALERYMSKDNILCDYLNVSPFGRNNKGQNIAGVEEAARGIFGVSAKDLTVPQAAFLAGLPQSPIVYSPYLSTGQLKSEKDMAYGIKRQQNVLYNMYRTGVLSKKEYEDYKAYPIQKDFIQPGSAIVNNHDYLYYTVLADAKKAMYSYLIKRDKVSSRDLKNDETKAAYEERALTELQQGGYTITTTINKPIYNAMQTAAAQFGGLLDDGTGTVQMGNVLTDNATGAVLGFVGGRDYALNQNNHAFNTVRSPGSSIKPIIAYGPAIDQGLMGSASVLSNYPTTYSSGQKIMHADSEGTAMMPLQEALNTSWNIPAFWTQKLLREKGVDVKNYMTKMGYKIVDYSIESLPLGGGIEVSVAQQTNAYQMLSNNGLYQKQYIVDKITASDGTVVYKHENKPIRIFSAATATILQELLRGPITSGATTTFKNRLAAINPWLANADWIGKTGTTENYTDVWLVLSTPKVTLGGWAGHDDNTSLAPLTGYNNNSNYLAYLANAINQADPNVIGVGQRFNLDPGVIKANVLKSTGLQPGTVNVNGHTFSVGGEMTTSLWSQKGPGAMTYRFAIGGTDADYQKAWGNFGFRKN
>55 SRR5853770_4
MVKWNTKQKRISHQRLGLLDLGPVLLRTLRLLSNFFYIVIFLFGMMGFGMAFGYLASQIESVKVPSKESLVKQVESLTMISQMNYSDNNLISTLDTDLLRTPVANDAISENIKKAIVSTEDEHFQEHKGIVPKAVFRATLASVLGFGEASGGSTLTQQLVKQQVLGDDPTFKRKSKEIVYALALERYMSKDNILCDYLNVSPFGRNNKGQNIAGVEEAARGIFGVSAKDLTVPQAAFLAGLPQSPIVYSPYLSTGQLKSEKDMAYGIKRQQNVLYNMYRTGVLSKKEYEDYKAYPIQKDFIQPGSAIVNNHDYLYYTVLADAKKAMYSYLIKRDKVSSRDLKNDETKAAYEERALTELQQGGYTITTTINKPIYNAMQTAAAQFGGLLDDGTGTVQMGNVLTDNATGAVLGFVGGRDYALNQNNHAFNTVRSPGSSIKPIIAYGPAIDQGLMGSASVLSNYPTTYSSGQKIMHADSEGTAMMPLQEALNTSWNIPAFWTQKLLREKGVDVENYMTKMGYKIADYSIESLPLGGGIEVSVAQQTNAYQMLSNNGLYQKQYIVDKITASDGTVVYKHENKPIRIFSAATATILQELLRGPITSGATTTFKNRLAAINPWLANADWIGKTGTTENYTDVWLVLSTPKVTLGGWAGHDDNTSLAPLTGYNNNSNYLAYLANAINQADPNIIGVGQRFNLDPGVIKANVLKSTGLQPGTVNVNGHTFSVGGEMTTSLWSQKGPGAMTYRFAIGGTDADYQKAWGNFGFRKN
>56 ERR485791_15
MVKWNTKQKRISHQRLGLLDSGPVLLRTLRLLSNFFYIVIFLFGMMGFGMAFGYLASQIESVKVPSKESLVKQVESLTMISQMNYSDNSLISTLDTDLLRTPVANDAISENIKKAIVSTEDEHFQEHKGVVPKAVFRATLASVLGFGEASGGSTLTQQLVKQQVLGDDPTFKRKSKEIVYALALERYMSKDNILCDYLNVSPFGRNNKGQNIAGVEEAARGIFGVSAKDLTVPQAAFLAGLPQSPIVYSPYLSTGQLKSEKDMAYGIKRQQNVLYNMYRTGVLSKKEYEDYKAYPIQKDFIQPGSAIVNNHDYLYYTVLADAKKAMYSYLIKRDKVSSRDLKNDETKAAYEERALTELQQGGYTITTTINKPIYNAMQTAAAQFGGLLDDGTGTVQMGNVLTDNATGAVLGFVGGRDYALNQNNHAFNTVRSPGSSIKPIIAYGPAIDQGLMGSASVLSNYPTTYSSGQKIMHADSEGTAMMPLQEALNTSWNIPAFWTQKLLREKGVDVENYMTKMGYKIADYSIESLPLGGGIEVSVAQQTNAYQMLSNNGLYQKQYIVDKITASDGTVVYKHENKPIRIFSAATATILQELLRGPITSGATTTFKNRLAAINPWLANADWIGKTGTTENYTDVWLVLSTPKVTLGGWAGHDDNTSLAPLTGYNNNSNYLAYLANAINQADPNVIGVGQRFNLDPGVIKANVLKSTGLQPGTVNVNGRTFSVGGEMTTSLWSQKGPGAMTYRFAIGGTDADYQKAWGNFGFRKN
>57 SRR7707663_5,SRR7707652_5,SRR7707626_5,SRR7707600_10,SRR7707573_6,SRR7707561_10,SRR7707557_5,SRR7707556_5,SRR7707550_5,SRR7707547_5,SRR7707544_14,SRR7707536_6,SRR7707517_6,SRR7707499_11,SRR7707495_5,SRR7707481_5,SRR7707419_6,SRR7707406_10,SRR7707392_17,SRR7707366_5,SRR7707361_4,SRR7707352_6,SRR7707334_5,SRR7707297_15,SRR7707296_6,SRR7707219_6,SRR7707215_15,SRR7707214_6,SRR7707199_6,SRR7707195_13,SRR7707114_6,SRR7707086_14,SRR7707051_10,SRR7707011_5,SRR7706996_6,SRR7706966_6,SRR7706953_6,SRR7706881_5,SRR7706879_15,SRR7706878_11,SRR7706874_9,SRR7706824_8,SRR7706820_5,SRR7706804_11,SRR7706802_10,SRR7706773_5,SRR7706729_6,SRR7706706_5,SRR6848822_12,SRR6848808_4,SRR6848783_10,SRR6848782_5,SRR6848768_6,SRR6848766_11,SRR6848760_10,SRR6848758_6,SRR6848734_5,SRR6848729_5,SRR6848703_12,SRR6848679_13,SRR6848624_5,SRR6848620_5,SRR6848614_11,SRR6848597_5,SRR6848595_6,SRR6848592_5,SRR6848582_12,SRR6848529_5,SRR6848492_4,SRR6848480_5,SRR6848467_11,SRR6848455_10,SRR6848453_10,SRR6848434_5,SRR6848425_4,SRR6848397_6,SRR6844865_6,SRR6844859_5,SRR6844852_5,SRR6844787_5,SRR6844700_5,SRR6844688_10,SRR6844584_6,SRR6844578_6,SRR6840586_6,SRR6840570_13,SRR6840537_5,SRR6840507_6,SRR6840408_5,SRR6840362_5,SRR6840348_5,SRR6840321_5,SRR6840307_5,SRR6840252_6,SRR6840206_5,SRR6840198_5,SRR6840182_6,SRR6840159_3,SRR6840158_5,SRR6840150_5,SRR6840137_5,SRR6840099_10,SRR6840096_12,SRR6840076_6,SRR6840063_6,SRR6840058_5,SRR6840021_5,SRR6839979_11,SRR6839971_5,SRR6839940_10,SRR6839920_10,SRR6839912_5,SRR6839848_13,SRR6839821_6,SRR6839818_6,SRR6839811_6,SRR6839789_6,SRR6839760_5,SRR6839757_10,SRR6839742_5,SRR6839715_6,SRR6839706_5,SRR6839703_10,SRR6839699_5,SRR6839642_7,SRR6839639_14,SRR6835758_5,SRR6835736_10,SRR6835734_6,SRR6835684_5,SRR6835620_5,SRR6835599_4,SRR6835588_6,SRR6835582_11,SRR6835581_4,SRR6835545_5,SRR6835539_11,SRR6835537_11,SRR6835522_5,SRR6835496_5,SRR6835479_5,SRR6835451_6,SRR6835436_5,SRR6835424_12,SRR6835415_5,SRR6835402_10,SRR6835397_6,SRR6835385_6,SRR6835363_6,SRR6835346_5,SRR6835322_5,SRR6835306_10,SRR6835290_6,SRR6835277_5,SRR6835254_6,SRR6835236_5,SRR6835225_6,SRR6835164_6,SRR6835157_6,SRR6835125_7,SRR6835122_5,SRR6835117_6,SRR6835094_11,SRR6835077_6,SRR6835076_5,SRR6835068_5,SRR6835037_5,SRR6835001_5,SRR6834988_5,SRR6834985_5,SRR6834964_6,SRR6834955_6,SRR6834933_5,SRR6834925_5,SRR6834919_13,SRR6834908_5,SRR6834895_5,SRR6834840_5,SRR6834836_5,SRR6834834_5,SRR6834821_10,SRR6834817_6,SRR6834813_5,SRR5858733_5,SRR5858724_10,SRR5858723_5,SRR5858667_5,SRR5858664_6,SRR5858662_5,SRR5858639_11,SRR5858626_5,SRR5858568_6,SRR5858565_5,SRR5858564_10,SRR5858560_5,SRR5858559_5,SRR5858555_7,SRR5858552_5,SRR5858536_5,SRR5858534_5,SRR5858526_5,SRR5858513_5,SRR5858466_6,SRR5858449_5,SRR5858442_5,SRR5858436_5,SRR5858428_5,SRR5858425_5,SRR5858420_5,SRR5858417_6,SRR5858391_6,SRR5858340_5,SRR5858332_6,SRR5858306_5,SRR5858303_5,SRR5858274_5,SRR5858269_6,SRR5858267_5,SRR5858265_7,SRR5854270_5,SRR5854239_5,SRR5854236_5,SRR5854224_11,SRR5854203_5,SRR5854196_10,SRR5854168_5,SRR5854164_12,SRR5854102_5,SRR5854068_5,SRR5854054_5,SRR5854046_6,SRR5854033_5,SRR5854022_5,SRR5853988_5,SRR5853985_6,SRR5853983_5,SRR5853977_5,SRR5853957_5,SRR5853952_5,SRR5853912_5,SRR5853911_6,SRR5853898_6,SRR5853887_6,SRR5853885_6,SRR5853874_5,SRR5853863_11,SRR5853852_6,SRR5853823_5,SRR5853819_5,SRR5853805_5,SRR5853780_12,SRR5853746_5,SRR5853734_5,SRR5853731_5,SRR5853708_13,SRR5853702_5,SRR5853680_5,SRR5853671_5,SRR5853649_8,SRR5853643_6,SRR5853635_12,SRR5853624_5,SRR5853615_13,SRR5853548_5,SRR5853516_7,SRR5853512_13,SRR5853497_5,SRR5853481_5,SRR5853478_6,SRR5853470_6,SRR5853437_6,SRR5853421_12,SRR5853395_4,SRR5853379_10,SRR5853372_14,SRR5853350_5,SRR5853331_5,SRR5809843_7,ERR485852_14,ERR485845_14,ERR485803_14,ERR485684_13,ERR473717_14,ERR473664_14,ERR473662_12,ERR473661_12,ERR473659_14,ERR473652_14,ERR473637_13,ERR473632_14,ERR473621_13,ERR473572_12,ERR473526_12,ERR473520_14,ERR473515_12,ERR473514_12,ERR473511_13,ERR473498_13,ERR473489_14,ERR473488_13,ERR473487_12,ERR473485_14,ERR473475_14,ERR473467_12,ERR473450_14,ERR467332_12,ERR467319_14,ERR1735477_15,ERR1735475_13,ERR1735474_14,ERR1735469_14,ERR1735447_15,ERR1735439_14,ERR1735421_15,ERR1735397_14,ERR1735396_17,ERR1735392_13,ERR1735372_14,ERR1735319_3,ERR1735318_15,ERR1735317_14,ERR1735310_16,ERR1735302_13,ERR1735301_16,ERR1735290_16,ERR1735289_14,ERR1735282_6,ERR1735281_13,ERR1735268_14,ERR1735252_6,ERR1735245_13,ERR1735236_11,ERR1735214_3,ERR1735210_16,ERR1735197_13,ERR1735195_5,ERR1735174_13,ERR1735167_17,ERR1735159_15,ERR1735150_14,ERR1735147_13,ERR1735127_12,ERR1735031_14,ERR1735012_63,ERR1735002_14,ERR1734993_3,ERR1734990_7,ERR1734987_15,ERR1734986_15,ERR1734981_12,ERR1734964_12,ERR1734908_12,ERR1734898_17,ERR1734887_16,ERR1734852_11,ERR1734836_14,ERR1734811_17,ERR1734808_4,ERR1734803_15,ERR1734800_14,ERR1734795_14,ERR1734781_13,ERR1734770_3,ERR1734754_15,ERR1734706_13,ERR1734698_12,ERR1734696_13,ERR1734689_16,ERR1734681_14,ERR1734666_14,ERR1734661_14,ERR1734654_14,ERR1734644_15,ERR1734639_14,ERR1734636_6,ERR1734629_15,ERR1734626_15,ERR1734623_6,ERR1734618_4,ERR1734614_11,ERR1734577_14,ERR1734569_16,ERR1734568_15,ERR1734567_12,ERR1734549_14,ERR1734528_16,ERR1734525_12,ERR1734500_15,ERR1734468_2,ERR1734452_15,ERR1734382_13,ERR1734379_12,ERR1734378_13,ERR1734367_14,ERR1734316_12,ERR1734311_13,ERR1734310_13,ERR1734308_13,ERR1734286_16,ERR1734269_13,ERR1734246_6,ERR1734239_13,ERR1734227_13,ERR1734213_4,ERR1734204_15,ERR1734187_14,ERR1734178_15,ERR1734173_14,ERR1734168_14,ERR1734142_14,ERR1734082_17,ERR1734046_14,ERR1734039_12,ERR1734001_13,ERR1733999_12,ERR1733977_13,ERR1733976_13,ERR1733966_19,ERR1733962_15,ERR1733910_13,ERR1733906_15,ERR1733883_14,ERR1733834_3,ERR1733809_14,ERR1733780_16,ERR1733766_6,ERR1733749_13,ERR1733736_15,ERR1733690_14,ERR1733684_17,ERR1733682_12,ERR1733668_14,ERR1733656_13,ERR1733645_16,ERR1733617_6,ERR1733595_13,ERR1733586_7,ERR1733558_13,ERR1733557_6,ERR1733556_6,ERR1733550_7,ERR1733540_14,ERR1733522_12,ERR1733516_17,ERR1733514_6,ERR1733513_12,ERR1733504_15,ERR1733502_15,ERR1733494_13,ERR1733466_13,ERR1733465_15,ERR1733456_15,ERR1733426_14,ERR1733425_15,ERR1733412_15,ERR1733388_13,ERR1733385_12,ERR1733354_14,ERR1733342_16,ERR1733340_2,ERR1733338_3,ERR1733334_3,ERR1733323_16,ERR1733311_14,ERR1733266_14,ERR1733254_14,ERR1733233_12,ERR1733216_11,ERR1733198_15,ERR1733153_13,ERR1733141_16,ERR1733108_13,ERR1733104_16,ERR1733101_13,ERR1733070_11,ERR1733066_15,ERR1733063_13,ERR1733053_15,ERR1733036_3,ERR1733028_15,ERR1733006_34,ERR1733003_16,ERR1733000_19,ERR1732990_14,ERR1732976_15,ERR1732969_12,ERR1732968_12,ERR1732951_15,ERR1732910_14,ERR1732909_3,ERR1732905_14,ERR1732900_14,ERR1732891_12,ERR1732885_11,ERR1732838_16,ERR1732834_15,ERR1732815_13,ERR1732809_16,ERR1732807_15,ERR1732798_13,ERR1732796_13,ERR1732787_14,ERR1732784_12,ERR1732743_2,ERR1732734_15,ERR1732728_14,ERR1732718_12,ERR1732703_13,ERR1732692_6,ERR1732687_14,ERR1732680_14,ERR1732660_14,ERR1732657_13,ERR1732653_13,ERR1732627_15,ERR1732581_7,ERR1732573_15,ERR1732572_16,ERR1732570_13,ERR1732557_12,ERR1732542_14,ERR1732526_19,ERR1732518_13,ERR1732490_15,ERR1732458_15,ERR1359881_15,ERR1359853_15,ERR1359810_15,ERR1359790_13,ERR1359779_14,ERR1359773_14,ERR1359750_13,ERR1359742_15,ERR1359719_12,ERR1359635_12,ERR1359615_13,ERR1359607_7,ERR1359604_14,ERR1359518_12,ERR1359506_6,ERR1359505_6,ERR1359455_13,ERR1359453_14,ERR1359452_16,ERR1359432_12,ERR1359431_6,ERR1359422_4,ERR1359418_13,ERR1359399_13,ERR1359377_16,ERR1359368_15,ERR1359359_15
MVKWNTKQKRISHQRLGLLDLGPVLLRTLRLLSNFFYIVIFLFGMMGFGMAFGYLASQIESVKVPSKESLVKQVESLTMISQMNYSDNSLISTLDTDLLRTPVANDAISENIKKAIVSTEDEHFQEHKGVVPKAVFRATLASVLGFGEASGGSTLTQQLVKQQVLGDDPTFKRKSKEIVYALALERYMSKDNILCDYLNVSPFGRNNKGQNIAGVEEAARGIFGVSAKDLTVPQAAFLAGLPQSPIVYSPYLSTGQLKSEKDMAYGIKRQQNVLYNMYRTGVLSKKEYEDYKAYPIQKDFIQPGSAIVNNHDYLYYTVLADAKKAMYSYLIKRDKVSSRDLKNDETKAAYEERALTELQQGGYTITTTINKPIYNAMQTAAAQFGGLLDDGTGTVQMGNVLTDNATGAVLGFVGGRDYALNQNNHAFNTIRSPGSSIKPIIAYGPAIDQGLMGSASVLSNYPTTYSSGQKIMHADSEGTAMMPLQEALNTSWNIPAFWTQKLLREKGVDVENYMTKMGYKIADYSIESLPLGGGIEVSVAQQTNAYQMLSNNGLYQKQYIVDKITASDGTVVYKHENKPIRIFSAATATILQELLRGPITSGATTTFKNRLAAINPWLANADWIGKTGTTENYTDVWLVLSTPKVTLGGWAGHDDNTSLAPLTGYNNNSNYLAYLANAINQADSNVIGVGQRFNLDPGVIKANVLKSTGLQPGTVNVNGHTFSVGGEMTTSLWSQKGPGAMTYRFAIGGTDADYQKAWGNFGFRKN
>58 SRR7707257_13,SRR6840601_6,SRR6835749_6,SRR6835732_6,SRR6835731_6,SRR6835553_6,SRR6835549_6,SRR6835547_6,SRR6835427_6,SRR6835055_6,SRR6835025_6,SRR5854074_6,SRR5853361_6,SRR5853358_6,SRR5853355_6,SRR5853354_13
MVKWNTKQKRISLQRLGLLDLGPVLLRTLRLLSNFFYIVIFLFGMMGFGMAFGYLASQIESVKVPSKESLVKQVESLTMISQMNYSDNSLISTLDTDLLRTPVANDAISENIKKAIVSTEDEHFQEHKGVVPKAVFRATLASVLGFGEASGGSTLTQQLVKQQVLGDDPTFKRKSKEIVYALALERYMSKDNILCDYLNVSPFGRNNKGQNIAGVEEAARGIFGVSAKDLTVPQAAFLAGLPQSPIVYSPYLSTGQLKSEKDMAYGIKRQQNVLYNMYRTGVLSKKEYEDYKAYPIQKDFIQPGSAIVNNHDYLYYTVLADAKKAMYSYLIKRDKVSSRDLKNDETKAAYEERALTELQQGGYTITTTINKPIYNAMQTAAAQFGGLLDDGTGTVQMGNVLTDNATGAVLGFVGGRDYALNQNNHAFNTVRSPGSSIKPIIAYGPAIDQGLMGSASVLSNYPTTYSSGQKIMHADSEGTAMMPLQEALNTSWNIPAFWTQKLLREKGVDVENYMTKMGYKIADYSIESLPLGGGIEVSVAQQTNAYQMLSNNGLYQKQYIVDKITASDGTVVYKHENKPIRIFSAATATILQELLRGPITSGATTTFKNRLAAINPWLANADWIGKTGTTENYTDVWLVLSTPKVTLGGWAGHDDNTSLAPLTGYNNNSNYLAYLANAINQADPNVIGVGQRFNLDPGVIKANVLKSTGLQPGTVNVNGHTFSVGGEMTTSLWSQKGPGAMTYRFAIGGTDADYQKAWGNFGFRKN
>59 SRR6835474_6,SRR5858307_5
MVKWNTKQKRISHQRLGLLDLGPVLLRTLRLLSNFFYIVIFLFGMMGFGMAFGYLASQIESVKVPSKESLVKQVESLTMISQMNYSDNSLISTLDTDLLRTPVANDAISENIKKAIVSTEDEHFQEHKGIVPKAVFRATLASVLGFGEASGGSTLTQQLVKQQVLGDDPTFKRKSKEIVYALALERYMSKDNILCDYLNVSPFGRNNKGQNIAGVEEAARGIFGVSAKDLTVPQAAFLAGLPQSPIVYSPYLSTGQLKSEKDMAYGIKRQQNVLFNMYRTGVLSKKEYEDYKAYPIQKDFIQPGSAIVNNHDYLYYTVLADAKKAMYSYLIKRDKVSSRDLKNDETKAAYEERALTELQQGGYTITTTINKPIYNAMQTAAAQFGGLLDDGTGTVQMGNVLTDNATGAVLGFVGGRDYALNQNNHAFNTVRSPGSSIKPIIAYGPAIDQGLMGSASVLSNYPTTYSSGQKIMHADSEGTAMMPLQEALNTSWNIPAFWTQKLLREKGVDVENYMTKMGYKIADYSIESLPLGGGIEVSVAQQTNAYQMLSNNGLYQKQYIVDKITASDGTVVYKHENKPIRIFSAATATILQELLRGPITSGATTTFKNRLVAINPWLANADWIGKTGTTENYTDVWLVLSTPKVTLGGWAGHDDNTSLAPLTGYNNNSNYLAYLANAINQADPNVIGVGQRFNLDPGVIKANVLKSTGLQPGTVNVNGHTFSVGGEMTTSLWSQKGPGAMTYRFAIGGTDADYQKAWGNFGFRKN
>60 SRR6835305_6
MVKWNTKQKRISHQRLGLLDLGPVLLRTLRLLSNFFYIVIFLFGMMGFGMAFGYLASQIESVKVPSKESLVKQVESLTMISQMNYSDNSLISTLDTDLLRTPVANDAISENIKKAIVSTEDEHFQEHKGVVPKAVFRATLASVLGFGEASGGSTLTQQLVKQQVLGDDPTFKRKSKEIVYALALERYMSKDNILCDYLNVSPFGRNNKGQNIAGVEEAARGIFGVSAKDLTVPQAAFLAGLPQSPIVYSPYLSTGQLKSEKDMAYGIKRQQNVLYNMYRTGVLSKKEYEDYKAYPIQKDFIQPGSAIVNNHDYLYYTVLADAKKAMYSYLIKRDKVSSRDLKNDETKAAYEERALTELQQGGYTITTTINKPIYNAMQTAAAQFGGLLDDGTGTVQMGNVLTDNATGAVLGFVGGRDYALNQNNHAFNTVRSPGSSIKPIIAYGPAIDQGLMGSASVLSNYPTTYSSGQKIMHADSEGTAMMPLQEALNTSWNIPAFWTQKLLREKEVDVENYMTKMGYKIADYSIESLPLGGGIEISVAQQTNAYQMLSNNGLYQKQYIVDKITASDGTVVYKHENKPIRIFSAATATILQELLRGPITSGATTTFKNRLAAINPWLANADWIGKTGTTENYTDVWLVLSTPKVTLGGWAGHDDNTSLAPLTGYNNNSNYLAYLANAINQADPNVIGVGQRFNLDPGVIKANVLKSTGLQPGTVNVNGHTFSVGGEMTTSLWSQKGPGAMTYRFAIGGTDADYQKAWGNFGFRKN
>61 SRR5809851_10,SRR5809850_5,SRR5809849_6,SRR5809848_6,SRR5809846_5,SRR5809840_5,SRR5809839_5,SRR5809838_5,SRR5809837_16,SRR5809836_7,SRR5809835_6,SRR5809834_5,SRR5809833_5,SRR5809832_16,SRR5809831_5,SRR5809822_6,SRR5809818_14,SRR5809817_6,SRR5809815_5,SRR5809803_10,SRR5809802_10,SRR5809801_16,SRR5809800_16,SRR5809799_16,SRR5809798_5,SRR5809792_6
MVKWNTKQKRISHQRLGLLDLGPVLLRTLRLLSNFFYIVIFLFGMMGFGMAFGYLASQIESVKVPSKESLVKQVESLTMISQMNYSDNSLISTLDTDLLRTPVANDAISENIKKAIVSTEDEHFQEHKGIVPKAVFRATLASVLGFGEASGGSTLTQQLVKQQVLGDDPTFKRKSKEIVYALALERYMSKDNILCDYLNVSPFGRNNKGQNIAGVEEAARGIFGVSAKDLTVPQAAFLAGLPQSPIVYSPYLSTGQLKSEKDMAYGIKRQQNVLYNMYRTGVLSKKEYEDYKAYPIQKDFIQPGSAIVNNHDYLYYTVLADAKKAMYSYLIKRDKVSSRDLKNDETKAAYEERALTELQQGGYTITTTINKPIYNAMQTAAAQFGDLLDDGTGTVQMGNVLTDNATGAVLGFVGGRDYALNQNNHAFNTVRSPGSSIKPIIAYGPAIDQGLMGSASVLSNYPTTYSSGQKIMHADSEGTAMMPLQEALNTSWNIPAFWTQKLLREKGVDVENYMTKMGYKIADYSIESLPLGGGIEVSVAQQTNAYQMLSNNGLYQKQYIVDKITASDGTVVYKHENKPIRIFSAATATILQELLRGPITSGATTTFKNRLAAINPWLANADWIGKTGTTENYTDVWLVLSTPKVTLGGWAGHDDNTSLAPLTGYNNNSNYLAYLANAINQADPNVIGVGQRFNLDPGVIKANVLKSTGLQPGTVNVNGHTFSVGGEMTTSLWSQKGPGAMTYRFAIGGTDADYQKAWGNFGFRKN
>62 SRR5809804_9
MVKWNTKQKRISHQRLGLLDLGPVLLRTLRLLSNFFYIVIFLFGMMGFGMAFGYLASQIESVKVPSKESLVKQVESLTMISQMNYSDNSLISTLDTDLLRTPVANDAISENIKKAIVSTEDEHFQEHKGVVPKAVFRATLASVLGFGEASGGSTLTQQLVKQQVLGDDPTFKRKSKEIVYALALERYMSKDNILCDYLNVSPFGRNNKGQNIAGVEEAARGIFGVSAKDLTVPQAAFLAGLPQSPIVYSPYLSTGQLKSEKDMAYGIKRQQNVLYNMYRTGVLSKKEYEDYKAYPIQKDFIQSGSAIVNNHDYLYYTVLADAKKAMYSYLIKRDKVSSRDLKNDETKAAYEERALTELQQGGYTITTTINKPIYNAMQTAAAQFGGLLDDGTGTVQMGNVLTDNATGAVLGFVGGRDYALNQNNHAFNTVRSPGSSIKPIIAYGPAIDQGLMGSASVLSNYPTTYSSGQKIMHADSEGTAMMPLQEALNTSWNIPAFWTQKLLREKGIDVENYMTKMGYKIADYSIESLPLGGGIEVSVAQQTNAYQMLSNNGLYQKQYIVDKITASDGTVVYKHENKPIRIFSAATATILQELLRGPITSGATTTFKNRLAAINPWLANADWIGKTGTTENYTDVWLVLSTPKVTLGGWAGHDDNTSLAPLTGYNNNSNYLAYLANAINQADPNVIGVGQRFNLDPGVIKANVLKSTGLQPGTVNVNGHTFSVGGEMTTSLWSQKGPGAMTYRFAIGGTDADYQKAWGNFGFRKN
>63 ERR473677_6
MVKWNTKQKRISHQRLGLLDLGPVLLRTLRLLSNFFYIVIFLFGMMGFGMAFGYLASQIESVKVPSKESLVKQVESLTMISQMNYSDNSLISTLDTDLLRTPVANDAISENIKKAIVSTEDEHFQEHKGIVPKAVFRATLASVLGFGEASGGSTLTQQLVKQQVLGDDPTFKRKSKEIVYALALERYMSKDNILCDYLNVSPFGRNNKGQNIAGVEEAARGIFGVSAKDLTVPQAAFLAGLPQSPIVYSPYLSTGQLKSEKDMAYGIKRQQNVLFNMYRTGVLSKKEYEDYKAYPIQKDFIQPGSAIVNNHDYLYYTVLADAKKAMYSYLIKRDKVSSRDLKNDETKAAYEERALTELQQGGYTITTTINKPIYNAMQTAAAQFGGLLDDGTGTVQMGNVLTDNATGAVLGFVGGRDYALNQNNHAFNTVRSPGSSIKPIIAYGPVIDQGLMGSASVLSNYPTTYSSGQKIMHADSEGTAMMPLQEALNTSWNIPAFWTQKLLREKGVDVENYMTKMGYKIADYSIESLPLGGGIEVSVAQQTNAYQMLSNNGLYQKQYIVDKITASDGTVVYKHENKPIRIFSAATATILQELLRGPITSGATTTFKNRLAAINPWLANADWIGKTGTTENYTDVWLVLSTPKVTLGGWAGHDDNTSLAPLTGYNNNSNYLAYLANAINQADPNVIGVGQRFNLDPGVIKANVLKSTGLQPGTVNVNGHTFSVGGEMTTSLWSQKGPGAMTYRFAIGGTDADYQKAWGNFGFRKN
>64 ERR1733963_3,ERR1359397_3
MVKWNTKQKRISHQRLGLLDLGPVLLRTLRLLSNFFYIVIFLFGMMGFGMAFGYLASQIESVKVPSKESLVKQVESLTMISQMNYSDNSLISTLDTDLLRTPVANDAISENIKKAIVSTEDEHFQEHKGVVPKAVFRATLASVLGFGEASGGSTLTQQLVKQQVLGDDPTFKRKSKEIVYALALERYMSKDNILCDYLNVSPFGRNNKGQNIAGVEEAARGIFGVSAKDLTVPQAAFLAGLPQSPIVYSPYLSTGQLKSEKDMAYGIKRQQNVLYNMYRTGVLSKKEYEDYKAYPIQKDFIQPGSAIVNNHDYLYYTVLADAKKAMYSYLIKRDKVSSRDLKNDETKTAYEERALTELQQGGYTITTTINKPIYNAMQTAAAQFGGLLDDGTGTVQMGNVLTDNATGAVLGFVGGRDYALNQNNHAFNTVRSPGSSIKPIIAYGPAIDQGLMGSASVLSNYPTTYSSGQKIMHADSEGTAMMPLQEALNTSWNIPAFWTQKLLREKGVDVENYMTKMGYKIADYSIESLPLGGGIEVSVAQQTNAYQMLSNNGLYQKQYIVDKITASDGTVVYKHENKPIRIFSAPTATILQELLRGPITSGATTTFKNRLAAINPWLANADWIGKTGTTENYTDVWLVLSTPKVTLGGWAGHDDNTSLAPLTGYNNNSNYLAYLANAINQADPNVIGVGQRFNLDPGVIKANVLKSTGLQPGTVNVNGHTFSVGGEMTTSLWSQKGPGAMTYRFAIGGTDADYQKAWGNFGFRKN
>65 ERR1732813_15
MVKWNTKQKRISHQRLGLLDLGPVLLRTLRLLSNFFYIVIFLFGMMGFGMAFGYLASQIESVKVPSKESLVKQVESLTMISQMNYSDNSLISTLDTDLLRTPVANDAISENIKKAIVSTEDEHFQKHKGVVPKAVFRATLASVLGFGEASGGSTLTQQLVKQQVLGDDPTFKRKSKEIVYALALERYMSKDNILCDYLNVSPFGRNNKGQNIAGVEEAARGIFGVSAKDLTVPQAAFLAGLPQSPIVYSPYLSTGQLKSEKDMAYGIKRQQNVLYNMYRTGVLSKKEYEDYKAYPIQKDFIQPGSAIVNNHDYLYYTVLADAKKAMYSYLIKRDKVSSRDLKNDETKAAYEERALTELQQGGYTITTTINKPIYNAMQTAAAQFGGLLDDGTGTVQMGNVLTDNATGAVLGFVGGRDYALNQNNHAFNTVRSPGSSIKPIIAYGPAIDQGLMGSASVLSNYPTTYSSGQKIMHADSEGTAMMPLQEALNNSWNIPAFWTQKLLREKGVDVENYMTKMGYKIADYSIESLPLGGGIEISVAQQTNAYQMLSNNGLYQKQYIVDKITASDGTVVYKHENKPIRIFSAATATILQELLRGPITSGATTTFKNRLAAINPWLANADWIGKTGTTENYTDVWLVLSTPKVTLGGWAGHDDNTSLAPLTGYNNNSNYLAYLANAINQADPNVIGVGQRFNLDPGVIKANVLKSTGLQPGTVNVNGHTFSVGGEMTTSLWSQKGPGAMTYRFAIGGTDADYQKAWGNFGFRKN
>66 SRR6848493_0,SRR6844583_5,SRR5853937_5
MVKWNTKQKRISHQRLGLLDLGPVLLRTLRLLSNFFYIVIFLFGMMGFGMAFGYLASQIESVKVPSKESLVKQVESLTMISQMNYSDNSLISTLDTDLLRTPVANDAISENIKKAIVSTEDEHFQKHKGVVPKAVFRATLASVLGFGEASGGSTLTQQLVKQQVLGDDPTFKRKSKEIVYALALERYISKDNILCDYLNVSPFGRNNKGQNIAGVEEAARGIFGVSAKDLTVPQAAFLAGLPQSPIVYSPYLSTGQLKSEKDMAYGIKRQQNVLYNMYRTGVLSKKEYEDYKAYPIQKDFIQPGSAIVNNHDYLYYTVLADAKKAMYSYLIKRDKVSSRDLKNDETKAAYEERALTELQQGGYTITTTINKPIYNAMQTAAAQFGGLLDDGTGTVQMGNVLTDNATGAVLGFVGGRDYALNQNNHAFNTVRSPGSSIKPIIAYGPAIDQGLMGSASVLSNYPTTYSSGQKIMHADSEGTAMMPLQEALNTSWNIPAFWTQKLLREKGVDVENYMTKMGYKIADYSIESLPLGGGIEISVAQQTNAYQMLSNNGLYQKQYIVDKITASDGTVVYKHENKPIRIFSAATATILQELLRGPITSGATTTFKNRLAAINPWLANADWIGKTGTTENYTDVWLVLSTPKVTLGGWAGHDDNTSLAPLTGYNNNSNYLAYLANAINQADPNVIGVGQRFNLDPGVIKANVLKSTGLQPGTVNVNGHTFSVGGEMTTSLWSQKGPGAMTYRFAIGGTDADYQKAWGNFGFRKN
>67 SRR6844731_13,SRR6839942_7,SRR6835362_6,SRR6835116_6
MVKWNTKQKRISLQRLGLLDFGPVLLRTLRLLSNFFYIVIFLFGMMGFGMAFGYLASQIESVKVPSKESLVKQVESLTMISQMNYSDNSLISTLDTDLLRTPVANDAISENIKKAIVSTEDEHFQEHKGVVPKAVFRATLASVLGFGEASGGSTLTQQLVKQQVLGDDPTFKRKSKEIVYALALERYMSKDNILCDYLNVSPFGRNNKGQNIAGVEEAARGIFGVSAKDLTVPQAAFLAGLPQSPIVYSPYLSTGQLKSEKDMAYGIKRQQNVLYNMYRTGVLSKKEYEDYKAYPIQKDFIQPGSAIVNNHDYLYYTVLADAKKAMYSYLIKRDKVSSRDLKNDETKAAYEERALTELQQGGYTITTTINKPIYNAMQTAAAQFGGLLDDGTGTVQMGNVLTDNATGAVLGFVGGRDYALNQNNHAFNTVRSPGSSIKPIIAYGPAIDQGLMGSASVLSNYPTTYSSGQKIMHADSEGTAMMPLQEALNTSWNIPAFWTQKLLREKGVDVENYMTKMGYKIADYSIESLPLGGGIEVSVAQQTNAYQMLSNNGLYQKQYIVDKITASDGTVVYKHENKPIRIFSAATATILQELLRGPITSGATTTFKNRLAAINPWLANADWIGKTGTTENYTDVWLVLSTPKVTLGGWAGHDDNTSLAPLTGYNNNSNYLAYLANAINQADPNVIGVGQRFNLDPGVIKANVLKSTGLQPGTVNVNGHTFSVGGEMTTSLWSQKGPGAMTYRFAIGGTDADYQKAWGNFGFRKN
>68 SRR5858305_2,ERR1735346_14,ERR1735178_17,ERR1735075_6
MVKWNTKQKRISHQRLGLLDLGPVLLRTLRLLSNFFYIVIFLFGMMGFGMAFGYLASQIESVKVPSKESLVKQVESLTMISQMNYSDNSLISTLDTDLLRTPVANDAISENIKKAIVSTEDEHFQEHKGVVPKAVFRATLASVLGFGEASGGSTLTQQLVKQQVLGDDPTFKRKSKEIVYALALERYMSKDNILCDYLNVSPFGRNNKGQNIAGVEEAARGIFGVSAKDLTVPQAAFLAGLPQSPIVYSPYLSTGQLKSEKDMAYGIKRQQNVLFNMYRTGVLSKKEYEDYKAYPIQKDFIQPGSAIVNNHDYLYYTVLADAKKAMYSYLIKRDKVSSRDLKNDETKAAYEERALTELQQGGYTITTTINKPIYNAMQTAAAQFGGLLDDGTGTVQMGNVLTDNATGAVLGFVGGRDYALNQNNHAFNTVRSPGSSIKPIIAYGPAIDQGLMGSASVLSNYPTTYSSGQKIMHADSEGTAMMPLQEALNTSWNIPAFWTQKLLREKGVDVENYMTKMGYKIADYSIESLPLGGGIEVSVAQQTNAYQMLSNNGLYQKQYIVDKITASDGTVVYKHENKPIRIFSAATATILQELLRGPITSGATTTFKNRLAAINPWLANADWIGKTGTTENYTDVWLVLSTPKVTLGGWAGHDDNTSLAPLTGYNNNSNYLAYLANAINQADPNIIGVGQRFNLDPGVIKADVLKSTGLQPGTVNVNGHTFSVGGEMTTSLWSQKGPGAMTYRFAIGGTDADYQKAWGNFGFRKN
>69 ERR467360_8
MVKWNTKQKRISHQRLGLLDLGPVLLRTLRLLSNFFYIVIFLFGMMGFGMAFGYLASQIESVKVPSKESLVKQVESLTMISQMNYSDNSLISTLDTDLLRTPVANDAISENIKKAIVSTEDEHFQEHKGIVPKAVFRATLASVLGFGEASGGSTLTQQLVKQQVLGDDPTFKRKSKEIVYALALERYMSKDNILCDYLNVSPFGRNNKGQNIAGVEEAARGIFGVSAKDLTVPQAAFLAGLPQSPIVYSPYLSTGQLKSEKDMAYGIKRQQNVLFNMYRTGVLSKKEYEDYKAYPIQKDFIQPGSAIVNKHDYLYYTVLADAKKAMYSYLIKRDKVSSRDLKNDETKAAYEERALTELQQGGYTITTTINKPIYNAMQTAAAQFGGLLDDGTGTVQMGNVLTDNATGAVLGFVGGRDYALNQNNHAFNTVRSPGSSIKPIIAYGPAIDQGLMGSASVLSNYPTTYSSGQKIMHADSEGTAMMPLQEALNTSWNIPAFWTQKLLREKGVDVENYMTKMGYKIADYSIESLPLGGGIEVSVAQQTNAYQMLSNNGLYQKQYIVDKITASDGTVVYKHENKPIRIFSAATATILQELLRGPITSGATTTFKNRLAAINPWLANADWIGKTGTTENYTDVWLVLSTPKVTLGGWAGHDDNTSLAPLTGYNNNSNYLAYLANAINQADPNVIGVGQRFNLDPGVIKANVLKSTGLQPGTVNVNGHTFSVGGEMTTSLWSQKGPGAMTYRFAIGGTDADYQKAWGNFGFRKN
>70 SRR7707684_14,SRR7707682_12,SRR7707678_12,SRR7707677_13,SRR7707675_12,SRR7707645_12,SRR7707642_12,SRR7707637_11,SRR7707636_14,SRR7707617_13,SRR7707592_13,SRR7707591_13,SRR7707589_14,SRR7707587_13,SRR7707585_13,SRR7707566_12,SRR7707560_13,SRR7707559_14,SRR7707541_12,SRR7707538_13,SRR7707518_5,SRR7707509_13,SRR7707505_13,SRR7707490_12,SRR7707478_12,SRR7707456_14,SRR7707454_13,SRR7707412_13,SRR7707411_12,SRR7707376_13,SRR7707371_13,SRR7707329_13,SRR7707316_14,SRR7707315_20,SRR7707306_13,SRR7707276_14,SRR7707274_13,SRR7707273_12,SRR7707255_13,SRR7707254_15,SRR7707252_13,SRR7707251_13,SRR7707246_14,SRR7707239_13,SRR7707235_13,SRR7707231_13,SRR7707226_13,SRR7707203_13,SRR7707196_13,SRR7707188_13,SRR7707151_13,SRR7707144_12,SRR7707105_13,SRR7707093_13,SRR7707090_13,SRR7707087_12,SRR7707069_14,SRR7707068_13,SRR7707066_13,SRR7707047_14,SRR7707040_14,SRR7707029_40,SRR7707025_13,SRR7706984_13,SRR7706979_14,SRR7706910_13,SRR7706901_13,SRR7706894_12,SRR7706893_12,SRR7706882_12,SRR7706876_13,SRR7706849_13,SRR7706836_13,SRR7706832_13,SRR7706830_13,SRR7706828_13,SRR7706825_13,SRR7706809_5,SRR7706807_12,SRR7706805_12,SRR7706800_14,SRR7706768_12,SRR7706765_13,SRR7706734_13,SRR7706732_12,SRR7706707_14,SRR7706705_14,SRR7706701_14,SRR7706700_13,SRR7706699_13,SRR6848814_13,SRR6848802_13,SRR6848785_12,SRR6848674_14,SRR6848673_13,SRR6848672_13,SRR6848665_13,SRR6848586_13,SRR6848584_13,SRR6848583_13,SRR6848471_11,SRR6848454_12,SRR6848440_12,SRR6848427_13,SRR6848405_13,SRR6844858_13,SRR6844848_12,SRR6844835_13,SRR6844833_13,SRR6844788_12,SRR6844775_13,SRR6844752_12,SRR6844750_13,SRR6844698_13,SRR6844685_13,SRR6844681_13,SRR6844658_13,SRR6844635_12,SRR6844599_13,SRR6840623_13,SRR6840620_6,SRR6840599_12,SRR6840565_14,SRR6840553_13,SRR6840520_5,SRR6840516_13,SRR6840492_13,SRR6840459_6,SRR6840450_14,SRR6840446_13,SRR6840389_5,SRR6840317_13,SRR6840300_12,SRR6840277_13,SRR6840264_13,SRR6840260_12,SRR6840238_13,SRR6840236_13,SRR6840209_6,SRR6840146_12,SRR6840092_13,SRR6840044_13,SRR6840031_13,SRR6840027_12,SRR6840025_13,SRR6840012_13,SRR6839997_12,SRR6839984_13,SRR6839952_12,SRR6839926_5,SRR6839922_13,SRR6839917_12,SRR6839884_14,SRR6839873_14,SRR6839847_5,SRR6839803_12,SRR6839792_12,SRR6839708_5,SRR6839689_13,SRR6839679_13,SRR6839656_14,SRR6835716_12,SRR6835703_13,SRR6835563_13,SRR6835554_13,SRR6835510_12,SRR6835447_11,SRR6835441_5,SRR6835360_13,SRR6835245_13,SRR6835232_13,SRR6835219_14,SRR6835033_5,SRR6834962_5,SRR6834921_14,SRR6834845_13,SRR5858711_12,SRR5858687_12,SRR5858674_5,SRR5858673_13,SRR5858583_12,SRR5858580_13,SRR5858563_13,SRR5858524_14,SRR5858506_13,SRR5858500_13,SRR5858478_12,SRR5858357_13,SRR5858318_12,SRR5858316_12,SRR5858262_5,SRR5854274_13,SRR5854273_5,SRR5854271_13,SRR5854220_13,SRR5854199_12,SRR5854194_5,SRR5854154_12,SRR5854129_12,SRR5854128_12,SRR5854082_13,SRR5854026_13,SRR5853991_14,SRR5853892_14,SRR5853884_5,SRR5853883_13,SRR5853880_5,SRR5853844_13,SRR5853803_13,SRR5853769_13,SRR5853732_12,SRR5853710_13,SRR5853705_5,SRR5853676_12,SRR5853660_12,SRR5853659_5,SRR5853621_14,SRR5853614_12,SRR5853590_13,SRR5853555_13,SRR5853553_6,SRR5853540_12,SRR5853539_5,SRR5853503_11,SRR5853475_13,SRR5853453_13,SRR5853445_13,SRR5853426_5,SRR5853424_5,SRR5853413_15,SRR5853344_13,SRR5853335_14
MVKWNTKQKRISHQRLGLLDLGPVLLRTLRLLSNFFYIVIFLFGMMGFGMAFGYLASQIESVKVPSKESLVKQVESLTMISQMNYSDNSLISTLDTDLLRTPVANDAISENIKKAIVSTEDEHFQEHKGVVPKAVFRATLASVLGFGEASGGSTLTQQLVKQQVLGDDLTFKRKSKEIVYALALERYMSKDNILCDYLNVSPFGRNNKGQNIAGVEEAARGIFGVSAKDLTVPQSAFLAGLPQSPIVYSPYLSTGQLKSEKDMAYGIKRQQNVLYNMYRTGVLSKKEYEDYKAYPIQKDFIQPGSAIVNNHDYLYYTVLADAKKAMYSYLIKRDKVSSRDLKNDETKAAYEERALTELQQGGYTITTTINKPIYNAMQTAAAQFGGLLDDGTGTVQMGNVLTDNATGAVLGFVGGRDYALNQNNHAFNTVRSPGSSIKPIIAYGPAIDQGLMGSASVLSNYPTTYSSGQKIMHADSEGTAMMPLQEALNTSWNIPAFWTQKLLREKGVDVENYMTKMGYKIADYSIESLPLGGGIEVSVAQQTNAYQMLSNNGLYQKQYIVDKITASDGTVVYKHENKPIRIFSAATATILQELLRGPITSGATTTFKNRLAAINPWLANADWIGKTGTTENYTDVWLVLSTPKVTLGGWAGHDDNTSLAPLTGYNNNSNYLAYLANAINQADPNVIGVGQRFNLDPGVIKANVLKSTGLQPGTVNVNGHTFSVGGEMTTSLWSQKGPGAMTYRFAIGGTDADYQKAWGNFGFRKN
>71 SRR5854137_4,SRR5854002_4
MVKWNTKQKRISHQRLGLLDLGPVLLRTLRLLSNFFYIVIFLFGMMGFGMAFGYLASQIESVKVPSKESLVKQVESLTMISQMNYSDNSLISTLDTDLLRTPVANDAISENIKKAIVSTEDEHFQEHKGIVPKAVFRATLASVLGFGEASGGSTLTQQLVKQQVLGDDPTFKRKSKEIVYALALERYMSKDNILCDYLNVSPFGRNNKGQNIAGVEEAARGIFGVSAKDLTVPQAAFLAGLPQSPIVYSPYLSTGQLKSEKDMAYGIKRQQNVLFNMYRTGVLSKKEYEDYKAYPIQKDFIQPGSAIVNNHDYLYYTVLADAKKAMYSYLIKRDKVSSRDLKNDETKAAYEERALTELQQGGYTITTTINKPIYNAMQTAAAQFGGLLDDGTGTVQMGNVLTDNATGAVLGFVGGRDYALNQNNHAFNTVRSPGSSIKPIIAYGPAIDQGLMGSASVLSNYPTTYSSGQKIMHADSEGTAMMPLQEALNTSWNIPAFWTQKLLREKGVDVENYMTKMGYKIADYSIESLPLGGGIEVSVAQQTNAYQMLSNNGLYQKQYIVDKITASDGTVVYKHENKPIRIFSAATATILQELLRGSITSGATTTFKNRLAAINPWLANADWIGKTGTTENYTDVWLVLSTPKVTLGGWAGHDDNTSLAPLTGYNNNSNYLAYLANAINQADPNVIGVGQRFNLDPGVIKANVLKSTGLQPGTVNVNGHTFSVGGEMTTSLWSQKGPGAMTYRFAIGGTDADYQKAWGNFGFRKN
>72 SRR5853609_7
MVKWNTKQKRISHQRLGLLDLGPVLLRTLRLLSNFFYIVIFLFGMMGFGMAFGYLASQIESVKVPSKESLVKQVESLTMISQMNYSDNSLISTLDTDLLRTPVANDAISENIKKAIVSTEDEHFQKHKGVVPKAVFRATLASVLGFGEASGGSTLTQQLVKQQVLGDDPTFKRKSKEIVYALALERYMSKDNILCDYLNVSPFGRNNKGQNIAGVEEAARGIFGVSAKDLTVPQAAFLAGLPQSPIVYSPYLSTGQLKSEKDMAYGIKRQQNVLYNMYRTGVLSKKEYEDYKAYPIQKDFIQPGSAIVNNHDYLYYTVLADAKKAMYSYLIKRDKVSSRDLKNDETKAAYEERALTELQQGGYTITTTINKPIYNAMQTAADQFGGLLDDGTGTVQMGNVLTDNATGAVLGFVGGRDYALNQNNHAFNTVRSPGSSIKPIIAYGPAIDQGLMGSASVLSNYPTTYSSGQKIMHADSEGTAMMPLQEALNTSWNIPAFWTQKLLREKGVDVENYMTKMGYKIADYSIESLPLGGGIEISVAQQTNAYQMLSNNGLYQKQYIVDKITASDGTVVYKHENKPIRIFSAATATILQELLRGPITSGATTTFKNRLAAINPWLANADWIGKTGTTENYTDVWLVLSTPKVTLGGWAGHDDNTSLAPLTGYNNNSNYLAYLANAINQADPNVIGVGQRFNLDPGVIKANVLKSTGLQPGTVNVNGHTFSVGGEMTTSLWSQKGPGAMTYRFAIGGTDADYQKAWGNFGFRKN
>73 ERR1733415_8
MVKWNTKQKRISHQRLGLLDLGPVLLRTLRLLSNFFYIVIFLFGMMGFGMAFGYLASQIESVKVPSKESLVKQVESLTMISQMNYSDNSLISTLDTDLLRTPVANDAISENIKKAIVSTEDEHFQEHKGVVPKAVFRATLASVLGFGEASGGSTLTQQLVKQQVLGDDPTFKRKSKEIVYALALERYMSKDNILCDYLNVSPFGRNNKGQNIAGVEEAARGIFGVSAKDLTVPQAAFLAGLPQSPIVYSPYLSTGQLKSEKDMAYGIKRQQNVLYNMYRTGVLSKKEYEDYKAYPIQKDFIQPGSAIVSNHDYLYYTVLADAKKAMYSYLIKRDKVSSRDLKNDETKAAYEERALTELQQGGYTITTTINKPIYNAMQTAAAQFGGLLDDGTGTVQMGNVLTDNATGAVLGFVGGRDYALNQNNHAFNTVRSPGSSIKPIIAYGPAIDQGLMGSASVLSNYPTTYSSGQKIMHADSEGTAMMPLQEALNTSWNIPAFWTQKLLREKGVDVENYMTKMGYKIADYSIESLPLGGGIEVSVAQQTNAYQMLSNNGLYQKQYIVDKITASDGTVVYKHENKPIRIFSAATATILQELLRGPITSGATTTFKNRLAAINPWLANADWIGKTGTTENYTDVWLVLSTPKVTLGGWAGHDDNTSLAPLTGYNNNSNYLAYLANAINQADPNVIGVGQRFNLDPGVIKANVLKSTGLQPGTVNVNGHTFSVGGEMTTSLWAQKGPGTMTYRFAIGGTDADYQKAWGNFGFRKN
>74 SRR8195515_5,SRR8195513_5,SRR7707655_5,SRR7707640_5,SRR7707638_5,SRR7707614_15,SRR7707602_5,SRR7707554_5,SRR7707519_7,SRR7707462_5,SRR7707450_5,SRR7707436_5,SRR7707388_5,SRR7707286_5,SRR7707197_5,SRR7707092_5,SRR7707080_5,SRR7707044_5,SRR7707035_5,SRR7706968_5,SRR7706939_5,SRR7706927_5,SRR7706918_5,SRR7706917_5,SRR7706909_5,SRR7706895_4,SRR7706886_5,SRR7706870_5,SRR7706863_5,SRR7706837_5,SRR7706833_5,SRR7706814_5,SRR7706808_5,SRR7706795_5,SRR7706772_5,SRR7706770_4,SRR7706722_5,SRR7706703_5,SRR7706698_5,SRR6848812_5,SRR6848756_5,SRR6848751_5,SRR6848750_5,SRR6848684_5,SRR6848658_5,SRR6848639_5,SRR6848621_5,SRR6848615_5,SRR6848600_5,SRR6848570_5,SRR6848560_5,SRR6848549_5,SRR6848515_5,SRR6848511_6,SRR6848504_5,SRR6848489_5,SRR6848452_5,SRR6848416_5,SRR6848408_5,SRR6844836_5,SRR6844827_4,SRR6844762_5,SRR6844741_5,SRR6844740_5,SRR6844724_5,SRR6844712_5,SRR6844703_5,SRR6844701_5,SRR6844633_5,SRR6844603_6,SRR6844588_4,SRR6844579_5,SRR6840633_5,SRR6840610_5,SRR6840608_5,SRR6840606_5,SRR6840573_5,SRR6840551_5,SRR6840517_5,SRR6840514_6,SRR6840494_5,SRR6840483_14,SRR6840458_6,SRR6840419_6,SRR6840415_5,SRR6840397_5,SRR6840387_5,SRR6840346_5,SRR6840328_5,SRR6840302_5,SRR6840294_5,SRR6840279_5,SRR6840275_5,SRR6840262_5,SRR6840257_5,SRR6840224_5,SRR6840196_5,SRR6840184_5,SRR6840128_6,SRR6840085_5,SRR6840061_5,SRR6840051_6,SRR6840035_5,SRR6839992_4,SRR6839960_5,SRR6839944_6,SRR6839934_6,SRR6839867_4,SRR6839860_5,SRR6839850_5,SRR6839835_6,SRR6839832_6,SRR6839826_6,SRR6839815_5,SRR6839807_5,SRR6839798_5,SRR6839781_5,SRR6839780_5,SRR6839778_5,SRR6839724_5,SRR6839723_6,SRR6839676_6,SRR6839653_5,SRR6835783_5,SRR6835776_5,SRR6835722_5,SRR6835667_5,SRR6835659_5,SRR6835655_5,SRR6835652_5,SRR6835647_5,SRR6835631_5,SRR6835579_5,SRR6835575_5,SRR6835571_5,SRR6835567_6,SRR6835555_5,SRR6835535_5,SRR6835531_5,SRR6835506_5,SRR6835499_5,SRR6835493_6,SRR6835464_5,SRR6835455_5,SRR6835422_5,SRR6835405_5,SRR6835400_5,SRR6835399_5,SRR6835398_5,SRR6835395_5,SRR6835394_5,SRR6835389_5,SRR6835387_6,SRR6835374_6,SRR6835352_5,SRR6835338_5,SRR6835296_6,SRR6835291_5,SRR6835259_5,SRR6835252_5,SRR6835251_5,SRR6835239_5,SRR6835218_6,SRR6835199_5,SRR6835188_5,SRR6835185_5,SRR6835183_5,SRR6835182_6,SRR6835178_5,SRR6835150_5,SRR6835127_6,SRR6835093_5,SRR6835063_6,SRR6835016_5,SRR6834898_5,SRR6834887_5,SRR6834882_6,SRR6834864_5,SRR6834816_5,SRR6834812_5,SRR5858735_5,SRR5858668_5,SRR5858650_6,SRR5858595_6,SRR5858582_6,SRR5858566_5,SRR5858541_5,SRR5858528_7,SRR5858493_6,SRR5858487_6,SRR5858410_5,SRR5858385_6,SRR5858380_5,SRR5858374_5,SRR5858362_5,SRR5858338_5,SRR5858331_5,SRR5858314_5,SRR5854265_5,SRR5854212_5,SRR5854202_5,SRR5854141_5,SRR5854138_5,SRR5854121_5,SRR5854111_6,SRR5854049_5,SRR5853960_5,SRR5853939_6,SRR5853895_5,SRR5853841_6,SRR5853829_5,SRR5853824_5,SRR5853781_6,SRR5853761_5,SRR5853740_5,SRR5853684_5,SRR5853669_5,SRR5853651_5,SRR5853594_5,SRR5853577_6,SRR5853569_5,SRR5853563_5,SRR5853513_5,SRR5853466_6,SRR5853457_5,SRR5853431_5,SRR5853403_6,SRR5853396_5,SRR5853385_5,SRR5853376_5,SRR5853363_5,SRR5853360_6,SRR5809820_5,ERR485887_5,ERR485851_5,ERR485829_4,ERR473689_6,ERR473686_5,ERR473646_4,ERR473635_19,ERR473576_5,ERR473563_16,ERR473545_17,ERR473507_4,ERR473474_17,ERR467349_17,ERR467347_17,ERR1735485_16,ERR1735375_16,ERR1735246_16,ERR1735209_17,ERR1735200_5,ERR1735199_19,ERR1735196_20,ERR1735164_16,ERR1735156_5,ERR1735134_17,ERR1735131_5,ERR1735129_4,ERR1735113_15,ERR1735095_5,ERR1735078_5,ERR1735067_16,ERR1735051_6,ERR1735005_5,ERR1734982_16,ERR1734977_19,ERR1734949_20,ERR1734927_5,ERR1734896_17,ERR1734890_5,ERR1734844_17,ERR1734807_17,ERR1734779_4,ERR1734751_5,ERR1734740_4,ERR1734714_17,ERR1734709_16,ERR1734701_17,ERR1734693_18,ERR1734684_5,ERR1734683_17,ERR1734621_17,ERR1734601_4,ERR1734556_19,ERR1734517_17,ERR1734488_5,ERR1734457_19,ERR1734449_5,ERR1734408_4,ERR1734393_21,ERR1734362_11,ERR1734339_5,ERR1734333_17,ERR1734298_5,ERR1734290_6,ERR1734243_14,ERR1734242_17,ERR1734196_15,ERR1734192_5,ERR1734156_16,ERR1734118_4,ERR1734079_5,ERR1734073_19,ERR1734064_19,ERR1734033_16,ERR1733988_4,ERR1733912_4,ERR1733909_19,ERR1733884_17,ERR1733880_17,ERR1733812_5,ERR1733800_4,ERR1733793_5,ERR1733786_18,ERR1733785_17,ERR1733779_16,ERR1733730_5,ERR1733718_18,ERR1733706_19,ERR1733680_16,ERR1733675_16,ERR1733669_5,ERR1733638_35,ERR1733618_5,ERR1733533_5,ERR1733527_17,ERR1733520_5,ERR1733410_17,ERR1733367_17,ERR1733337_17,ERR1733315_17,ERR1733313_18,ERR1733312_18,ERR1733290_16,ERR1733278_5,ERR1733245_17,ERR1733208_17,ERR1733179_19,ERR1733136_16,ERR1733092_5,ERR1732985_17,ERR1732961_18,ERR1732898_5,ERR1732888_4,ERR1732879_5,ERR1732876_16,ERR1732871_23,ERR1732821_6,ERR1732808_3,ERR1732795_10,ERR1732789_17,ERR1732785_16,ERR1732750_16,ERR1732724_12,ERR1732696_13,ERR1732683_5,ERR1732668_17,ERR1732659_17,ERR1732655_4,ERR1732648_4,ERR1732632_19,ERR1732613_16,ERR1732576_4,ERR1732558_19,ERR1732509_17,ERR1732493_15,ERR1732459_5,ERR1732440_5,ERR1359847_17,ERR1359808_17,ERR1359802_18,ERR1359788_17,ERR1359783_5,ERR1359778_17,ERR1359765_17,ERR1359749_5,ERR1359678_17,ERR1359662_18,ERR1359660_18,ERR1359656_15,ERR1359643_17,ERR1359639_17,ERR1359637_20,ERR1359633_5,ERR1359593_5,ERR1359576_17,ERR1359556_19,ERR1359543_16,ERR1359533_15,ERR1359513_5,ERR1359508_4,ERR1359495_5,ERR1359491_5,ERR1359450_17,ERR1359446_4,ERR1359435_17,ERR1359424_5,ERR1359369_5,ERR1359357_4,ERR1359353_5,ERR1359339_16
MVKWNTKQKRISHQRLGLLDLGPVLLRTLRLLSNFFYIVIFLFGMMGFGMAFGYLASQIESVKVPSKESLVKQVESLTMISQMNYSDNSLISTLDTDLLRTPVANDAISENIKKAIVSTEDEHFQEHKGIVPKAVFRATLASVLGFGEASGGSTLTQQLVKQQVLGDDPTFKRKSKEIVYALALERYMSKDNILCDYLNVSPFGRNNKGQNIAGVEEAARGIFGVSAKDLTVPQAAFLAGLPQSPIVYSPYLSTGQLKSEKDMAYGIKRQQNVLYNMYRTGVLSKKEYEDYKAYPIQKDFIQPGSAIVNNHDYLYYTVLADAKKAMYSYLIKRDKVSSRDLKNDDTKAAYEERALTELQQGGYTITTTINKPIYNAMQTAAAQFGDLLDDGTGTVQMGNVLTDNATGAVLGFVGGRDYALNQNNHAFNTVRSPGSSIKPIIAYGPAIDQGLMGSASVLSNYPTTYSSGQKIMHADSEGTAMMPLQEALNTSWNIPAFWTQKLLREKGVDVENYMTKMGYKIADYSIESLPLGGGIEVSVAQQTNAYQMLSNNGLYQKQYIVDKITASDGTVVYKHENKPIRIFSAATATILQELLRGPITSGATTTFKNRLAAINPWLANADWIGKTGTTENYTDVWLVLSTPKVTLGGWAGHDDNTSLAPLTGYNNNSNYLAYLANAINQADPNVIGVGQRFNLDPGVIKANVLKSTGLQPGTVNVNGHTFSVGGEMTTSLWSQKGPGAMTYRFAIGGTDADYQKAWGNFGFRKN
>75 SRR7707681_6,SRR7707629_5,SRR7707523_5,SRR7707338_5,SRR7707244_5,SRR7706887_4,SRR6848725_7,SRR6848698_5,SRR6848521_6,SRR6848421_5,SRR6844840_6,SRR6844828_6,SRR6844800_5,SRR6844671_6,SRR6844624_6,SRR6844608_5,SRR6844601_6,SRR6840630_5,SRR6840603_4,SRR6840060_6,SRR6840015_3,SRR6839932_5,SRR6839905_4,SRR6839718_4,SRR6835780_3,SRR6835769_6,SRR6835688_7,SRR6835543_4,SRR6835495_3,SRR6835324_6,SRR6835313_4,SRR6835171_3,SRR6835140_6,SRR6835088_12,SRR6835087_4,SRR6835084_6,SRR6835028_6,SRR6834999_5,SRR6834952_4,SRR6834926_4,SRR6834865_3,SRR6834822_6,SRR5858740_6,SRR5858672_3,SRR5858638_3,SRR5858578_13,SRR5858401_4,SRR5854173_4,SRR5854107_4,SRR5854009_4,SRR5853875_4,SRR5853816_4,SRR5853810_5,SRR5853420_3,SRR5853418_4,SRR5853417_5,ERR485820_7,ERR485807_6,ERR1735300_5,ERR1735106_5
MVKWNTKQKRISHQRLGLLDLGPVLLRTLRLLSNFFYIVIFLFGMMGFGMAFGYLASQIESVKVPSKESLVKQVESLTMISQMNYSDNSLIFTLDTDLLRTPVANDAISENIKKAIVSTEDEHFQEHKGVVPKAVFRATLASVLGFGEASGGSTLTQQLVKQQVLGDAPTFKRKSKEIVYALALERYMSKDNILCDYLNVSPFGRNNKGQNIAGVEEAARGIFGVSAKDLTVPQAAFLAGLPQSPIVYSPYLSTGQLKSEKDMAYGIKRQQNVLYNMYRTGVLSKKEYEDYKAYPIQKDFIQPGSAIVNNHDYLYYTVLADAKKAMYSYLIKRDKVSSRDLKNDETKAAYEERALTELQQGGYTITTTINKPIYNAMQTAAAQFGGLLDDGTGTVQMGNVLTDNATGAVLGFVGGRDYALNQNNHAFNTVRSPGSSIKPIIAYGPAIDQGLMGSASVLSNYPTTYSSGQKIMHADSEGTAMMPLQEALNTSWNIPAFWTQKLLREKGVDVENYMTKMGYKIADYSIESLPLGGGIEVSVAQQTNAYQMLSNNGLYQKQYIVDKITASDGTVVYKHENKPIRIFSAATATILQELLRGPITSGATTTFKNRLAAINPWLANADWIGKTGTTENYTDVWLVLSTPKVTLGGWAGHDDNTSLAPLTGYNNNSNYLAYLANAINQADPNVIGVGQRFNLDPGVIKANVLKSTGLQPGTVNVNGHTFSVGGEMTTSLWSQKGPGAMTYRFAIGGTDADYQKAWGNFGFRKN
>76 SRR7707467_6
MVKWNTKQKRISHQRLGLLDLGPVLLRTLRLLSNFFYIVIFLFGMMGFGMAFGYLASQIESVKVPSKESLVKQVESLTMISQMNYSDNSLISTLDTDLLRTPVANDAISENIKKAIVSTEDEHFQEHKGVVPKAVFRATLASVLGFGEASGGSTLTQQLVKQQVLGDDPTFKRKSKEIVYALALERYMSKDNILCDYLNVSPFGRNNKGQNIAGVEEAARGIFGVSAKDLTVPQAAFLAGLPQSPIVYSPYLSTGQLKSEKDMAYGIKRQQNVLYNMYRTGVLSKKEYEDYKAYPIQKDFIQPGSAIVNNHDYLYYTVLADAKKAMYSYLIKRDKVSSRDLKNDETKAAYEERALIELQQGGYTITTTINKPIYNAMQTAAAQFGGLLDDGTGTVQMGNVLTDNATGAVLGFVGGRDYALNQNNHAFNTIRSPGSSIKPIIAYGPAIDQGLMGSASVLSNYPTTYSSGQKIMHADSEGTAMMPLQEALNTSWNIPAFWTQKLLREKGVDVENYMTKMGYKIADYSIESLPLGGGIEVSVAQQTNAYQMLSNNGLYQKQYIVDKITASDGTVVYKHENKPIRIFSAATATILQELLRGPITSGATTTFKNRLAAINPWLANADWIGKTGTTENYTDVWLVLSTPKVTLGGWAGHDDNTSLAPLTGYNNNSNYLAYLANAINQADSNVIGVGQRFNLDPGVIKANVLKSTGLQPGTVNVNGHTFSVGGEMTTSLWSQKGPGAMTYRFAIGGTDADYQKAWGNFGFRKN
>77 SRR6835241_6
MVKWNTKQKRISHQRLGLLDLGPVLLRTLRLLSNFFYIVIFLFGMMGFGMAFGYLASQIESVKVPSKESLVKQVESLTMISQMNYSDNSLISTLDTDLLRTPVANDAISENIKKAIVSTEDEHFQEHKGVVPKAVFRATLASVLGFGEASGGSTLTQQLVKQQVLGDDPTFKRKSKEIVYALALERYMSKDNILCDYLNVSPFGRNNKGQNIAGVEEAARGIFGVSAKDLTVPQAAFLAGLPQSPIVYSPYLSTGQLKSEKDMAYGIKRQQNVLYNMYRTGVLSKKEYEDYKAYPIQKDFIQPGSAIVNNHDYLYYTVLADAKKAMYSYLIKRDKVSSRDLKNDETKAAYEERALTELQQGGYTITTTINKPIYNAMQTAAAQFGGLLDDGTGTVQMGNVLTDNATGAVLGFVGGRDYALNQNNHAFNTVRSPGSSIKPIIAYGPAIDQGLMGSASVLSNYPTTYSSGQKIMHADSEGTAMMPLQEALNTSWNIPAFWTQKLLREKGVDVENYMTKMGYKIADYSIESLPLGGGIEVSVAQQTNAYQMLSNNGLYQKQYIVDKITASDGTVVYKHENKPIRIFSAATATILQELLRGPITSGATTTFKNRLAAINPWLANADWIGKTGTTENYTDVWLVLSTPKVTLGGWAGHDDNTSLAPLTGYNNNSNYLAYLANAINQADPNAIGVGQRFNLDPGVIKANVLKSTGLQPGTVNVNGRTFSVGGEMTTSLWSQKGPGAMTYRFAIGGTDADYQKAWGNFGFRKN
>78 SRR5853941_5
MVKWNTKQKRISHQRLGLLDLGPVLLRTLRLLSNFFYIVIFLFGMMGFGMAFGYLASQIESVKVPSKESLVKQVESLTMISQMNYSDNSLISTLDTDLLRTPVANDAISENIKKAIVSTEDEHFQEHKGVVPKAVFRATLASVLGFGEASGGSTLTQQLVKQQVLGDDPTFKRKSKEIVYALALERYMSKDNILCDYLNVSPFGRNNKGQNIAGVEEAARGIFGVSAKDLTVPQAAFLAGLPQSPIVYSPYLSTGQLKSEKDMAYGIKRQQNVLYNMYRTGVLSKKEYEDYKAYPIQKDFIQPGSAIVNNHDYLYYTVLADAKKAMYSYLIKRDKVSSRDLKNDETKAAYEERALTELQQGGYTITTTINKPIYNAMQTAAAQFGGLLDDGTGTVQMGNVLTDNATGAVLGFVGGRDYALNQNNHAFNTIRSPGSSIKPIIAYGPAIDQGLMGSASVLSNYPTTYSSGQKIMHADSEGTAMMPLQEALNTSWNIPAFWTQKLLREKGVDVENYMTKMGYKIADYSIESLPLGGGIEVSVAQQTNAYQMLSNNGLYQKQYIVDKITASDGTVVYKHENKPIRIFSAATATILQELLRGPITSGATTTFKNRLAAINPWLANADWIGKTGTTENYTDVWLVLSTPKVTLGGWAGHDDNTSLAPLTGYNNNSNYLAYLANAINQADSNVIGVGQRFNLDPGVIKANVLKSTGLQPGTVNVNGHTFSVGGEMTTSLWSQKGPGAMIYRFAIGGTDADYQKAWGNFGFRKN
>79 ERR1734607_13,ERR1734566_0,ERR1733979_14,ERR1732603_19
MVKRNTKQKRISHQRLGLLDLGPVLLRTLRLLSNFFYIVIFLFGMMGFGMAFGYLASQIESVKVPSKESLVKQVESLTMISQMNYSDNSLISTLDTDLLRTPVANDAISENIKKAIVSTEDEHFQEHKGVVPKAVFRATLASVLGFGEASGGSTLTQQLVKQQVLGDDPTFKRKSKEIVYALALERYMSKDNILCDYLNVSPFGRNNKGQNIAGVEEAARGIFGVSAKDLTVPQAAFLAGLPQSPIVYSPYLSTGQLKSEKDMAYGIKRQQNVLYNMYRTGVLSKKEYEDYKAYPIQKDFIQPGSAIVNNHDYLYYTVLADAKKAMYSYLIKRDKVSSRDLKNDETKAAYEERALTELQQGGYTITTTINKPIYNAMQTAAAQFGGLLDDGTGTVQMGNVLTDNATGAVLGFVGGRDYALNQNNHAFNTVRSPGSSIKPIIAYGPAIDQGLMGSASVLSNYPTTYSSGQKIMHADSEGTAMMPLQEALNTSWNIPAFWTQKLLREKGVDVENYMTKMGYKIADYSIESLPLGGGIEVSVAQQTNAYQMLSNNGLYQKQYIVDKITASDGTVVYKHENKPIRIFSAATATILQELLRGPITSGATTTFKNRLAAINPWLANADWIGKTGTTENYTDVWLVLSTPKVTLGGWAGHDDNTSLAPLTGYNNNSNYLAYLANAINQADPNVIGVGQRFNLDPGVIKANVLKSTGLQPGTVNVNGHTFSVGGEMTTSLWSQKGPGAMTYRFAIGGTDADYQKAWGNFGFRKN
>80 ERR1732528_14
MVKWNTKQKRISHQRLGLLDLGPVLLRTLRLLFNFFYIVIFLFGMMGFGMAFGYLASQIESVKVPSKESLVKQVESLTMISQMNYSDNSLISTLDTDLLRTPVANDAISENIKKAIVSTEDEHFQEHKGVVPKAVFRATLASVLGFGEASGGSTLTQQLVKQQVLGDDPTFKRKSKEIVYALALERYMSKDNILCDYLNVSPFGRNNKGQNIAGVEEAARGIFGVSAKDLTVPQAAFLAGLPQSPIVYSPYLSTGQLKSEKDMAYGIKRQQNVLYNMYRTGVLSKKEYEDYKAYPIQKDFIQPGSAIVNNHDYLYYTVLADAKKAMYSYLIKRDKVSSRDLKNDETKAAYEERALTELQQGGYTITTTINKPIYNAMQTAAAQFGGLLDDGTGTVQMGNVLTDNATGAVLGFVGGRDYALNQNNHAFNTVRSPGSSIKPIIAYGPAIDQGLMGSASVLSNYPTTYSSGQKIMHADSEGTAMMPLQEALNTSWNIPAFWTQKLLREKGVDVENYMTKMGYKIADYSIESLPLGGGIEVSVAQQTNAYQMLSNNGLYQKQYIVDKITASDGTVVYKHENKPIRIFSAATATILQELLRGPITSGATTTFKNRLAAINPWLANADWIGKTGTTENYTDVWLVLSTPKVTLGGWAGHDDNTSLAPLTGYNNNSNYLAYLANAINQADPNVIGVGQRFNLDPGVIKANVLKSTGLQSGTVNVNGHTFSVGGEMTTSLWSQKGPGAMTYRFAIGGTDADYQKAWGNFGFRKN
>81 SRR7707575_6
MVKWNTKQKRISHQRLGLLDLGPVLLRTLRLLSNFFYIVIFLFGMMGFGMAFGYLASQIESVKVPSKESLVKQVESLTMISQMNYSDNSLISTLDTDLLRTPVANDAISENIKKAIVSTEDEHFQEHKGAVPKAVFRATLASVLGFGEASGGSTLTQQLVKQQVLGDDPTFKRKSKEIVYALALERYMSKDNILCDYLNVSPFGRNNKGQNIAGVEEAARGIFGVSAKDLTVPQAAFLAGLPQSPIVYSPYLSTGQLKSEKDMAYGIKRQQNVLYNMYRTGVLSKKEYEDYKAYPIQKDFIQPGSAIVNNHDYLYYTVLADAKKAMYSYLIKRDKVSSRDLKNDETKAAYEERALTELQQGGYTITTTINKPIYNAMQTAAAQFGGLLDDGTGTVQMGNVLTDNATGAVLGFVGGRDYALNQNNHAFNTIRSPGSSIKPIIAYGPAIDQGLMGSASVLSNYPTTYSSGQKIMHADSEGTAMMPLQEALNTSWNIPAFWTQKLLREKGVDVENYMTKMGYKIADYSIESLPLGGGIEVSVAQQTNAYQMLSNNGLYQKQYIVDKITASDGTVVYKHENKPIRIFSAATATILQELLRGPITSGATTTFKNRLAAINPWLANADWIGKTGTTENYTDVWLVLSTPKVTLGGWAGHDDNTSLAPLTGYNNNSNYLAYLANAINQADSNVIGVGQRFNLDPGVIKANVLKSTGLQPGTVNVNGHTFSVGGEMTTSLWSQKGPGAMTYRFAIGGTDADYQKAWGNFGFRKN
>82 SRR7707433_13
MVKWNTKQKRISHQRLGLLDLGPVLLRTLRLLSNFFYIVIFLFGMMGFGMAFGYLASQIESVKVPSKESLVKQVESLTMISQMNYSDNSLISTLDTDLLRTPVANDAISENIKKAIVSTEDEHFQEHKGVVPKAVFRATLASVLGFGEASGGSTLTQQLVKQQVLGDDLTFKRKSKEIVYALALERYMSKDNILCDYLNVSPFGRNNKGQNIAGVEEAARGIFGVSAKDLTVPQSAFLAGLPQSPIVYSPYLSTGQLKSEKDMAYGIKRQQNVLYNMYRTGVLSKKEYEDYKAYPIQKDFIQPGSAIVNNHDYLYYTVLADAKKAMYSYLIKRDKVSSRDLKNDETKAAYEERALTELQQGGYTITTTINKPIYNAMQTAAAQFGGLLDDGTGTVQMGNVLTDNATGAVLGFVGGRDYALNQNNHAFNTVRSPGSSIKPIIAYGPAIDQGLMGSASVLSNYPTTYSSGQKIMHADSEGTAMMPLQEALNTSWNIPAFWTQKLLREKGVDVENYMTKMGYKIADYSIESLPLGGGIEVSVAQQTNAYQMLSNNGLYQKQYILDKITASDGTVVYKHENKPIRIFSAATATILQELLRGPITSGATTTFKNRLAAINPWLANADWIGKTGTTENYTDVWLVLSTPKVTLGGWAGHDDNTSLAPLTGYNNNSNYLAYLANAINQADPNVIGVGQRFNLDPGVIKANVLKSTGLQPGTVNVNGHTFSVGGEMTTSLWSQKGPGAMTYRFAIGGTDADYQKAWGNFGFRKN
>83 SRR6835512_13
MVKWNTKQKRISHQRLGLLDLGPVLLRTLRLLSNFFYIVIFLFGMMGFGMAFGYLASQIESVKVPSKESLVKQVESLTMISQMNYSDNSLISTLDTDLLRTPVANDAISENIKKAIVSTEDEHFQEHKGVVPKAVFRATLASVLGFGEASGGSTLTQQLVKQQVLGDDLTFKRKSKEIVYALALERYMSKDNILCDYLNVSPFGRNNKGQNIAGVEEAARGIFGVSAKDLTVPQSAFLAGLPQSPIVYSPYLSTGQLKSEKDMAYGIKRQQNVLYNMYRTGVLSKKEYEDYKAYPIQKDFIQPGSAIVNNHDYLYYTVLADAKKAMYSYLIKRDKVSSRDLKNDETKAAYEERALTELQQGGYTITTAINKPIYNAMQTAAAQFGGLLDDGTGTVQMGNVLTDNATGAVLGFVGGRDYALNQNNHAFNTVRSPGSSIKPIIAYGPAIDQGLMGSASVLSNYPTTYSSGQKIMHADSEGTAMMPLQEALNTSWNIPAFWTQKLLREKGVDVENYMTKMGYKIADYSIESLPLGGGIEVSVAQQTNAYQMLSNNGLYQKQYIVDKITASDGTVVYKHENKPIRIFSAATATILQELLRGPITSGATTTFKNRLAAINPWLANADWIGKTGTTENYTDVWLVLSTPKVTLGGWAGHDDNTSLAPLTGYNNNSNYLAYLANAINQADPNVIGVGQRFNLDPGVIKANVLKSTGLQPGTVNVNGHTFSVGGEMTTSLWSQKGPGAMTYRFAIGGTDADYQKAWGNFGFRKN
>84 ERR1735072_8,ERR1734088_17,ERR1359417_17
MVKWNTKQKRISHQRLGLLDLGPVLLRTLRLLSNFFYIVIFLFGMMGFGMAFGYLASQIESVKVPSKESLVKQVESLTMISQMNYSDNSLISTLDTDLLRTPVANDAISENIKKAIVSTEDEHFQEHKGVVPKAVFRATLASVLGFGEASGGSTLTQQLVKQQVLGDDPTFKRKSKEIVYALALERYMSKDNILCDYLNVSPFGRNNKGQNIAGVEEAARGIFGVSAKDLTVPQAAFLAGLPQSPIVYSPYLSTGQLKSEKDMAYGIKRQQNVLYNMYRTGVLSKKEYEDYKAYPIQKDFIQPGSVIVNNHDYLYYTVLADAKKAMYSYLIKRDKVSSRDLKNDETKAAYEERALTELQQGGYTITTTINKPIYNAMQTAAAQFGGLLDDGTGTVQMGNVLTDNATGAVLGFVGGRDYALNQNNHAFNTVRSPGSSIKPIIAYGPAIDQGLMGSASVLSNYPTTYSSGQKIMHADSEGTAMMPLQEALNTSWNIPAFWTQKLLREKGVDVENYMTKMGYKIADYSIESLPLGGGIEVSVAQQTNAYQMLSNNGLYQKQYIVDKITASDGTVVYKHENKPIRIFSAATATILQELLRGPITSGATTTFKNRLAAINPWLANADWIGKTGTTENYSDVWLVLSTPKVTLGGWAGHDDNTSLAPLTGYNNNSNYLAYLANAINQADPNVIGVRQRFNLDPGVIKANVLKSTGLQPGTVNVNGHTFSVGGEMTTSLWSQKGPGAMTYRFAIGGTDADYQKAWGNFGFRKN
>85 ERR485783_20
MVKWNTKQKRISHQRLGLLDLGPVLLRTLRLLSNFFYIVIFLFGMMGFGMAFGYLASQIESVKVPSKESLVKQVESLTMISQMNYSDNSLISTLDTDLLRTPVANDAISENIKKAIVSTEDEHFQEHKGVVPKAVFRATLASVLGFGEASGGSTLTQQLVKQQVLGDDPTFKRKSKEIVYALALERYMSKDNILGDYLNVSPFGRNNKGQNIAGVEEAARGIFGVSAKDLTVPQAAFLAGLPQSPIVYSPYLSTGQLKSEKDMAYGIKRQQNVLYNMYRTGVLSKKEYEDYKAYPIQKDFIQPGSAIVNNHDYLYYTVLADAKKAMYSYLIKRDKVSSRDLKNDETKAAYEERALTELQQGGYTITTTINKPIYNAMQTAAAQFGGLLDDGTGTVQMGNVLTDNATGAVLGFVGGRDYALNQNNHAFNTVRSPGSSIKPIIAYGPAIDQGLMGSASVLSNYPTTYSSGQKIMHADSEGTAMMPLQEALNTSWNIPAFWTQKLLREKGVDVENYMTKMGYKIADYSIESLPLGGGIEVSVAQQTNAYQMLSNNGLYQKQYIVDKITASDGTVVYKHENKPIRIFSAATATILQELLRGPITSGATTTFKNRLAAINPWLANADWIGKTGTTENYTDVWLVLSTPKVTLGGWAGHDDNTSLAPLTGYNNNSNYLAYLANAINQADPNVIGVGQRFNLDPGVIKANVLKSTGLQPGTVNVNGHTFSVGGEMTTSLWSQKGPGAMTYRFAIGGTDADYQKAWGNFGFRKN
>86 SRR7707679_7,SRR7707667_6,SRR7707661_6,SRR7707649_6,SRR7707616_5,SRR7707577_7,SRR7707563_7,SRR7707543_6,SRR7707528_8,SRR7707515_6,SRR7707514_6,SRR7707513_7,SRR7707507_5,SRR7707504_7,SRR7707503_5,SRR7707491_5,SRR7707483_6,SRR7707477_6,SRR7707474_8,SRR7707448_5,SRR7707446_7,SRR7707432_6,SRR7707430_5,SRR7707428_5,SRR7707416_6,SRR7707400_7,SRR7707396_5,SRR7707395_6,SRR7707359_8,SRR7707341_5,SRR7707331_7,SRR7707326_6,SRR7707319_5,SRR7707317_5,SRR7707314_6,SRR7707313_6,SRR7707312_6,SRR7707310_6,SRR7707308_7,SRR7707301_6,SRR7707298_6,SRR7707294_6,SRR7707293_5,SRR7707288_6,SRR7707287_5,SRR7707271_6,SRR7707213_6,SRR7707211_6,SRR7707202_7,SRR7707186_6,SRR7707185_5,SRR7707184_6,SRR7707183_7,SRR7707182_6,SRR7707175_6,SRR7707148_6,SRR7707137_5,SRR7707132_7,SRR7707129_7,SRR7707128_6,SRR7707116_7,SRR7707109_6,SRR7707107_6,SRR7707106_7,SRR7707103_6,SRR7707101_7,SRR7707099_5,SRR7707079_6,SRR7707054_7,SRR7707050_6,SRR7707027_6,SRR7707003_6,SRR7706987_6,SRR7706971_8,SRR7706964_6,SRR7706957_6,SRR7706948_5,SRR7706942_5,SRR7706929_5,SRR7706922_5,SRR7706873_6,SRR7706857_7,SRR7706856_7,SRR7706851_7,SRR7706848_6,SRR7706846_7,SRR7706844_8,SRR7706842_7,SRR7706841_7,SRR7706803_5,SRR7706796_6,SRR7706787_6,SRR7706762_6,SRR7706757_5,SRR7706743_5,SRR7706742_7,SRR7706740_6,SRR7706733_7,SRR7706731_7,SRR7706726_7,SRR7706715_7,SRR6848834_6,SRR6848832_6,SRR6848821_5,SRR6848813_6,SRR6848806_7,SRR6848804_8,SRR6848801_6,SRR6848789_7,SRR6848769_5,SRR6848736_6,SRR6848733_6,SRR6848708_7,SRR6848707_7,SRR6848704_6,SRR6848697_6,SRR6848694_7,SRR6848689_6,SRR6848686_7,SRR6848685_6,SRR6848681_6,SRR6848668_5,SRR6848667_5,SRR6848654_5,SRR6848612_6,SRR6848606_6,SRR6848605_6,SRR6848566_6,SRR6848554_5,SRR6848550_6,SRR6848541_6,SRR6848538_6,SRR6848509_6,SRR6848472_6,SRR6848462_7,SRR6848460_5,SRR6848459_6,SRR6848458_7,SRR6848439_7,SRR6848404_5,SRR6844869_5,SRR6844867_7,SRR6844834_7,SRR6844832_7,SRR6844829_6,SRR6844810_7,SRR6844808_6,SRR6844806_7,SRR6844783_7,SRR6844780_6,SRR6844779_7,SRR6844777_6,SRR6844769_6,SRR6844642_8,SRR6844640_9,SRR6844639_7,SRR6844605_7,SRR6844587_5,SRR6844569_7,SRR6844568_6,SRR6844567_6,SRR6844565_7,SRR6840624_6,SRR6840617_7,SRR6840616_6,SRR6840613_7,SRR6840611_6,SRR6840594_7,SRR6840589_5,SRR6840587_7,SRR6840577_6,SRR6840527_6,SRR6840526_5,SRR6840525_7,SRR6840524_6,SRR6840510_6,SRR6840486_7,SRR6840472_7,SRR6840471_5,SRR6840448_5,SRR6840441_6,SRR6840436_5,SRR6840435_6,SRR6840434_7,SRR6840431_7,SRR6840390_7,SRR6840383_7,SRR6840352_7,SRR6840349_7,SRR6840347_6,SRR6840342_6,SRR6840340_6,SRR6840338_6,SRR6840337_5,SRR6840335_7,SRR6840332_6,SRR6840329_6,SRR6840304_7,SRR6840270_6,SRR6840267_7,SRR6840254_7,SRR6840248_6,SRR6840240_6,SRR6840231_6,SRR6840228_7,SRR6840211_7,SRR6840208_5,SRR6840200_8,SRR6840197_6,SRR6840195_7,SRR6840193_7,SRR6840188_5,SRR6840181_5,SRR6840145_7,SRR6840144_7,SRR6840143_7,SRR6840142_6,SRR6840139_7,SRR6840138_6,SRR6840134_6,SRR6840131_6,SRR6840130_6,SRR6840129_7,SRR6840126_6,SRR6840125_6,SRR6840124_7,SRR6840122_6,SRR6840121_7,SRR6840109_6,SRR6840095_6,SRR6840093_8,SRR6840089_7,SRR6840079_7,SRR6840072_7,SRR6840065_7,SRR6840052_7,SRR6840005_6,SRR6840003_6,SRR6840001_7,SRR6840000_6,SRR6839989_6,SRR6839976_6,SRR6839966_7,SRR6839965_6,SRR6839963_6,SRR6839959_6,SRR6839955_6,SRR6839915_7,SRR6839906_7,SRR6839887_6,SRR6839885_7,SRR6839877_6,SRR6839876_7,SRR6839872_6,SRR6839870_6,SRR6839865_7,SRR6839859_6,SRR6839830_7,SRR6839829_7,SRR6839823_6,SRR6839820_6,SRR6839819_7,SRR6839817_7,SRR6839814_7,SRR6839812_6,SRR6839806_7,SRR6839805_6,SRR6839804_6,SRR6839796_7,SRR6839795_7,SRR6839786_5,SRR6839783_7,SRR6839765_5,SRR6839722_6,SRR6839688_6,SRR6839687_7,SRR6839686_6,SRR6839684_7,SRR6839683_7,SRR6835788_7,SRR6835784_6,SRR6835747_6,SRR6835746_7,SRR6835687_8,SRR6835685_7,SRR6835677_7,SRR6835672_7,SRR6835624_7,SRR6835615_7,SRR6835601_7,SRR6835600_7,SRR6835596_6,SRR6835459_7,SRR6835446_6,SRR6835444_6,SRR6835438_7,SRR6835437_6,SRR6835348_7,SRR6835315_5,SRR6835280_7,SRR6835267_6,SRR6835263_5,SRR6835262_6,SRR6835247_7,SRR6835243_6,SRR6835230_7,SRR6835229_6,SRR6835224_6,SRR6835220_7,SRR6835214_6,SRR6835213_7,SRR6835212_7,SRR6835209_7,SRR6835114_7,SRR6835061_6,SRR6835038_6,SRR6835032_7,SRR6835017_7,SRR6835014_7,SRR6835010_6,SRR6834984_7,SRR6834971_7,SRR6834969_7,SRR6834967_7,SRR6834913_7,SRR6834906_7,SRR6834904_6,SRR6834876_7,SRR6834875_5,SRR6834850_6,SRR5858676_7,SRR5858675_7,SRR5854178_14,SRR5854043_7,SRR5853955_6,SRR5853840_7,SRR5853836_7,SRR5853799_7,SRR5853737_7,SRR5853674_5,SRR5853673_6,SRR5853650_7,SRR5853631_7,SRR5853617_6,SRR5853575_6,SRR5853557_4,SRR5853556_7,SRR5853543_6,SRR5853542_6,SRR5853490_13,SRR5853332_6,SRR5853330_5,SRR5853328_6,ERR485811_17,ERR485785_6,ERR1735136_6,ERR1734429_5,ERR1733935_6,ERR1733622_6,ERR1732614_7,ERR1732571_19
MVKWNTKQKRISHQRLGLLDLGPVLLRTLRLLSNFFYIVIFLFGMMGFGMAFGYLASQIESVKVPSKESLVKQVESLTMISQMNYSDNSLISTLDTDLLRTPVANDAISENIKKAIVSTEDEHFQEHKGIVPKAVFRATLASVLGFGEASGGSTLTQQLVKQQVLGDDPTFKRKSKEIVYALALERYMSKDNILCDYLNVSPFGRNNKGQNIAGVEEAARGIFGVSAKDLTVPQAAFLAGLPQSPIVYSPYLSTGQLKSEKDMAYGIKRQQNVLYNMYRTGVLSKKEYEDYKAYPIQKDFIQPGSAIVNNHDYLYYTVLADAKKAMYSYLIKRDKVSSRDLKNDETKAAYEERALTELQQGGYIITTTINKPIYNAMQTAAAQFGGLLDDGTGTVQMGNVLTDNVTGAVLGFVGGRDYALNQNNHAFNTVRSPGSSIKPIIAYGPAIDQGLMGSASVLSNYPTTYSSGQKIMHADSEGTAMMPLQEALNTSWNIPAFWTQKLLREKGVDVENYMTKMGYKITDYSIESLPLGGGIEVSVAQQTNAYQMLSNNGLYQKQYIVDKITASDGTVVYKHENKPIRIFSAATATILQELLRGPITSGATTTFKNRLAAINPWLANADWIGKTGTTENYSDVWLVLSTPKVTLGGWAGHDDNTSLAPLTGYNNNSNYLAYLANAINQADPNVIGVGQRFNLDPGVIKANVLKSTGLQPGTVNVNGHTFSVGGEMTTSLWSQKGPGAMTYRFAIGGTDADYQKAWGNFGFRKN
>87 SRR7707431_6,SRR7707108_5
MVKWNTKQKRISHQRLGLLDLGPVLLRTLRLLSNFFYIVIFLFGMMGFGMAFGYLASQIESVKVPSKESLVKQVESLTMISQMNYSDNSLISTLDTDLLRTPVANDAISENIKKAIVSTEDEHFQEHKGIVPKAVFRATLASVLGFGEASGGSTLTQQLVKQQVLGDDPTFKRKSKEIVYALALERYMSKDNILCDYLNVSPFGRNNKGQNIAGVEEAARGIFGVSAKDLTVPQAAFLAGLPQSPIVYSPYLSTGQLKSEKDMAYGIKRQQNVLYNMYRTGVLSKKEYEDYKAYPIQKDFIQPGSAIVNNHDYLYYTVLADAKKAMYSYLIKRDKVSSRDLKNDETKAAYEERALTELQQGGYIITTTINKPIYNAMQTAAAQFGGLLDDGTGTVQMGNVLTDNVTGAVLGFVGGRDYALNQNNHAFNTVRSPGSSIKPIIAYGPAIDQGLMGSASVLSNYPTTYSSGQKIMHADSEGTAMMPLQEALNTSWNIPAFWTQKLLREKGVDVENYMTKMGYKITDYSIESLPLGGGIEVSVAQQTNAYQMLSNNGLYQKQYIVDKITASDGTVVYKHENKPIRIFSAATATILQELLRGPITSGATTTFKNRLAAINPWLANADWIGKTGTTENYSDVWLVLSTPKVTLGGWAGHDDNTSLAPLTGYNNNSNYLAYLANAINQADPNVIGVGQRFNLDPGVIKANILKSTGLQPGTVNVNGHTFSVGGEMTTSLWSQKGPGAMTYRFAIGGTDADYQKAWGNFGFRKN
>88 ERR485812_2
MVKWNTKQKRISHQRLGLLDLGPVLLRTLRLLSNFFYIVIFLFGMMGFGMAFGYLASQIESVKVPSKESLVKQVESLTMISQMNYSDNSLISTLDTDLLRTPVANDAISENIKKAIVSTEDEHFQEHKGIVPKAVFRATLASVLGFGEASGGSTLTQQLVKQQVLGDDPTFKRKSKEIVYALALERYMSKDNILCDYLNVSPFGRNNKGQNIAGVEEAARGIFGVSAKDLTVPQAAFLAGLPQSPIVYSPYLSTGQLKSEKDMAYGIKRQQNVLYNMYRTGVLSKKEYEDYKAYPIQKDFIQPGSAIVNNHDYLYYTVLADAKKAMYSYLIKRDKVSSRDLKNDETKAAYEERALTELQQGGYTITTTINKPIYNAMQTAAAQFGGLLDDGTGTVQMGNVLTDNATGAVLGFVGGRDYALNQNNHAFNTVRSPGSSIKPIIAYGPAIDQGLMGSASVLSNYPTTYSSGQKIMHADSEGTAMMPLQEALNTSWNIPAFWTQKLLREKGVDVENYMTKMGYKIADYSIESLPLGGGIEVSVAQQTNAYQMLSNNGLYQKQYIVDKITASDDTVVYKHENKPIRIFSAATATILQELLRGPITSGATTTFKNRLAAINPWLANADWIGKTGTTENYTDVWLVLSTPKVTLGGWAGHDDNTSLAPLTGYNNNSNYLAYLANAINQADPNVIGVGQRFNLDPGVIKANVLKSTGLQPGTVNVNEHTFSVGGEMTTSLWSQKGPGAMTYRFAIGGTDADYQKAWGNFGFRKN
>89 ERR1734092_14,ERR1359457_14
MVKWNTKQKRISHQRLGLLDLGPVLLRTLRLLSNFFYIVIFLFGMMGFGMAFGYLASQIESVKVPSKESLVKQVESLTMISQMNYSDNSLISTLDTDLLRTPVANDAISENIKKAIVSTEDEHFQEHKGVVPKAVFRATLASVLGFGEASGGSTLTQQLVKQQVLGDDPTFKRKSKEIVYALALERYMSKDNILCDYLNVSPFGRNNKGQNIAGVEEAARGIFGVSAKDLTVPQAAFLAGLPQSPIVYSPYLSTGQLKSEKDMAYGIKRQQNVLYNMYRTGVLSKKEYEDYKAYPIQKDFIQPGSAIVNNHDYLYYTVLADAKKAMYSYLIKRDKVSSRDLKNDETKAAYEERALTELQQGGYTITTTINKPIYNAMQTAAAQFGGLLDDGTGTVQMGNVLTDNATGAVLGFVGGRDYALNQNNHAFNTIRSPGSSIKPIIAYGPAIDQGLMGSASVLSNYPTTYSSGQKIMHADSEGTAMMPLQEALNTSWNIPAFWTQKLLREKGVDVENYMTKMGYKIADYSIESLPLGGGIEVSVAQQTNAYQMLSNNGLYQKQYIVDKITASDGTVVYKHENKPIRIFSAATATILQELLRGPITSGATTTFKNRLAAINPWLANADWIGKTGTTENYTDVWLVLSTPKVTLGGWAGHDDNTSLAPLTGYNNNSNYLAYLANAINQADSNVIGVGQRFNLDPGVIKANVLKSTGLQPGTVNVNGHTFSVGGEMTTSLWSQKGPEAMTYRFAIGGTDADYQKAWGNFGFRKN
>90 SRR5809826_7
MVKWNTKQKRISHQRLGLLDLGPVLLRTLRLLSNFFYIVIFLFGMMGFGMAFGYLASQIESVKVPSKESLVKQVESLTMISQMNYSDNSLISTLDTDLLRTPVANDAISENIKKAIVSTEDEHFQEHKGVVPKAVFRATLASVLGFGEASGGSTLTQQLVKQQVLGDDPTFKRKSKEIVYALALERYMSKDNILCDYLNVSPFGRNNKGQNIAGVEEAARGIFGVSAKDLTVPQAAFLAGLPQSPIVYSPYLSTGQLKSEKDMAYGIKRQQNVLYNMYRTGVLSKKEYEVYKAYPIQKDFIQPRSAIVNNHDYLYYTVLADAKKAMYSYLIKRDKVSSRDLKNDETKAAYEERALTELQQGGYTITTTINKPIYNAMQTAAAQFGGLLDDGTGTVQMGNVLTDNATGAVLGFVGGRDYALNQNNHAFNTVRSPGSSIKPIIAYGPAIDQGLMGSASVLSNYPTTYSSGQKIMHADSEGTAMMPLQEALNTSWNIPAFWTQKLLREKGVDVENYMTKMGYKIADYSIESLPLGGGIEVSVAQQTNAYQMLSNNGLYQKQYIVDKITASDGTVVYKHENKPIRIFSAATATILQELLRGPITSGATTTFKNRLAAINPWLANADWIGKTGTTENYTDVWLVLSTPKVTLGGWAGHDDNTSLAPLTGYNNNSNYLAYLANAINQADPNVIGVGQRFNLDPGVIKANVLKSTGLQPGTVNVNGHTFSVGGEMTTSLWSQKGPGAMTYRFAIGGTDADYQKAWGNFGFRKN
>91 SRR6839697_4
MVKWNTKQKRISHQRLGLLDLGPVLLRTLRLLSNFFYIVIFLFGMMGFGMAFGYLASQIESVKVPSKESLVKQVESLTMISQMNYSDNSLISTLDTDLLRTPVANDAISENIKKAIVSTEDEHFQEHKGIVPKAVFRATLASVLGFGEASGGSTLTQQLVKQQVLGDDPTFKRKSKEIVYALALERYMSKDNILCDYLNVSPFGRNNKGQNIAGVEEAARGIFGVSAKDLTVPQAAFLAGLPQSPIVYSPYLSTGQLKSEKDMAYGIKRQQNVLYNMYRTGVLSKKEYEDYKAYPIQKDFIQPGSAIVNNHDYLYYTVLADAKKAMYSYLIKRDKVSSRDLKNDDTKAAYEERALTELQQGGYTITTTINKPIYNAMQTAAAQFGDLLDDGTGTVQMGNVLTDNATGAVLGFVGGRDYALNQNNHAFNTVRSPGSSIKPIIAYGPAIDQGLMGSASVLSNYPTTYSSGQKIMHADSEGTAMMPLQEALNTSWNIPAFWTQKLLREKGVDVENYMTKMGYKIADYSIESLPLGGGIEVSVAQQTNVYQMLSNNGLYQKQYIVDKITASDGTVVYKHENKPIRIFSAATATILQELLRGPITSGATTTFKNRLAAINPWLANADWIGKTGTTENYTDVWLVLSTPKVTLGGWAGHDDNTSLAPLTGYNNNSNYLAYLANAINQADPNVIGVGQRFNLDPGVIKANVLKSTGLQPGTVNVNGHTFSVGGEMTTSLWSQKGPGAMTYRFAIGGTDADYQKAWGNFGFRKN
>92 SRR6839962_5
MVKWNTKQKRISHQRLGLLDLGPVLLRTLRLLSNFFYIVIFLFGMMGFGMAFGYLASQIESVKVPSKESLVKQVESLTMISQMNYSDNSLISTLDTDLLRTPVANDAISENIKKAIVSTEDEHFQEHKGIVPKAVFRATLASVLGFGEASGGSTLTQQLVKQQVLGDDPTFKRKSKEIVYALALERYMSKDNILCDYLNVSPFGRNNKGQNIAGVEEAARGIFGVSAKDLTVPQAAFLAGLPQSPIVYSPYLSTGQLKSEKDMAYGIKRQQNVLYNMYRTGVLSKKEYEDYKAYPIQKDFIQPGSAIVNNHDYLYYTVLADAKKAMYSYLIKRDKVSSRDLKNDETKAAYEERALTELQQGGYIITTTINKPIYNAMQTAAAQFGGLLDDGTGTVQMGNVLTDNVTGAVLGFVGGKDYALNQNNHAFNTVRSPGSSIKPIIAYGPAIDQGLMGSASVLSNYPTTYSSGQKIMHADSEGTAMMPLQEALNTSWNIPAFWTQKLLREKGVDVENYMTKMGYKITDYSIESLPLGGGIEVSVAQQTNAYQMLSNNGLYQKQYIVDKITASDGTVVYKHENKPIRIFSAATATILQELLRGPITSGATTTFKNRLAAINPWLANADWIGKTGTTENYSDVWLVLSTPKVTLGGWAGHDDNTSLAPLTGYNNNSNYLAYLANAINQADPNVIGVGQRFNLDPGVIKANVLKSTGLQPGTVNVNGHTFSVGGEMTTSLWSQKGPGAMTYRFAIGGTDADYQKAWGNFGFRKN
>93 SRR7707464_9,SRR7706721_16,SRR6844735_8,SRR6844720_9,SRR6840487_9,SRR5854177_15
MVKWNTKQKRISHQRLGLLDLGPVLLRTLRLLSNFFYIVIFLFGMMGFGMAFGYLASQIESVKVPSKESLVKQVESLTMISQMNYSDNSLISTLDTDLLRTPVANDAISENIKKALVSTEDEHFQEHKGVVPKAVFRATLASVLGFGEASGGSTLTQQLVKQQVLGDDPTFKRKSKEIVYALALERYMSKDDILCDYLNVSPFGRNNKGQNIAGVEEAARGIFGVSAKDLTVPQAAFLAGLPQSPIVYSPYLSTGQLKLEKDMAYGIKRQQNVLYNMYRTGVLSKKEYEDYKAYPIQKDFIQPGSVIVNNHDYLYYTVLADAKKAMYSYLIKRDKVSSRDLKNDETKAAYEERALTELQQGGYTITTTINKPIYNAMQTAAAQFGGLLDDGTGTVQMGNVLTDNATGAVLGFVGGRDYALNQNNHAFNTVRSPGSSIKPIIAYGPAIDQGLMGSASVLSNYPTTYSSGQKIMHADSEGTAMMPLQEALNTSWNIPAFWTQKLLREKGVDVENYMTKMGYKIADYSIESLPLGGGIEVSVAQQTNAYQMLSNNGLYQKQYIVDKITASDGTVVYKHENKPIRIFSAATATILQELLRGPITSGATTTFKNRLAAINPWLANADWIGKTGTTENYTDVWLVLSTPKVTLGGWAGHDDNTSLAPLTGYNNNSNYLAYLANAINQADPNVIGVGQRFNLDPGVIKANVLKSTGLQPGTVNVNGHTFSVGGEMTTSLWSQKGPGAMTYRFAIGGTDADYQKAWGNFGFRKN
>94 SRR7707260_50,SRR5854193_24,ERR485884_22,ERR485804_23,ERR485795_23,ERR485794_24,ERR473715_26,ERR473713_24,ERR473705_23,ERR473694_24,ERR1735410_23,ERR1735241_23,ERR1735235_3,ERR1735052_21,ERR1734972_22,ERR1734945_23,ERR1734893_26,ERR1734851_23,ERR1734827_19,ERR1734737_25,ERR1734606_25,ERR1734605_24,ERR1734573_26,ERR1734538_24,ERR1734499_24,ERR1734348_20,ERR1734236_23,ERR1734065_26,ERR1733917_24,ERR1733901_21,ERR1733900_24,ERR1733782_23,ERR1733665_22,ERR1733524_24,ERR1733461_25,ERR1733448_23,ERR1733168_23,ERR1733147_24,ERR1733017_23,ERR1732983_25,ERR1732816_23,ERR1732772_24,ERR1732620_23,ERR1732563_23,ERR1732562_23,ERR1732549_24,ERR1732511_25,ERR1732505_24,ERR1732492_23,ERR1359676_24
MVKWNTKQKRISHQRLGLLDLGPVLLRTLRLLSNFFYTVIFLFGMMGFGMAFGYLASQIESVKVPSKESLVKQVESLTMISQMNYSDNSLISTLDTDLLRTPVANDAISENIKKAIVSTEDEHFQEHKGVVPKAVFRATLASVLGFGEASGGSTLTQQLVKQQVLGDDPTFKRKSKEIVYALALERYMSKDNILGDYLNVSPFGRNNKGQNIAGVEEAARGIFGVSAKDLTVPQAAFLAGLPQSPIVYSPYLSTGQLKSEKDMAYGIKRQQNVLYNMYRTGVLSKKEYEDYKAYPIQKDFIQPGSAIVNNHDYLYYTVLADAKKAMYSYLIKRDKVSSRDLKNDETKAAYEERALTELQQGGYTITTTINKPIYNAMQTAAAQFGGLLDDGTGTVQMGNVLTDNATGAVLGFVGGRDYALNQNNHAFNTVRSPGSSIKPIIAYGPAIDQGLMGSASVLSNYPTTYSSGQKIMHADSEGTAMMPLQEALNTSWNIPAFWTQKLLREKGVDVENYMTKMGYKIADYSIESLPLGGGIEVSVAQQTNAYQMLSNNGLYQKQYIVDKITASDGTVVYKHENKPIRIFSAATATILQELLRGPITSGATTTFKNRLAAINPWLANADWIGKTGTTENYTDVWLVLSTPKVTLGGWAGHDDNTSLAPLTGYNNNSNYLAYLANAINQADPNVIGVGQRFNLDPGVIKANVLKSTGLQPGTVNVNGHTFSVGGEMTTSLWSQKGPGAMTYRFAIGGTDADYQKAWGNFGFRKN
>95 SRR6835034_6
MVKWNTKQKRISHQRLGLLDLGPVLLRTLRLLSNFFYIVIFLFGMMGFGMAFGYLASQIESVKVPSKESLVKQVESLTMISQMNYSDNSLISTLDTDLLRTPVANDAISENIKKAIVSTEDEHFQEHKGIVPKAVFRATLASVLGFGEASGGSTLTQQLVKQQVLGDDPTFKRKSKEIVYALALERYMSKDNILCDYLNVSPFGRNNKGQNIAGVEEAARGIFGVSAKDLTVPQAAFLAGLPQSPIVYSPYLSTGQLKSEKDMAYGIKRQQNVLYNMYRTGVLSKKEYEDYKAYPIQKDFIQPGSAIVNNHDYLYYTVLADAKKAMYSYLIKRDKVSSRDLKNDETKAAYEERALTELQQGGYIITTTINKPIYNAMQTAAAQFGGLLDDGTGTVQMGNVLTDNVTGAVLGFVGGRDYALNQNNHAFNTVRSPGSSIKPIIAYGPAIDQGLMGSASVLSNYPATYSSGQKIMHADSEGTAMMPLQEALNTSWNIPAFWTQKLLREKGVDVENYMTKMGYKITDYSIESLPLGGGIEVSVAQQTNAYQMLSNNGLYQKQYIVDKITASDGTVVYKHENKPIRIFSAATATILQELLRGPITSGATTTFKNRLAAINPWLANADWIGKTGTTENYSDVWLVLSTPKVTLGGWAGHDDNTSLAPLTGYNNNSNYLAYLANAINQADPNVIGVGQRFNLDPGVIKANVLKSTGLQPGTVNVNGHTFSVGGEMTTSLWSQKGPGAMTYRFAIGGTDADYQKAWGNFGFRKN
>96 SRR7707676_5
MVKWNTKQKRISHQRLGLLDLGPVLLRTLRLLSNFFYIVIFLFGMMGFGMAFGYLASQIESVKVPSKESLVKQVESLTMISQMNYSDNSLISTLDTDLLRTPVANDAISENIKKAIVSTEDEHFQEHKGVVPKAVFRATLASVLGFGEASGGSTLTQQLVKQQVLGDDPTFKRKSKEIVYALALERYMSKDNILCDYLNVSPFGRNNKGQNIAGVEEAARGIFGVSAKDLTVPQAAFLAGLPQSPIVYSPYLSTGQLKSEKDMAYGIKRQQNVLYNMYRTGVLTKKEYDDYKAYPISKDFIQPGSVTVTNHDYLYYTVLADAKKAMYSYLIKRDKVSSRDLKNDATKAAYEERALTELQQGGYTITTTINKPIYNAMQTAAAQFGGLLDDGTGTVQMGNVLTDNATGAVLGFVGGRDYALNQNNHAFNTVRSPGSSIKPIIAYGPAIDQGLMGSASVLSNYPTTYSSGQKIMHADSEGTAMMPLQEALNTSWNIPAFWTQKLLREKGVDVENYMTKMGYKIADYSIESLPLGGGIEVSVAQQTNAYQMLSNNGLYQKQYIVDKITASDGTVVYKHENKPIRIFSAATATILQELLRGPITSGATTTFKNRLAAINPWLANADWIGKTGTTENYTDVWLVLSTPKVTLGGWAGHDDNTSLAPLTGYNNNSNYLAYLANAINQADPNVIGVGQRFNLDPGVIKANVLKSTGLQPGTVNVNGHTFSVGGEMTTSLWSQKGPGAMTYRFAIGGTDADYQKAWGNFGFRKN
>97 SRR7706711_1,ERR1734154_17
MVKWNTKRKRKGEQGLGLLDLGPVLLRTLKLMSNFFYIIIFLFGMMGAGIALGYLASQIDSVKVPSKASLVKQVKSLTMISQMNYSDNSVIATLDTDLLRTPVANDAISENIKKAIVSTEDEHFQEHKGIVPKAVFRATLASVLGFGEASGGSTLTQQLVKQQVLGDDPTFKRKSKEIVYALALERYMSKDNILCDYLNVSPFGRNNKGQNIAGVEEAARGIFGVSAKDLTVPQAAFLAGLPQSPIVYSPYLSTGQLKSEKDMAYGIKRQQNVLYNMYRTGVLTKKEYDDYKAYPISKDFIQPGSVTVTNHDYLYYTVLADAKKAMYSYLIKRDKVSSRDLKNDATKAAYEERALTELQQGGYTITTTINKPIYNAMQTAAAQFGGLLDDGTGTVQMGNVLTDNATGAILGFIGGRDYALNQNNHAFDTVRSPGSSIKPVISYGPAIDQGLMGSASVLSNYPTTYSSGQKIMHADSEGTAMMPLQEAINTSWNIPAFWTQKLLREKGVDVEDYMTKMGYKIADYSIESLPLGGGIEVSVAQQTNAYQMISNNGMYQKQYLVDKITASDGTVVYQHESKPVRVFSAPTATILQDLLRGPVSSGATTTFKSRLAAINPSLANADWIGKTGTTENYTDVWLVLATPRATLGGWAGHDDNTSLAPMTGYNNHSNYLAHLANAINQADPNVLGGGQRFALDPGVVKASVLKSTGLQPGTVTVNGRAFSVGGEMTTSLWAQKGPGAMTYRFAIGGTDADYQKAWASFGGKKN
>98 SRR8130415_2,SRR7707610_18,SRR7707404_4,SRR7707384_4,SRR7707266_20,SRR7707230_18,SRR7707168_17,SRR7706919_17,SRR7706877_9,SRR6840543_13,SRR6840418_17,SRR6840237_3,SRR6840053_16,SRR6839982_3,SRR6839951_5,SRR6839809_17,SRR6839771_18,SRR6835748_4,SRR6835475_9,SRR6835411_3,SRR6835176_4,SRR6834842_16,SRR5858652_4,SRR5858411_4,SRR5854215_3,SRR5853989_2,SRR5853928_4,SRR5853856_12,SRR5853699_15,SRR5853678_2,SRR5853653_1,SRR5853646_17,SRR5853468_3
MVKWNTKRKRKGEQGLGLLDLGPVLLRTLKLMSNFFYIIIFLFGMMGAGMALGYLASQIDSVKVPSKASLVKQVKSLTMISQMNYSDNSVIATLDTDLLRTPVANEAISDNIKKAIVSTEDENFQGHQGVVPKAVFRATLASVLGFGESSGGSTLTQQLVKQQVLGDDPTFKRKSKEIIYALALERYMSKDDILSNYLNVSPFGRNNKGQNIAGVEEAARGIFGVSAKDLTVPQAAFLAGLPQSPIVYSPYMSTGQMKSEEDMSYGIKRQQNVLYNMYRTGVLTKKEYDDYKAYPISKDFIQPGSVTVTNHDYLYYTVLADAKKAMYSYLIKRDKVSSRDLKNDATKAAYEERALTELQQGGYTITTTINKPIYNAMQTAAAQFGGLLDDGTGTVQMGNVLTDNATGAILGFIGGRDYALNQNNHAFDTVRSPGSSIKPVISYGPAIDQGLMGSASVLSNYPTTYSSGQKIMHADSEGTAMMPLQEAINTSWNIPAFWTQKLLREKGVDVEDYMTKMGYKIADYSIESLPLGGGIEVSVAQQTNAYQMISNNGMYQKQYLVDKITASDGTVVYQHESKPVRVFSAPTATILQDLLRGPVSSGATTTFKSRLAAINPSLANADWIGKTGTTENYTDVWLVLATPRVTLGGWAGHDDNTSLAPMTGYNNHSNYLAHLANAINQADPNVLGGGQRFALDPGVVKASVLKSTGLQPGTVTVNGRAFSVGGEMTTSLWAQKGPGAMTYRFAIGGTDADYQKAWASFGGKKN
>99 SRR8130414_3,SRR8130413_23,SRR8130412_20,SRR7707624_2,SRR7707410_19,SRR7707024_15,SRR6844749_0,SRR6840544_17,SRR6840425_19,SRR6835174_18,ERR485844_0,ERR473701_21,ERR473638_21,ERR473504_18
MVKWNTKRKRKGEQGLGLLDLGPVLLRTLKLMSNFFYIIIFLFGMMGAGMALGYLASQIDSVKVPSKASLVKQVKSLTMISQMNYSDNSVIATLDTDLLRTPVANEAISDNIKKAIVSTEDENFQGHQGVVPKAVFRATLASVLGFGESSGGSTLTQQLVKQQVLGDDPTFKRKSKEIIYALALERYMSKDDILSNYLNVSPFGRNNKGQNIAGVEEAARGIFGVSAKDLTVPQAAFLAGLPQSPIVYSPYMSTGQMKSEEDMSYGIKRQQNVLYNMYRTGVLTKKEYDDYKAYPISKDFIQPGSVTVTNHDYLYYTVLADAKKAMYSYLIKRDKVSSRDLKNDATKAAYEERALTELQQGGYTITTTINKPIYNAMQTAAAQFGGLLDDGTGTVQMGNVLTDNATGAILGFIGGRDYALNQNNHAFDTVRSPGSSIKPVISYGPAIDQGLMGSASVLSNYPTTYSSGQKIMHADSEGTAMMPLQEAINTSWNIPAFWTQKLLREKGVDVEDYMTKMGYKIADYSIESLPLGGGIEVSVAQQTNAYQMISNNGMYQKQYLVDKITASDGTVVYQHESKPVRVFSAPTATILQDLLRGPVSSGATTTFKSRLAAINPSLANADWIGKTGTTENYTDVWLVLATPRATLGGWAGHDDNTSLAPMTGYNNHSNYLAHLANAINQADPNVLGGGQRFALDPGVVKASVLKSTGLQPGTVTVNGRAFSVGGEMTTSLWAQKGPGAMTYRFAIGGTDADYQKAWASFGGKKN
>100 SRR8130416_10
MVKWNTKRKRKGEQGLGLLDLGPVLLRTLKLMSNFFYIIIFLFGMMGAGMALGYLASQIDSVKVPSKASLVKQVKSLTMISQMNYSDNSVIATLDTDLLRTPVANEAISDNIKKAIVSTEDENFQGHQGVVPKAVFRATLASVLGFGESSGGSTLTQQLVKQQVLGDDPTFKRKSKEIIYALALERYMSKDDILSNYLNVSPFGRNNKGQNIAGVEEAARGIFGVSAKDLTVPQAAFLAGLPQSPIVYSPYMSTGQMKSEEDMSYGIKRQQNVLYNMYRTGVLTKKEYDDYKAYPISKDFIQPGSVTVTNHDYLYYTVLADAKKAMYSYLIKRDKVSSRDLKNDATKAAYEERALTELQQGGYTITTTINKPIYNAMQTAAAQFGGLLDDGTGTVQMGNVLTDNATGAILGFVGGRDYALNQNNHAFDTVRSPGSSIKPVISYGPAIDQGLMGSASVLSNYPTTYSSGQKIMHADSEGTAMMPLQEAINTSWNIPAFWTQKLLREKGVDVEDYMTKMGYKIADYSIESLPLGGGIEVSVAQQTNAYQMISNNGMYQKQYLVDKITASDGTVVYQHESKPVRVFSAPTATILQDLLRGPVSSGATTTFKSRLAAINPSLANADWIGKTGTTENYTDVWLVLATPRATLGGWAGHDDNTSLAPMTGYNNHSNYLAHLANAINQADPNVLGGGQRFALDPGVVKASVLKSTGLQPGTVTVNGRAFSVGGEMTTSLWAQKGPRAMTYRFAIGGTDADYQKAWASFGGKKN
>101 SRR8130417_23
MVKWNTKRKRKGEQGLGLLDLGPVLLRTLKLMSNFFYIIIFLFGMMGAGMALGYLASQIDSVKVPSKASLVKQVKSLTMISQMNYSDNSVIATLDTDLLRTPVANEAISDNIKKAIVSTEDENFQGHQGVVPKAVFRATLASVLGFGESSGGSTLTQQLVKQQVLGDDPTFKRKSKEIIYALALERYMSKDDILSNYLNVSPFGRNNKGQNIAGVEEAARGIFGVSAKDLTVPQAAFLAGLPQSPIVYSPYMSTGQMKSEEDMSYGIKRQQNVLYNMYRTGVLTKKEYDDYKAYPISKDFIQPGSVTVTNHDYLYYTVLADAKKAMYSYLIKRDKVSSRDLKNDATKASYEERALTELQQGGYTITTTINKPIYNAMQTAAAQFGGLLDDGTGTVQMGNVLTDNATGAILGFVGGRDYALNQNNHAFDTVRSPGSSIKPVISYGPAIDQGLMGSASVLSNYPTTYSSGQKIMHADSEGTAMMPLQEAINTSWNIPAFWTQKLLREKGVDVEDYMTKMGYKIADYSIESLPLGGGIEVSVAQQTNAYQMISNNGMYQKQYLVDKITASDGTVVYQHESKPVRVFSAPTATILQDLLRGPVSSGATTTFKSRLAAINPSLANADWIGKTGTTENYTDVWLVLATPRATLGGWAGHDDNTSLAPMTGYNNHSNYLAHLANAINQADPNVLGGGQRFALDPGVVKASVLKSTGLQPGTVTVNGRAFSVGGEMTTSLWAQKGPRAMTYRFAIGGTDADYQKAWASFGGKKN
