# Supplementary material for: Restricted Sequence Variation in Streptococcus pyogenes Penicillin Binding Proteins
Source: mSphere. 2020 Apr 29;5(2):e00090-20. doi: 10.1128/mSphere.00090-20 (PMC7193039; doi:10.1128/mSphere.00090-20)
Supplement: Text S3 [file mSphere.00090-20-s0003.txt]

>1 ref,SRR7707643_4,SRR7707620_2,SRR7707615_2,SRR7707609_2,SRR7707578_4,SRR7707522_7,SRR7707508_5,SRR7707497_0,SRR7707488_6,SRR7707486_3,SRR7707468_6,SRR7707367_6,SRR7707365_2,SRR7707336_4,SRR7707325_2,SRR7707320_5,SRR7707318_5,SRR7707311_3,SRR7707295_2,SRR7707283_1,SRR7707272_2,SRR7707249_3,SRR7707243_11,SRR7707223_4,SRR7707216_6,SRR7707157_5,SRR7707134_5,SRR7707124_3,SRR7707096_5,SRR7707073_3,SRR7707070_1,SRR7707062_6,SRR7707058_2,SRR7707038_3,SRR7707030_3,SRR7707026_3,SRR7707008_3,SRR7707004_2,SRR7706990_3,SRR7706975_3,SRR7706972_2,SRR7706940_6,SRR7706912_4,SRR7706900_3,SRR7706899_2,SRR7706880_2,SRR7706812_2,SRR7706775_2,SRR7706760_4,SRR7706755_2,SRR7706749_2,SRR6848830_2,SRR6848800_1,SRR6848796_3,SRR6848794_2,SRR6848792_1,SRR6848791_3,SRR6848784_2,SRR6848780_2,SRR6848773_3,SRR6848737_3,SRR6848726_2,SRR6848719_2,SRR6848718_3,SRR6848688_3,SRR6848687_4,SRR6848655_4,SRR6848650_5,SRR6848643_2,SRR6848628_3,SRR6848627_3,SRR6848619_1,SRR6848601_2,SRR6848571_2,SRR6848569_3,SRR6848564_1,SRR6848555_3,SRR6848547_2,SRR6848545_4,SRR6848500_1,SRR6848490_2,SRR6848483_3,SRR6848482_1,SRR6848477_1,SRR6848473_2,SRR6848468_2,SRR6848450_2,SRR6848442_1,SRR6848441_4,SRR6848428_0,SRR6848424_2,SRR6848419_6,SRR6848418_2,SRR6848417_6,SRR6848403_6,SRR6848399_2,SRR6844845_4,SRR6844837_3,SRR6844826_3,SRR6844825_2,SRR6844823_2,SRR6844813_6,SRR6844807_2,SRR6844803_1,SRR6844799_3,SRR6844796_3,SRR6844764_2,SRR6844742_1,SRR6844727_2,SRR6844722_3,SRR6844687_3,SRR6844675_3,SRR6844673_2,SRR6844656_3,SRR6844654_1,SRR6844638_3,SRR6844626_3,SRR6844615_2,SRR6844581_3,SRR6844563_4,SRR6844562_3,SRR6840629_3,SRR6840619_1,SRR6840605_2,SRR6840604_3,SRR6840574_5,SRR6840559_4,SRR6840545_3,SRR6840541_4,SRR6840539_2,SRR6840531_2,SRR6840530_2,SRR6840506_3,SRR6840502_2,SRR6840501_3,SRR6840499_3,SRR6840495_4,SRR6840488_6,SRR6840485_4,SRR6840484_4,SRR6840478_3,SRR6840474_3,SRR6840473_2,SRR6840467_4,SRR6840457_2,SRR6840455_2,SRR6840443_4,SRR6840442_5,SRR6840432_4,SRR6840412_3,SRR6840409_4,SRR6840406_4,SRR6840403_3,SRR6840401_1,SRR6840400_3,SRR6840399_1,SRR6840393_5,SRR6840392_3,SRR6840381_2,SRR6840377_3,SRR6840375_3,SRR6840373_2,SRR6840371_4,SRR6840364_3,SRR6840357_3,SRR6840345_3,SRR6840341_4,SRR6840330_4,SRR6840325_1,SRR6840287_3,SRR6840286_4,SRR6840276_2,SRR6840265_3,SRR6840244_3,SRR6840230_3,SRR6840220_2,SRR6840215_11,SRR6840213_3,SRR6840179_2,SRR6840168_2,SRR6840167_4,SRR6840165_3,SRR6840160_6,SRR6840153_2,SRR6840136_3,SRR6840132_0,SRR6840102_2,SRR6840091_3,SRR6840071_3,SRR6840066_6,SRR6840062_7,SRR6840059_3,SRR6840045_2,SRR6840016_3,SRR6839996_2,SRR6839993_3,SRR6839969_3,SRR6839947_2,SRR6839930_2,SRR6839916_3,SRR6839913_0,SRR6839910_4,SRR6839904_3,SRR6839893_2,SRR6839892_7,SRR6839861_0,SRR6839858_3,SRR6839855_0,SRR6839849_4,SRR6839822_3,SRR6839799_3,SRR6839797_3,SRR6839782_2,SRR6839772_4,SRR6839753_3,SRR6839750_2,SRR6839743_12,SRR6839731_2,SRR6839726_3,SRR6839696_1,SRR6839691_3,SRR6839667_3,SRR6839658_3,SRR6835793_3,SRR6835786_3,SRR6835759_3,SRR6835726_3,SRR6835725_3,SRR6835723_1,SRR6835719_4,SRR6835715_5,SRR6835714_3,SRR6835708_3,SRR6835705_3,SRR6835697_2,SRR6835689_2,SRR6835686_1,SRR6835662_3,SRR6835661_1,SRR6835657_1,SRR6835656_1,SRR6835645_2,SRR6835640_2,SRR6835637_2,SRR6835622_3,SRR6835612_3,SRR6835595_4,SRR6835593_4,SRR6835592_7,SRR6835587_3,SRR6835586_4,SRR6835580_3,SRR6835569_3,SRR6835568_3,SRR6835566_3,SRR6835562_3,SRR6835559_6,SRR6835516_2,SRR6835503_0,SRR6835502_2,SRR6835498_3,SRR6835491_3,SRR6835481_5,SRR6835472_2,SRR6835468_4,SRR6835461_4,SRR6835457_2,SRR6835454_0,SRR6835452_1,SRR6835448_3,SRR6835445_1,SRR6835428_2,SRR6835426_3,SRR6835420_3,SRR6835413_4,SRR6835404_3,SRR6835401_1,SRR6835390_3,SRR6835380_2,SRR6835370_1,SRR6835365_3,SRR6835361_2,SRR6835354_1,SRR6835353_2,SRR6835351_2,SRR6835340_3,SRR6835336_3,SRR6835335_0,SRR6835329_3,SRR6835316_2,SRR6835314_3,SRR6835304_2,SRR6835301_4,SRR6835299_3,SRR6835289_3,SRR6835283_4,SRR6835274_3,SRR6835244_4,SRR6835234_3,SRR6835205_1,SRR6835202_6,SRR6835189_2,SRR6835179_3,SRR6835177_1,SRR6835167_3,SRR6835166_4,SRR6835165_4,SRR6835159_3,SRR6835158_2,SRR6835153_3,SRR6835147_3,SRR6835145_1,SRR6835138_3,SRR6835134_2,SRR6835131_3,SRR6835115_3,SRR6835108_2,SRR6835086_2,SRR6835069_0,SRR6835066_2,SRR6835064_3,SRR6835060_3,SRR6835056_3,SRR6835045_1,SRR6835029_2,SRR6835000_2,SRR6834998_4,SRR6834990_4,SRR6834979_2,SRR6834978_2,SRR6834956_3,SRR6834944_4,SRR6834942_7,SRR6834941_3,SRR6834936_2,SRR6834907_5,SRR6834905_5,SRR6834899_2,SRR6834862_2,SRR6834855_3,SRR6834847_2,SRR6834839_3,SRR6834833_4,SRR6834831_3,SRR6834827_2,SRR6834826_3,SRR6834810_2,SRR6834808_6,SRR5858702_3,SRR5858688_0,SRR5858684_0,SRR5858636_3,SRR5858628_1,SRR5858609_4,SRR5858589_3,SRR5858550_4,SRR5858543_2,SRR5858476_2,SRR5858419_1,SRR5858408_4,SRR5858377_3,SRR5858368_3,SRR5858358_3,SRR5858351_7,SRR5858315_3,SRR5858289_3,SRR5858286_2,SRR5858277_4,SRR5854256_3,SRR5854252_3,SRR5854241_6,SRR5854222_4,SRR5854206_2,SRR5854191_3,SRR5854190_4,SRR5854187_2,SRR5854175_4,SRR5854160_4,SRR5854146_3,SRR5854142_3,SRR5854122_6,SRR5854119_3,SRR5854118_3,SRR5854116_3,SRR5854112_3,SRR5854109_2,SRR5854070_0,SRR5854063_6,SRR5854055_2,SRR5854052_1,SRR5854047_0,SRR5854044_11,SRR5854001_3,SRR5853973_4,SRR5853953_4,SRR5853923_3,SRR5853913_4,SRR5853910_1,SRR5853907_1,SRR5853903_5,SRR5853877_3,SRR5853872_3,SRR5853870_3,SRR5853847_6,SRR5853828_3,SRR5853794_6,SRR5853768_0,SRR5853750_8,SRR5853744_3,SRR5853743_4,SRR5853735_3,SRR5853698_5,SRR5853645_11,SRR5853630_3,SRR5853625_3,SRR5853605_2,SRR5853604_0,SRR5853568_1,SRR5853559_3,SRR5853530_6,SRR5853526_3,SRR5853508_4,SRR5853498_6,SRR5853485_4,SRR5853469_3,SRR5853458_4,SRR5853447_3,SRR5853442_4,SRR5853435_6,SRR5853434_3,SRR5853419_3,SRR5853392_6,SRR5853387_3,SRR5853348_2,SRR5809847_8,SRR5809845_9,SRR5809829_4,SRR5809828_2,SRR5809824_3,SRR5809823_9,SRR5809814_10,SRR5809811_3,SRR5809807_11,SRR5809806_9,SRR5809789_10,ERR485865_3,ERR485858_10,ERR485855_2,ERR485847_2,ERR485839_2,ERR485835_3,ERR485820_3,ERR485819_4,ERR485812_4,ERR485810_2,ERR485807_4,ERR485799_4,ERR485793_4,ERR485783_16,ERR485683_5,ERR485682_3,ERR473721_2,ERR473719_2,ERR473708_4,ERR473703_3,ERR473702_11,ERR473700_2,ERR473698_3,ERR473692_5,ERR473688_3,ERR473683_12,ERR473676_5,ERR473670_6,ERR473667_2,ERR473660_2,ERR473655_3,ERR473634_4,ERR473629_12,ERR473628_2,ERR473617_2,ERR473614_3,ERR473610_3,ERR473601_2,ERR473596_2,ERR473587_3,ERR473584_2,ERR473580_3,ERR473569_4,ERR473567_4,ERR473565_3,ERR473564_6,ERR473561_4,ERR473558_10,ERR473557_2,ERR473556_5,ERR473554_2,ERR473552_2,ERR473548_5,ERR473546_5,ERR473541_2,ERR473539_2,ERR473538_6,ERR473534_12,ERR473524_3,ERR473522_4,ERR473521_4,ERR473519_2,ERR473516_2,ERR473510_2,ERR473506_3,ERR473480_5,ERR473478_2,ERR473471_2,ERR473451_13,ERR467395_2,ERR467394_2,ERR467374_11,ERR467366_4,ERR467360_4,ERR467352_3,ERR467335_4,ERR467330_3,ERR467323_3,ERR467322_5,ERR467320_5,ERR467317_11,ERR467311_2,ERR467310_11,ERR467307_3,ERR467306_3,ERR1735476_3,ERR1735471_4,ERR1735462_2,ERR1735455_3,ERR1735454_2,ERR1735448_3,ERR1735437_4,ERR1735433_4,ERR1735429_3,ERR1735428_3,ERR1735426_6,ERR1735425_7,ERR1735419_5,ERR1735416_2,ERR1735415_5,ERR1735404_5,ERR1735399_2,ERR1735398_3,ERR1735394_2,ERR1735389_3,ERR1735388_2,ERR1735385_4,ERR1735381_2,ERR1735374_5,ERR1735371_3,ERR1735368_10,ERR1735354_2,ERR1735353_2,ERR1735347_4,ERR1735345_3,ERR1735344_5,ERR1735339_2,ERR1735335_2,ERR1735334_3,ERR1735333_6,ERR1735321_2,ERR1735316_4,ERR1735315_2,ERR1735314_3,ERR1735311_2,ERR1735304_4,ERR1735299_2,ERR1735295_2,ERR1735284_1,ERR1735279_3,ERR1735278_2,ERR1735275_10,ERR1735273_3,ERR1735271_3,ERR1735264_7,ERR1735254_2,ERR1735237_2,ERR1735227_5,ERR1735226_3,ERR1735225_2,ERR1735223_3,ERR1735221_3,ERR1735216_4,ERR1735215_2,ERR1735213_4,ERR1735207_4,ERR1735202_3,ERR1735186_4,ERR1735180_11,ERR1735177_3,ERR1735173_3,ERR1735162_2,ERR1735155_3,ERR1735149_4,ERR1735148_2,ERR1735143_4,ERR1735142_2,ERR1735135_3,ERR1735130_3,ERR1735120_3,ERR1735119_3,ERR1735118_3,ERR1735117_2,ERR1735116_4,ERR1735114_2,ERR1735112_3,ERR1735110_2,ERR1735107_2,ERR1735105_3,ERR1735104_2,ERR1735103_5,ERR1735102_2,ERR1735099_2,ERR1735094_5,ERR1735086_2,ERR1735085_10,ERR1735080_3,ERR1735074_3,ERR1735070_2,ERR1735063_2,ERR1735062_4,ERR1735061_5,ERR1735059_3,ERR1735057_3,ERR1735056_5,ERR1735054_4,ERR1735049_2,ERR1735042_3,ERR1735037_2,ERR1735024_2,ERR1735020_3,ERR1735016_4,ERR1735014_2,ERR1735008_2,ERR1735006_1,ERR1735003_2,ERR1734989_5,ERR1734980_2,ERR1734975_4,ERR1734973_2,ERR1734970_4,ERR1734967_2,ERR1734963_7,ERR1734959_12,ERR1734950_3,ERR1734942_2,ERR1734938_2,ERR1734934_2,ERR1734932_2,ERR1734924_5,ERR1734921_3,ERR1734919_2,ERR1734911_3,ERR1734910_3,ERR1734904_9,ERR1734903_3,ERR1734886_5,ERR1734882_7,ERR1734878_2,ERR1734876_1,ERR1734870_2,ERR1734865_2,ERR1734864_11,ERR1734860_2,ERR1734856_5,ERR1734838_6,ERR1734835_4,ERR1734825_4,ERR1734814_2,ERR1734809_6,ERR1734806_4,ERR1734794_4,ERR1734793_2,ERR1734792_2,ERR1734782_2,ERR1734773_2,ERR1734767_2,ERR1734766_2,ERR1734763_3,ERR1734762_3,ERR1734760_2,ERR1734755_4,ERR1734748_3,ERR1734744_4,ERR1734719_9,ERR1734718_4,ERR1734712_4,ERR1734703_3,ERR1734699_6,ERR1734687_4,ERR1734678_2,ERR1734674_3,ERR1734662_2,ERR1734660_2,ERR1734658_3,ERR1734656_4,ERR1734653_4,ERR1734647_2,ERR1734637_3,ERR1734635_2,ERR1734628_2,ERR1734627_3,ERR1734622_2,ERR1734604_4,ERR1734595_4,ERR1734592_2,ERR1734591_3,ERR1734582_2,ERR1734570_3,ERR1734564_2,ERR1734558_3,ERR1734557_2,ERR1734554_3,ERR1734552_2,ERR1734551_5,ERR1734550_3,ERR1734542_3,ERR1734540_5,ERR1734537_3,ERR1734531_3,ERR1734529_3,ERR1734524_2,ERR1734518_2,ERR1734509_3,ERR1734508_3,ERR1734507_2,ERR1734497_2,ERR1734495_2,ERR1734492_3,ERR1734478_2,ERR1734474_3,ERR1734469_3,ERR1734460_3,ERR1734447_2,ERR1734444_4,ERR1734442_1,ERR1734439_5,ERR1734437_2,ERR1734436_3,ERR1734433_4,ERR1734427_3,ERR1734426_2,ERR1734425_2,ERR1734417_4,ERR1734414_2,ERR1734410_2,ERR1734409_9,ERR1734402_2,ERR1734400_2,ERR1734391_3,ERR1734390_3,ERR1734388_4,ERR1734387_5,ERR1734380_4,ERR1734375_4,ERR1734372_4,ERR1734370_2,ERR1734363_10,ERR1734357_2,ERR1734350_2,ERR1734347_5,ERR1734343_3,ERR1734340_5,ERR1734330_2,ERR1734320_2,ERR1734318_2,ERR1734315_2,ERR1734312_2,ERR1734309_4,ERR1734305_2,ERR1734301_3,ERR1734295_3,ERR1734288_2,ERR1734281_2,ERR1734280_6,ERR1734273_9,ERR1734270_2,ERR1734265_2,ERR1734258_2,ERR1734255_2,ERR1734251_3,ERR1734238_3,ERR1734237_2,ERR1734225_4,ERR1734223_4,ERR1734222_2,ERR1734221_2,ERR1734216_2,ERR1734212_2,ERR1734209_2,ERR1734181_3,ERR1734179_4,ERR1734175_2,ERR1734169_3,ERR1734166_2,ERR1734161_3,ERR1734152_2,ERR1734150_2,ERR1734149_3,ERR1734148_2,ERR1734145_2,ERR1734144_2,ERR1734139_4,ERR1734134_2,ERR1734130_3,ERR1734129_3,ERR1734128_2,ERR1734126_2,ERR1734121_2,ERR1734120_2,ERR1734112_3,ERR1734107_3,ERR1734102_4,ERR1734099_3,ERR1734094_2,ERR1734093_10,ERR1734089_2,ERR1734083_6,ERR1734062_3,ERR1734059_20,ERR1734045_2,ERR1734040_2,ERR1734036_3,ERR1734029_2,ERR1734026_2,ERR1734023_4,ERR1734020_4,ERR1734018_10,ERR1734013_3,ERR1734011_4,ERR1734010_4,ERR1734006_10,ERR1734004_4,ERR1733998_3,ERR1733991_9,ERR1733984_3,ERR1733975_4,ERR1733974_4,ERR1733971_2,ERR1733968_3,ERR1733967_3,ERR1733960_3,ERR1733956_3,ERR1733953_4,ERR1733950_2,ERR1733949_6,ERR1733945_2,ERR1733943_2,ERR1733941_3,ERR1733940_2,ERR1733939_3,ERR1733930_3,ERR1733921_3,ERR1733920_2,ERR1733918_2,ERR1733911_2,ERR1733907_2,ERR1733902_2,ERR1733877_2,ERR1733876_4,ERR1733872_6,ERR1733870_4,ERR1733864_4,ERR1733858_2,ERR1733857_5,ERR1733854_4,ERR1733850_5,ERR1733842_2,ERR1733839_2,ERR1733833_2,ERR1733828_2,ERR1733821_3,ERR1733818_2,ERR1733814_2,ERR1733813_2,ERR1733810_4,ERR1733802_2,ERR1733801_3,ERR1733796_2,ERR1733789_5,ERR1733784_3,ERR1733783_2,ERR1733776_4,ERR1733774_3,ERR1733772_3,ERR1733770_2,ERR1733767_4,ERR1733763_2,ERR1733760_3,ERR1733759_3,ERR1733758_2,ERR1733756_2,ERR1733750_2,ERR1733746_7,ERR1733739_2,ERR1733734_3,ERR1733732_2,ERR1733720_2,ERR1733719_5,ERR1733714_2,ERR1733707_4,ERR1733699_22,ERR1733698_3,ERR1733693_1,ERR1733692_4,ERR1733683_0,ERR1733681_3,ERR1733673_3,ERR1733663_2,ERR1733652_4,ERR1733648_4,ERR1733637_2,ERR1733634_11,ERR1733627_5,ERR1733624_2,ERR1733623_2,ERR1733621_2,ERR1733613_2,ERR1733611_2,ERR1733610_2,ERR1733601_3,ERR1733597_5,ERR1733592_5,ERR1733591_3,ERR1733588_2,ERR1733584_2,ERR1733581_11,ERR1733578_2,ERR1733576_4,ERR1733575_5,ERR1733574_2,ERR1733568_2,ERR1733567_7,ERR1733566_4,ERR1733565_2,ERR1733562_5,ERR1733561_3,ERR1733559_2,ERR1733554_2,ERR1733553_2,ERR1733546_8,ERR1733542_3,ERR1733537_3,ERR1733532_10,ERR1733528_5,ERR1733523_2,ERR1733521_2,ERR1733512_3,ERR1733508_2,ERR1733500_3,ERR1733499_6,ERR1733495_4,ERR1733492_3,ERR1733491_2,ERR1733484_2,ERR1733483_7,ERR1733472_2,ERR1733471_3,ERR1733462_2,ERR1733459_2,ERR1733458_3,ERR1733454_2,ERR1733439_4,ERR1733437_10,ERR1733435_3,ERR1733434_2,ERR1733427_3,ERR1733422_2,ERR1733420_3,ERR1733418_2,ERR1733414_4,ERR1733408_5,ERR1733405_2,ERR1733402_2,ERR1733399_3,ERR1733397_2,ERR1733395_4,ERR1733394_2,ERR1733392_3,ERR1733391_4,ERR1733389_3,ERR1733386_4,ERR1733372_3,ERR1733369_2,ERR1733368_3,ERR1733357_1,ERR1733339_2,ERR1733324_10,ERR1733316_2,ERR1733309_2,ERR1733305_5,ERR1733304_3,ERR1733302_5,ERR1733295_2,ERR1733294_3,ERR1733291_4,ERR1733286_2,ERR1733282_8,ERR1733276_2,ERR1733271_2,ERR1733262_2,ERR1733256_2,ERR1733253_2,ERR1733251_5,ERR1733248_5,ERR1733244_2,ERR1733238_2,ERR1733223_3,ERR1733219_6,ERR1733218_2,ERR1733215_2,ERR1733209_2,ERR1733197_2,ERR1733195_5,ERR1733188_3,ERR1733183_2,ERR1733181_4,ERR1733177_5,ERR1733175_2,ERR1733174_3,ERR1733163_2,ERR1733159_2,ERR1733157_4,ERR1733152_2,ERR1733149_2,ERR1733148_3,ERR1733138_5,ERR1733132_3,ERR1733125_3,ERR1733124_3,ERR1733118_3,ERR1733117_3,ERR1733113_3,ERR1733110_3,ERR1733106_2,ERR1733103_3,ERR1733100_2,ERR1733097_7,ERR1733096_2,ERR1733088_3,ERR1733086_2,ERR1733077_2,ERR1733072_3,ERR1733068_1,ERR1733067_13,ERR1733061_4,ERR1733058_2,ERR1733054_2,ERR1733052_2,ERR1733040_2,ERR1733031_3,ERR1733027_2,ERR1733018_2,ERR1733014_4,ERR1733007_4,ERR1732986_2,ERR1732982_3,ERR1732977_2,ERR1732966_8,ERR1732950_2,ERR1732946_3,ERR1732942_12,ERR1732935_4,ERR1732928_2,ERR1732927_2,ERR1732926_2,ERR1732925_5,ERR1732920_3,ERR1732919_2,ERR1732918_2,ERR1732908_3,ERR1732907_3,ERR1732904_6,ERR1732903_5,ERR1732893_2,ERR1732890_2,ERR1732886_4,ERR1732881_4,ERR1732878_3,ERR1732868_2,ERR1732867_4,ERR1732860_1,ERR1732856_3,ERR1732854_2,ERR1732849_4,ERR1732833_5,ERR1732830_2,ERR1732829_3,ERR1732822_2,ERR1732820_4,ERR1732810_3,ERR1732803_4,ERR1732799_4,ERR1732788_6,ERR1732782_1,ERR1732765_3,ERR1732761_2,ERR1732758_2,ERR1732752_2,ERR1732741_4,ERR1732740_5,ERR1732735_3,ERR1732727_4,ERR1732714_2,ERR1732712_2,ERR1732701_21,ERR1732694_2,ERR1732693_3,ERR1732689_3,ERR1732685_5,ERR1732673_2,ERR1732666_9,ERR1732664_3,ERR1732663_5,ERR1732658_2,ERR1732652_9,ERR1732646_2,ERR1732634_3,ERR1732630_3,ERR1732626_3,ERR1732619_4,ERR1732618_3,ERR1732607_2,ERR1732606_5,ERR1732605_2,ERR1732604_4,ERR1732602_4,ERR1732599_4,ERR1732586_2,ERR1732582_2,ERR1732577_2,ERR1732568_4,ERR1732550_6,ERR1732546_4,ERR1732538_3,ERR1732537_3,ERR1732527_3,ERR1732516_2,ERR1732508_2,ERR1732491_3,ERR1732489_2,ERR1732481_11,ERR1732477_2,ERR1732473_2,ERR1732471_2,ERR1732466_12,ERR1732465_4,ERR1732464_3,ERR1732457_2,ERR1732455_3,ERR1732453_3,ERR1732450_2,ERR1732449_3,ERR1732446_3,ERR1359882_3,ERR1359879_3,ERR1359877_10,ERR1359876_2,ERR1359872_2,ERR1359870_10,ERR1359869_2,ERR1359868_2,ERR1359863_2,ERR1359862_2,ERR1359861_2,ERR1359859_2,ERR1359858_2,ERR1359855_4,ERR1359851_2,ERR1359850_2,ERR1359848_2,ERR1359846_1,ERR1359845_2,ERR1359843_2,ERR1359842_2,ERR1359841_2,ERR1359840_2,ERR1359836_3,ERR1359832_3,ERR1359831_2,ERR1359830_3,ERR1359828_2,ERR1359823_2,ERR1359822_2,ERR1359820_2,ERR1359816_3,ERR1359809_3,ERR1359807_2,ERR1359806_2,ERR1359805_3,ERR1359803_2,ERR1359801_2,ERR1359800_2,ERR1359797_3,ERR1359796_2,ERR1359795_2,ERR1359794_2,ERR1359787_2,ERR1359786_4,ERR1359785_3,ERR1359777_2,ERR1359774_2,ERR1359770_2,ERR1359768_2,ERR1359763_2,ERR1359760_2,ERR1359759_2,ERR1359758_2,ERR1359753_2,ERR1359748_4,ERR1359747_4,ERR1359739_2,ERR1359738_2,ERR1359737_4,ERR1359736_4,ERR1359731_2,ERR1359729_3,ERR1359728_3,ERR1359726_2,ERR1359720_4,ERR1359716_3,ERR1359715_2,ERR1359714_3,ERR1359709_2,ERR1359708_3,ERR1359702_2,ERR1359701_3,ERR1359699_4,ERR1359698_2,ERR1359696_2,ERR1359691_3,ERR1359690_2,ERR1359689_2,ERR1359686_3,ERR1359684_2,ERR1359683_3,ERR1359681_2,ERR1359679_2,ERR1359677_3,ERR1359669_2,ERR1359667_2,ERR1359661_3,ERR1359659_10,ERR1359657_3,ERR1359655_2,ERR1359652_3,ERR1359650_2,ERR1359645_2,ERR1359636_2,ERR1359631_3,ERR1359626_10,ERR1359624_4,ERR1359621_2,ERR1359619_3,ERR1359616_2,ERR1359612_11,ERR1359611_2,ERR1359609_2,ERR1359606_2,ERR1359603_4,ERR1359602_2,ERR1359601_5,ERR1359595_2,ERR1359585_3,ERR1359584_2,ERR1359583_2,ERR1359578_2,ERR1359577_2,ERR1359575_4,ERR1359572_3,ERR1359571_2,ERR1359568_2,ERR1359567_4,ERR1359565_2,ERR1359558_2,ERR1359557_3,ERR1359555_2,ERR1359554_3,ERR1359550_3,ERR1359548_3,ERR1359545_5,ERR1359544_2,ERR1359540_2,ERR1359539_2,ERR1359538_3,ERR1359536_2,ERR1359532_2,ERR1359528_3,ERR1359525_4,ERR1359519_5,ERR1359517_6,ERR1359516_15,ERR1359514_2,ERR1359512_2,ERR1359511_3,ERR1359507_5,ERR1359503_4,ERR1359502_2,ERR1359500_2,ERR1359499_2,ERR1359498_4,ERR1359494_2,ERR1359490_3,ERR1359489_2,ERR1359487_2,ERR1359486_2,ERR1359485_2,ERR1359484_3,ERR1359483_2,ERR1359480_3,ERR1359479_2,ERR1359476_3,ERR1359471_3,ERR1359468_2,ERR1359467_3,ERR1359465_6,ERR1359464_3,ERR1359463_3,ERR1359460_3,ERR1359459_2,ERR1359458_5,ERR1359449_3,ERR1359448_2,ERR1359447_4,ERR1359443_2,ERR1359438_2,ERR1359436_2,ERR1359434_3,ERR1359430_5,ERR1359429_3,ERR1359428_3,ERR1359425_2,ERR1359415_22,ERR1359411_3,ERR1359410_3,ERR1359409_3,ERR1359408_2,ERR1359405_3,ERR1359403_2,ERR1359395_3,ERR1359393_3,ERR1359392_2,ERR1359391_4,ERR1359390_3,ERR1359384_3,ERR1359383_3,ERR1359380_3,ERR1359378_2,ERR1359372_2,ERR1359371_2,ERR1359367_2,ERR1359366_2,ERR1359363_3,ERR1359362_4,ERR1359360_2,ERR1359356_4,ERR1359355_2,ERR1359354_2,ERR1359352_2,ERR1359350_3,ERR1359346_2,ERR1359341_4,ERR1359340_3,ERR1359335_2,ERR1359334_3,ERR1359332_3,ERR1359331_2,ERR1359329_3
MHQKARLTPQHNQKQYSPNAHHLDSSATKNSEQDPAIALQRSRAYEGSPKSRPAWLQKLEAVLPSPQHPIRRFWRRYHIGKLLMILIGTLVLLLGSYLFYLSKTAKVSDLQDALKATTVIYDHKGEYAGSLSGQKGSYVELNAISDDLENAVIATEDRTFYSNSGINLKRFLLAVVTAGRFGGGSTITQQLAKNAYLSQDQTIKRKAREFFLALELTKKYSKKDILTMYLNNSYFGNGVWGVEDASQKYFGTTAANLTLDEAATLAGMLKGPEIYNPYHSLKNATHRRDTVLGAMVDAKKITQTKAQQARAVGLKNRLADTYVGKTDDYKYPSYFDAVISEAIATYGLSEKDIVNNGYKVYTELDQNYQTGMQTTFNNDELFPVSAYDGSSAQAASVALDPKTGGVRGLIGRVNSSENPTFRSFNYATQAKRSPASTIKPLVVYAPAVASGWSIEKELPNTVQDFDGYQPHNYGNYESEDVPMYQALANSYNIPAVSTLNDIGIDKAFTYGKTFGLDMSSAKKELGVALGGSVTTNPLEMAQAYAAFANNGVIHPAHLINRIENARGEVLKTFTDKAKRVVSQSVADKMTAMMLGTFSNGTAVNANVYGYTLAGKTGTTETNFNPDLAGDQWVIGYTPDVVISQWVGFNQTDENHYLTDSSAGTASAIFSTQASYILPYTKGSQFHVDNAYAQNGISAVYGVNETGNQSGVDTQSIIDGLRKSAQEASQSLSKAVDQSGLRDKAQSIWKEIVDYFR
>2 SRR6844830_2,SRR6840367_3,SRR6839659_3
MHQKARLTPQHNQKQYSPNAHHLDSSATKNSEQDPAIALQRSRAYEGSPKNRPAWLQKLEAVLPSPQHPIRRFWRRYHIGKLLMILIGTLVLLLGSYLFYLSKTAKVSDLQDALKATTVIYDHKGEYAGSLSGQKGSYVELNAISDDLENAVIATEDRTFYSNSGINLKRFLLAVVTAGRFGGGSTITQQLAKNAYLSQDQTIKRKAREFFLALELTKKYSKKDILTMYLNNSYFGNGVWGVEDASQKYFGTTAANLTLDEAATLAGMLKGPEIYNPYHSLKNATHRRDTVLGAMVDAKKITQTKAQQARAVGLKNRLADTYVGKTDDYKYPSYFDAVISEAIATYGLSEKDIVNNGYKVYTELDQNYQTGMQTTFNNDELFPVSAYDGSSAQAASVALDPKTGGVRGLIGRVNSSENPTFRSFNYATQAKRSPASTIKPLVVYAPAVASGWSIEKELPNTVQDFDGYQPHNYGNYESEDVPMYQALANSYNIPAVSTLNDIGIDKAFTYGKTFGLDMSSAKKELGVALGGSVTTNPLEMAQAYAAFANNGVIHPAHLINRIENARGEVLKTFTDKAKRVVSQSVADKMTAMMLGTFSNGTAVNANVYGYTLAGKTGTTETNFNPDLAGDQWVIGYTPDVVISQWVGFNQTDENHYLTDSSAGTASAIFSTQASYILPYTKGSQFHVDNAYAQNGISAVYGVNETGNQSGVDTQSIIDGLRKSAQEASQSLSKAVDQSGLRDKAQSIWKEIVDYFR
>3 SRR5858305_5,ERR473690_7,ERR473527_9,ERR473518_9,ERR473509_9,ERR473508_9,ERR467384_9,ERR467369_5,ERR1735346_6,ERR1735178_4,ERR1735161_7,ERR1734866_5,ERR1732463_5
MHQKARLTPQHNQKQYSPNAHHLDSSATKNSEQDPAIALQRSRAYEGNPKSRPAWLQKLEAVLPSPQHPIRRFWRRYHIGKLLMILIGTLVLLLGSYLFYLSKTAKVSDLQDALKATTVIYDHKGEYAGSLSGQKGSYVELNAISDDLENAVIATEDRTFYSNSGINLKRFLLAVVTAGRFGGGSTITQQLAKNAYLSQDQTIKRKAREFFLALELTKKYSKKDILTMYLNNSYFGNGVWGVEDASQKYFGTTAANLTLDEAATLAGMLKGPEIYNPYHSLKNATHRRDTVLGAMVDAKKITQTKAQQARAVGLKNRLADTYVGKTDDYKYPSYFDAVISEAIATYGLSEKDIVNNGYKVYTELDQNYQTGMQTTFNNDELFPVSAYDGSSAQAASVALDPKTGGVRGLIGRVNSSENPTFRSFNYATQAKRSPASTIKPLVVYAPAVASGWSIEKELPNTVQDFDGYQPHNYGNYESEDVPMYQALANSYNIPAVSTLNDIGIDKAFTYGKTFGLDMSSAKKELGVALGGSVTTNPLEMAQAYAAFANNGVIHPAHLINRIENARGEVLKTFTDKAKRVVSQSVADKMTAMMLGTFSNGTAVNANVYGYTLAGKTGTTETNFNPDLAGDQWVIGYTPDVVISQWVGFNQTDENHYLTDSSAGTASAIFSTQASYILPYTKGSQFHVDNAYAQNGISAVYGVNETGNQSGVDTQSIIDGLRKSAQEASQSLSKAVDQSGLRDKAQSIWKEIVDYFR
>4 SRR5853792_0
MHQKARLTPQHNQKQYSPNAHHLDSSATKNSEQDPAIALQRSRAYEGSPKSRPAWLQKLEAVLPSPQHPIRRFWRRYHIGKLLMILIGTLVLLLGSYLFYLSKTAKVSDLQDALKATTVIYDHKGEYAGSLSGQKGSYVELNAISDDLENAVIATEDRTFYSNSGINLKRFLLAVVTAGRFGGGSTITQQLAKNAYLSQDQTIKRKAREFFLALELTKKYSKKDILTMYLNNSYFGNGVWGVEDASQKYFGTTAANLTLDEAATLAGMLKGPEIYNPYHSLKNATHRRDTVLGAMVDAKKITQTKAQQARAVGLKNRLADTYVGKTDDYKYPSYFDAVISEAIATYGLSEKDIVNNGYKVYTELDQNYQTGMQTTFNNDELFPVSAYDGSSAQAASVALDPKTGGVRGLIGRVNSSENPTFRSFNYATQAKRSPASTIKPLVVYAPAVASGWSIEKELPNTVQDFDGYQPHNYGNYESEDVPMYQALANSYNIPAVSTLNDIGIDKAFTYGKTFGLDMSSAKKELGVALGGNVTTNPLEMAQAYAAFANNGVIHPAHLINRIENARGEVLKTFTDKAKRVVSQSVADKMTAMMLGTFSNGTAVNANVYGYTLAGKTGTTETNFNPDLAGDQWVIGYTPDVVISQWVGFNQTDENHYLTDSSAGTASAIFSTQASYILPYTKGSQFHVDNAYAQNGISAVYGVNETGNQSGVDTQSIIDGLRKSAQEASQSLSKAVDQSGLRDKAQSIWKEIVDYFR
>5 SRR5853757_2
MHQKARLTPQHNQKQYSPNAHHLDSSATKNSEQDPAIALQRSRAYEGSPKSQPAWLQKLEAVLPSPQHPIRRFWRRYHIGKLLMILIGTLVLLLGSYLFYLSKTAKVSDLQDALKATTVIYDHKGEYAGSLSGQKGSYVELNAISDDLENAVIATEDRTFYSNSGINLKRFLLAVVTAGRFGGGSTITQQLAKNAYLSQDQTIKRKAREFFLALELTKKYSKKDILTMYLNNSYFGNGVWGVEDASQKYFGTTAANLTLDEAATLAGMLKGPEIYNPYHSLKNATHRRDTVLGAMVDAKKITQTKAQQARAVGLKNRLADTYVGKTDDYKYPSYFDAVISEAIATYGLSEKDIVNNGYKVYTELDQNYQTGMQTTFNNDELFPVSAYDGSSAQAASVALDPKTGGVRGLIGRVNSSENPTFRSFNYATQAKRSPASTIKPLVVYAPAVASGWSIEKELPNTVQDFDGYQPHNYGNYESEDVPMYQALANSYNIPAVSTLNDIGIDKAFTYGKTFGLDMSSAKKELGVALGGSVTTNPLEMAQAYAAFANNGVIHPAHLINRIENARGEVLKTFTDKAKRVVSQSVADKMTAMMLGTFSNGTAVNANVYGYTLAGKTGTTETNFNPDLAGDQWVIGYTPDVVISQWVGFNQTDENHYLTDSSAGTASAIFSTQASYILPYTKGSQFHVDNAYAQNGISAVYGVNETGNQSGVDTQSIIDGLRKSAQEASQSLSKAVDQSGLRDKAQSIWKEIVDYFR
>6 SRR5858699_1
MHQKARLTPQHNQKQYSPNAHHLDSSATKNSEQDPAIALQRSRAYEGSPKSRPAWLQKLEVVLPSPQHPIRRFWRRYHIGKLLMILIGTLVLLLGSYLFYLSKTAKVSDLQDALKATTVIYDHKGEYAGSLSGQKGSYVELNAISDDLENAVIATEDRTFYSNSGINLKRFLLAVVTAGRFGGGSTITQQLAKNAYLSQDQTIKRKAREFFLALELTKKYSKKDILTMYLNNSYFGNGVWGVEDASQKYFGTTAANLTLDEAATLAGMLKGPEIYNPYHSLKNATHRRDTVLGAMVDAKKITQTKAQQARAVGLKNRLADTYVGKTDDYKYPSYFDAVISEAIATYGLSEKDIVNNGYKVYTELDQNYQTGMQTTFNNDELFPVSAYDGSSAQAASVALDPKTGGVRGLIGRVNSSENPTFRSFNYATQAKRSPASTIKPLVVYAPAVASGWSIEKELPNTVQDFDGYQPHNYGNYESEDVPMYQALANSYNIPAVSTLNDIGIDKAFTYGKTFGLDMSSAKKELGVALGGSVTTNPLEMAQAYAAFANNGVIHPAHLINRIENARGEVLKTFTDKAKRVVSQSVADKMTAMMLGTFSNGTAVNANVYGYTLAGKTGTTETNFNPDLAGDQWVIGYTPDVVISQWVGFNQTDENHYLTDSSAGTASAIFSTQASYILPYTKGSQFHVDNAYAQNGISAVYGVNETGNQSGVDTQSIIDGLRKSAQEASQSLSKAVDQSGLRDKAQSIWKEIVDYFR
>7 SRR7707670_4,SRR7707394_4,SRR7707259_3,SRR6840583_5,SRR6840081_4
MHQKARLTPQHNQKQYSPNAHHLDSSATKNSEQDPAIALQRSRAYEGNPKSRPAWLQKLEAVLPSPQHPIRRFWRRYHIGKLLMILIGTLVLLLGSYLFYLSKTAKVSDLQDALKATTVIYDHKGEYAGSLSGQKGSYVELNAISDDLENAVIATEDRTFYSNSGINLKRFLLAVVTAGRFGGGSTITQQLAKNAYLSQDQTIKRKAREFFLALELTKKYSKKDILTMYLNNSYFGNGVWGVEDASQKYFGTTAANLTLDEAATLAGMLKGPEIYNPYHSLKNATHRRDTVLGAMVDAKKITQTKAQKARAVGLKNRLADTYVGKTDDYKYPSYFDAVISEAIATYGLSEKDIVNNGYKVYTELDQNYQTGMQTTFNNDELFPVSAYDGSSAQAASVALDPKTGGVRGLIGRVNSSENPTFRSFNYATQAKRSPASTIKPLVVYAPAVASGWSIEKELPNTVQDFDGYQPHNYGNYESEDVPMYQALANSYNIPAVSTLNDIGIDKAFTYGKTFGLDMSSAKKELGVALGGSVTTNPLEMAQAYAAFANNGVIHPAHLINRIENARGEVLKTFTDKAKRVVSQSVADKMTAMMLGTFSNGTAVNANVYGYTLAGKTGTTETNFNPDLAGDQWVIGYTPDVVISQWVGFNQTDENHYLTDSSAGTASAIFSTQASYILPYTKGSQFHVDNAYAQNGISAVYGVNETGNQSGVDTQSIIDGLRKSAQEASQSLSKAVDQSGLRDKAQSIWKEIVDYFR
>8 SRR7707487_1,SRR7707423_3,SRR7707234_1,SRR7707117_1,SRR7707060_4,SRR7706914_1,SRR6848572_1,SRR6848494_1,SRR6844717_3,SRR6844620_1,SRR6840566_1,SRR6840529_1,SRR6840518_1,SRR6840411_2,SRR6839968_1,SRR6839854_1,SRR6839843_1,SRR6839833_2,SRR6839674_1,SRR6835762_1,SRR6835487_5,SRR6835429_1,SRR6835180_1,SRR6835089_1,SRR6835085_1,SRR6835067_0,SRR6834947_3,SRR5858738_1,SRR5858713_1,SRR5858690_4,SRR5858660_0,SRR5858629_2,SRR5858537_3,SRR5858507_4,SRR5858444_4,SRR5858435_1,SRR5858415_2,SRR5858345_1,SRR5858339_1,SRR5858264_3,SRR5854234_1,SRR5853962_1,SRR5853948_1,SRR5853942_2,SRR5853921_1,SRR5853888_4,SRR5853835_0,SRR5853817_2,SRR5853690_4,SRR5853644_1,SRR5853640_1,SRR5853357_2,ERR1734514_5
MHQKARLTPQHNQKQYSSNAHHLDSSATKNSEQDPAIALQRSRAYEGSPKSRPAWLQKLEAVLPSPQHPIRRFWRRYHIGKLLMILIGTLVLLLGSYLFYLSKTAKVSDLQDALKATTVIYDHKGEYAGSLSGQKGSYVELNAISDDLENAVIATEDRTFYSNSGINLKRFLLAVVTAGRFGGGSTITQQLAKNAYLSQDQTIKRKAREFFLALELTKKYSKKDILTMYLNNSYFGNGVWGVEDASQKYFGTTAANLTLDEAATLAGMLKGPEIYNPYHSLKNATHRRDTVLGAMVDAKKITQTKAQQARAVGLKNRLADTYVGKTDDYKYPSYFDAVISEAIATYGLSEKDIVNNGYKVYTELDQNYQTGMQTTFNNDELFPVSAYDGSSAQAASVALDPKTGGVRGLIGRVNSSENPTFRSFNYATQAKRSPASTIKPLVVYAPAVASGWSIEKELPNTVQDFDGYQPHNYGNYESEDVPMYQALANSYNIPAVSTLNDIGIDKAFTYGKTFGLDMSSAKKELGVALGGSVTTNPLEMAQAYAAFANNGVIHPAHLINRIENARGEVLKTFTDKAKRVVSQSVADKMTAMMLGTFSNGTAVNANVYGYTLAGKTGTTETNFNPDLAGDQWVIGYTPDVVISQWVGFNQTDENHYLTDSSAGTASAIFSTQASYILPYTKGSQFHVDNAYAQNGISAVYGVNETGNQSGVDTQSIIDGLRKSAQEASQSLSKAVDQSGLRDKAQSIWKEIVDYFR
>9 SRR7707692_4,SRR7707691_4,SRR7707687_2,SRR7707685_1,SRR7707684_2,SRR7707682_2,SRR7707678_1,SRR7707677_2,SRR7707676_6,SRR7707675_1,SRR7707673_4,SRR7707672_1,SRR7707671_4,SRR7707669_2,SRR7707668_3,SRR7707660_2,SRR7707650_0,SRR7707648_4,SRR7707645_1,SRR7707642_1,SRR7707637_1,SRR7707636_2,SRR7707634_1,SRR7707633_5,SRR7707628_5,SRR7707625_1,SRR7707617_2,SRR7707613_5,SRR7707606_2,SRR7707605_1,SRR7707595_3,SRR7707592_2,SRR7707591_2,SRR7707589_2,SRR7707588_5,SRR7707587_3,SRR7707585_2,SRR7707582_2,SRR7707581_4,SRR7707580_1,SRR7707579_7,SRR7707566_1,SRR7707560_2,SRR7707559_2,SRR7707558_4,SRR7707555_4,SRR7707553_5,SRR7707552_3,SRR7707548_1,SRR7707546_1,SRR7707542_1,SRR7707541_2,SRR7707538_2,SRR7707534_1,SRR7707532_1,SRR7707526_1,SRR7707518_2,SRR7707509_2,SRR7707505_2,SRR7707502_2,SRR7707496_3,SRR7707493_3,SRR7707492_3,SRR7707490_1,SRR7707484_5,SRR7707482_0,SRR7707478_1,SRR7707476_4,SRR7707475_1,SRR7707470_4,SRR7707457_6,SRR7707456_2,SRR7707454_2,SRR7707453_3,SRR7707452_2,SRR7707451_4,SRR7707449_4,SRR7707444_3,SRR7707442_0,SRR7707433_2,SRR7707427_1,SRR7707421_4,SRR7707418_3,SRR7707412_2,SRR7707411_2,SRR7707409_1,SRR7707408_4,SRR7707403_1,SRR7707389_0,SRR7707383_2,SRR7707378_5,SRR7707376_2,SRR7707371_3,SRR7707368_4,SRR7707364_2,SRR7707362_0,SRR7707360_3,SRR7707357_3,SRR7707353_4,SRR7707348_5,SRR7707339_4,SRR7707337_2,SRR7707333_1,SRR7707329_2,SRR7707324_3,SRR7707323_5,SRR7707316_2,SRR7707315_5,SRR7707309_3,SRR7707307_1,SRR7707306_2,SRR7707303_5,SRR7707291_3,SRR7707290_2,SRR7707289_4,SRR7707285_6,SRR7707284_9,SRR7707278_4,SRR7707277_5,SRR7707276_3,SRR7707275_1,SRR7707274_2,SRR7707273_1,SRR7707268_5,SRR7707258_3,SRR7707255_2,SRR7707254_2,SRR7707252_2,SRR7707251_2,SRR7707250_4,SRR7707246_2,SRR7707245_0,SRR7707241_4,SRR7707239_2,SRR7707237_2,SRR7707236_3,SRR7707235_2,SRR7707233_0,SRR7707231_2,SRR7707229_4,SRR7707226_2,SRR7707218_2,SRR7707217_3,SRR7707209_4,SRR7707203_2,SRR7707201_3,SRR7707196_2,SRR7707193_2,SRR7707192_5,SRR7707191_4,SRR7707188_2,SRR7707181_4,SRR7707178_5,SRR7707173_6,SRR7707171_5,SRR7707170_3,SRR7707158_5,SRR7707154_4,SRR7707153_5,SRR7707151_2,SRR7707149_0,SRR7707146_2,SRR7707144_2,SRR7707135_2,SRR7707122_4,SRR7707113_5,SRR7707111_4,SRR7707105_2,SRR7707100_1,SRR7707098_3,SRR7707097_3,SRR7707095_4,SRR7707093_2,SRR7707091_2,SRR7707090_2,SRR7707088_3,SRR7707087_1,SRR7707085_7,SRR7707084_2,SRR7707081_1,SRR7707072_2,SRR7707071_4,SRR7707069_2,SRR7707068_2,SRR7707066_2,SRR7707064_3,SRR7707053_2,SRR7707049_4,SRR7707047_2,SRR7707045_4,SRR7707041_2,SRR7707040_1,SRR7707037_3,SRR7707036_3,SRR7707034_1,SRR7707029_4,SRR7707025_2,SRR7707021_4,SRR7707016_5,SRR7707015_1,SRR7707013_0,SRR7707007_4,SRR7707001_4,SRR7706999_4,SRR7706985_1,SRR7706984_2,SRR7706982_1,SRR7706981_8,SRR7706979_2,SRR7706978_3,SRR7706977_1,SRR7706976_3,SRR7706967_3,SRR7706965_2,SRR7706963_2,SRR7706962_3,SRR7706961_2,SRR7706951_2,SRR7706949_3,SRR7706938_3,SRR7706924_2,SRR7706923_3,SRR7706921_0,SRR7706920_2,SRR7706916_2,SRR7706910_2,SRR7706908_7,SRR7706907_4,SRR7706906_5,SRR7706904_2,SRR7706903_3,SRR7706901_2,SRR7706896_1,SRR7706894_2,SRR7706893_1,SRR7706885_3,SRR7706884_4,SRR7706882_1,SRR7706876_2,SRR7706872_2,SRR7706862_3,SRR7706859_3,SRR7706858_1,SRR7706853_1,SRR7706852_5,SRR7706849_2,SRR7706839_3,SRR7706838_4,SRR7706836_2,SRR7706832_2,SRR7706830_2,SRR7706828_2,SRR7706825_0,SRR7706821_2,SRR7706815_3,SRR7706813_5,SRR7706809_2,SRR7706807_1,SRR7706805_1,SRR7706800_2,SRR7706792_2,SRR7706788_4,SRR7706786_3,SRR7706780_2,SRR7706778_5,SRR7706777_2,SRR7706769_3,SRR7706768_3,SRR7706767_5,SRR7706766_5,SRR7706765_2,SRR7706759_5,SRR7706758_4,SRR7706756_1,SRR7706752_3,SRR7706751_2,SRR7706750_1,SRR7706746_4,SRR7706737_2,SRR7706735_1,SRR7706734_2,SRR7706732_2,SRR7706728_1,SRR7706723_2,SRR7706707_2,SRR7706705_2,SRR7706702_4,SRR7706701_2,SRR7706700_2,SRR7706699_2,SRR7706697_4,SRR7706694_5,SRR7706693_3,SRR6919477_0,SRR6919476_1,SRR6919475_1,SRR6919473_3,SRR6919472_4,SRR6919471_2,SRR6919470_3,SRR6919467_2,SRR6919466_3,SRR6919465_4,SRR6919464_2,SRR6919463_3,SRR6919462_4,SRR6919461_1,SRR6919460_3,SRR6919459_2,SRR6919458_2,SRR6919457_3,SRR6919456_3,SRR6919455_4,SRR6919454_4,SRR6919453_3,SRR6919452_2,SRR6919451_3,SRR6919450_3,SRR6919449_3,SRR6919448_3,SRR6919447_3,SRR6919446_1,SRR6919445_1,SRR6919444_5,SRR6919443_6,SRR6919442_1,SRR6919441_18,SRR6919440_2,SRR6919439_2,SRR6919438_2,SRR6919437_3,SRR6919436_1,SRR6919435_1,SRR6919434_1,SRR6919433_4,SRR6919432_1,SRR6919431_4,SRR6919430_1,SRR6919429_1,SRR6919428_4,SRR6919427_1,SRR6919426_0,SRR6919425_1,SRR6919424_1,SRR6919423_2,SRR6919422_6,SRR6919421_3,SRR6919420_1,SRR6919419_0,SRR6919418_3,SRR6919417_1,SRR6919416_4,SRR6919415_3,SRR6919414_3,SRR6919413_2,SRR6919412_0,SRR6919410_3,SRR6919409_3,SRR6919408_3,SRR6919407_3,SRR6919406_2,SRR6919405_4,SRR6919404_3,SRR6919403_3,SRR6919402_1,SRR6919401_2,SRR6919400_0,SRR6919399_6,SRR6919398_3,SRR6919397_1,SRR6919396_3,SRR6919395_2,SRR6919394_2,SRR6919393_2,SRR6919392_2,SRR6919391_0,SRR6919390_2,SRR6919389_3,SRR6919388_4,SRR6919387_0,SRR6919386_4,SRR6919385_4,SRR6919384_4,SRR6919383_1,SRR6919382_4,SRR6919381_4,SRR6919380_1,SRR6919379_4,SRR6919378_1,SRR6919377_4,SRR6919376_3,SRR6919375_4,SRR6919374_1,SRR6919373_1,SRR6919372_3,SRR6919371_3,SRR6919370_4,SRR6919369_7,SRR6919368_0,SRR6919367_0,SRR6919366_1,SRR6919365_4,SRR6919364_4,SRR6919363_4,SRR6919362_4,SRR6919361_4,SRR6919360_1,SRR6919359_1,SRR6919358_1,SRR6919357_1,SRR6919356_3,SRR6919355_6,SRR6919354_4,SRR6919353_4,SRR6919352_4,SRR6919351_4,SRR6919350_1,SRR6919347_4,SRR6919346_1,SRR6919345_7,SRR6919344_3,SRR6919343_4,SRR6919342_1,SRR6919341_3,SRR6919340_2,SRR6919339_26,SRR6919338_9,SRR6919337_2,SRR6919336_2,SRR6919335_3,SRR6919334_2,SRR6919333_4,SRR6919332_1,SRR6848838_1,SRR6848836_2,SRR6848833_2,SRR6848827_4,SRR6848814_0,SRR6848811_2,SRR6848810_1,SRR6848809_2,SRR6848807_1,SRR6848803_4,SRR6848802_2,SRR6848799_1,SRR6848793_5,SRR6848790_5,SRR6848788_3,SRR6848785_1,SRR6848775_1,SRR6848772_1,SRR6848752_4,SRR6848748_4,SRR6848746_5,SRR6848744_5,SRR6848743_5,SRR6848742_1,SRR6848720_3,SRR6848717_4,SRR6848716_1,SRR6848714_4,SRR6848712_5,SRR6848711_5,SRR6848710_3,SRR6848680_4,SRR6848674_2,SRR6848673_2,SRR6848672_2,SRR6848666_3,SRR6848665_2,SRR6848662_2,SRR6848661_4,SRR6848652_3,SRR6848649_5,SRR6848648_1,SRR6848647_2,SRR6848644_3,SRR6848638_4,SRR6848635_0,SRR6848629_3,SRR6848626_4,SRR6848618_4,SRR6848617_4,SRR6848611_2,SRR6848604_1,SRR6848603_2,SRR6848598_2,SRR6848596_2,SRR6848591_0,SRR6848588_0,SRR6848586_3,SRR6848584_2,SRR6848583_2,SRR6848580_3,SRR6848577_5,SRR6848563_6,SRR6848562_5,SRR6848561_2,SRR6848559_5,SRR6848558_4,SRR6848551_5,SRR6848548_2,SRR6848546_9,SRR6848536_4,SRR6848534_2,SRR6848532_5,SRR6848527_5,SRR6848524_2,SRR6848523_8,SRR6848522_4,SRR6848520_4,SRR6848519_2,SRR6848518_1,SRR6848507_1,SRR6848505_4,SRR6848503_1,SRR6848499_1,SRR6848493_4,SRR6848491_6,SRR6848487_4,SRR6848476_5,SRR6848475_6,SRR6848474_5,SRR6848471_1,SRR6848466_2,SRR6848465_2,SRR6848464_1,SRR6848461_4,SRR6848457_3,SRR6848454_1,SRR6848451_2,SRR6848440_1,SRR6848431_5,SRR6848427_2,SRR6848422_2,SRR6848415_3,SRR6848414_4,SRR6848413_5,SRR6848411_4,SRR6848407_2,SRR6848405_0,SRR6848400_5,SRR6844870_9,SRR6844868_3,SRR6844864_4,SRR6844863_1,SRR6844858_2,SRR6844848_2,SRR6844838_3,SRR6844835_2,SRR6844833_2,SRR6844820_1,SRR6844817_0,SRR6844815_2,SRR6844805_3,SRR6844804_6,SRR6844802_4,SRR6844795_1,SRR6844792_1,SRR6844788_1,SRR6844784_1,SRR6844782_4,SRR6844775_2,SRR6844774_3,SRR6844773_5,SRR6844767_4,SRR6844765_3,SRR6844761_3,SRR6844760_4,SRR6844755_4,SRR6844753_3,SRR6844752_1,SRR6844751_5,SRR6844750_2,SRR6844745_4,SRR6844738_5,SRR6844734_2,SRR6844733_2,SRR6844730_2,SRR6844728_4,SRR6844726_1,SRR6844725_5,SRR6844723_3,SRR6844710_1,SRR6844708_4,SRR6844705_3,SRR6844702_4,SRR6844698_2,SRR6844692_1,SRR6844691_5,SRR6844689_1,SRR6844685_2,SRR6844681_2,SRR6844680_3,SRR6844677_5,SRR6844672_0,SRR6844664_5,SRR6844660_3,SRR6844658_2,SRR6844657_3,SRR6844655_3,SRR6844647_3,SRR6844641_3,SRR6844635_1,SRR6844634_5,SRR6844632_4,SRR6844631_3,SRR6844629_5,SRR6844613_6,SRR6844606_3,SRR6844599_2,SRR6844598_1,SRR6844597_1,SRR6844594_4,SRR6844593_3,SRR6844583_2,SRR6844576_5,SRR6844571_1,SRR6840628_4,SRR6840623_2,SRR6840620_2,SRR6840607_1,SRR6840600_4,SRR6840599_1,SRR6840598_1,SRR6840597_1,SRR6840595_1,SRR6840590_3,SRR6840580_5,SRR6840579_1,SRR6840578_3,SRR6840572_1,SRR6840565_2,SRR6840564_3,SRR6840557_3,SRR6840554_1,SRR6840553_2,SRR6840549_1,SRR6840548_3,SRR6840542_1,SRR6840535_2,SRR6840534_5,SRR6840520_2,SRR6840516_2,SRR6840509_2,SRR6840504_4,SRR6840493_4,SRR6840492_2,SRR6840481_6,SRR6840465_5,SRR6840464_3,SRR6840460_0,SRR6840459_2,SRR6840452_4,SRR6840450_2,SRR6840449_5,SRR6840446_2,SRR6840428_3,SRR6840424_1,SRR6840423_4,SRR6840422_5,SRR6840414_4,SRR6840407_0,SRR6840402_2,SRR6840389_2,SRR6840385_4,SRR6840378_3,SRR6840374_1,SRR6840372_5,SRR6840369_4,SRR6840365_2,SRR6840360_4,SRR6840358_1,SRR6840356_1,SRR6840355_2,SRR6840354_4,SRR6840353_4,SRR6840351_4,SRR6840350_3,SRR6840343_3,SRR6840324_2,SRR6840322_4,SRR6840320_0,SRR6840317_3,SRR6840310_1,SRR6840309_2,SRR6840308_5,SRR6840305_1,SRR6840303_1,SRR6840300_1,SRR6840299_5,SRR6840290_2,SRR6840288_2,SRR6840283_4,SRR6840282_1,SRR6840277_2,SRR6840271_2,SRR6840269_3,SRR6840264_2,SRR6840260_2,SRR6840259_3,SRR6840256_5,SRR6840255_1,SRR6840249_2,SRR6840247_4,SRR6840241_1,SRR6840238_2,SRR6840236_2,SRR6840232_5,SRR6840227_5,SRR6840225_4,SRR6840223_4,SRR6840218_4,SRR6840217_4,SRR6840216_4,SRR6840210_1,SRR6840209_2,SRR6840205_5,SRR6840204_2,SRR6840201_5,SRR6840192_3,SRR6840189_5,SRR6840180_3,SRR6840178_1,SRR6840176_4,SRR6840170_0,SRR6840156_4,SRR6840148_4,SRR6840147_3,SRR6840146_2,SRR6840141_1,SRR6840135_4,SRR6840120_4,SRR6840118_5,SRR6840116_5,SRR6840113_1,SRR6840107_3,SRR6840103_4,SRR6840094_3,SRR6840092_2,SRR6840088_3,SRR6840080_4,SRR6840074_5,SRR6840068_4,SRR6840064_4,SRR6840057_1,SRR6840054_5,SRR6840050_2,SRR6840046_7,SRR6840044_2,SRR6840037_3,SRR6840033_1,SRR6840032_4,SRR6840031_2,SRR6840029_4,SRR6840028_0,SRR6840027_3,SRR6840025_3,SRR6840014_5,SRR6840012_2,SRR6840009_3,SRR6840007_0,SRR6839999_2,SRR6839997_0,SRR6839994_4,SRR6839987_2,SRR6839985_3,SRR6839984_2,SRR6839974_5,SRR6839967_1,SRR6839964_1,SRR6839961_4,SRR6839957_5,SRR6839956_4,SRR6839952_1,SRR6839949_4,SRR6839945_5,SRR6839943_2,SRR6839936_4,SRR6839933_4,SRR6839926_1,SRR6839922_2,SRR6839919_1,SRR6839917_2,SRR6839909_2,SRR6839907_4,SRR6839900_3,SRR6839898_7,SRR6839884_2,SRR6839879_3,SRR6839874_4,SRR6839873_2,SRR6839852_4,SRR6839847_2,SRR6839842_5,SRR6839836_2,SRR6839828_2,SRR6839825_5,SRR6839816_1,SRR6839813_1,SRR6839810_1,SRR6839803_2,SRR6839792_1,SRR6839769_1,SRR6839768_1,SRR6839763_1,SRR6839758_1,SRR6839751_5,SRR6839749_1,SRR6839748_4,SRR6839740_2,SRR6839736_2,SRR6839735_1,SRR6839730_1,SRR6839729_1,SRR6839720_4,SRR6839719_0,SRR6839716_2,SRR6839711_2,SRR6839710_5,SRR6839708_2,SRR6839707_2,SRR6839702_1,SRR6839700_5,SRR6839695_1,SRR6839689_2,SRR6839685_1,SRR6839679_2,SRR6839675_5,SRR6839666_4,SRR6839665_4,SRR6839656_2,SRR6839648_3,SRR6839645_2,SRR6839644_4,SRR6839643_6,SRR6839640_3,SRR6835787_3,SRR6835777_5,SRR6835771_4,SRR6835770_1,SRR6835767_0,SRR6835761_6,SRR6835760_1,SRR6835753_1,SRR6835752_2,SRR6835750_4,SRR6835744_4,SRR6835741_1,SRR6835739_6,SRR6835738_3,SRR6835733_5,SRR6835716_2,SRR6835703_2,SRR6835702_5,SRR6835701_4,SRR6835683_1,SRR6835678_5,SRR6835674_2,SRR6835669_4,SRR6835666_1,SRR6835665_5,SRR6835649_1,SRR6835642_2,SRR6835630_2,SRR6835627_5,SRR6835605_0,SRR6835604_1,SRR6835594_4,SRR6835591_4,SRR6835590_4,SRR6835584_2,SRR6835563_2,SRR6835557_4,SRR6835554_2,SRR6835538_1,SRR6835532_4,SRR6835526_1,SRR6835523_4,SRR6835521_1,SRR6835520_3,SRR6835512_2,SRR6835510_1,SRR6835509_4,SRR6835488_5,SRR6835471_2,SRR6835469_4,SRR6835467_4,SRR6835466_2,SRR6835463_4,SRR6835450_3,SRR6835447_1,SRR6835441_2,SRR6835418_0,SRR6835403_4,SRR6835391_5,SRR6835388_5,SRR6835372_5,SRR6835371_4,SRR6835369_2,SRR6835366_1,SRR6835364_5,SRR6835360_2,SRR6835358_0,SRR6835357_4,SRR6835347_1,SRR6835345_1,SRR6835344_1,SRR6835341_4,SRR6835334_4,SRR6835325_1,SRR6835318_2,SRR6835311_1,SRR6835310_5,SRR6835308_0,SRR6835305_0,SRR6835303_1,SRR6835302_1,SRR6835292_3,SRR6835282_2,SRR6835273_4,SRR6835268_6,SRR6835258_4,SRR6835257_5,SRR6835246_1,SRR6835245_0,SRR6835232_2,SRR6835219_2,SRR6835211_4,SRR6835201_4,SRR6835196_5,SRR6835186_1,SRR6835162_1,SRR6835161_3,SRR6835142_5,SRR6835139_2,SRR6835135_2,SRR6835121_5,SRR6835119_1,SRR6835111_4,SRR6835107_4,SRR6835106_7,SRR6835083_3,SRR6835082_5,SRR6835071_4,SRR6835065_4,SRR6835062_6,SRR6835059_4,SRR6835049_5,SRR6835048_4,SRR6835039_4,SRR6835036_4,SRR6835033_1,SRR6835030_4,SRR6835024_5,SRR6835022_5,SRR6835005_3,SRR6835004_1,SRR6834996_4,SRR6834995_1,SRR6834987_1,SRR6834986_4,SRR6834982_4,SRR6834972_1,SRR6834962_2,SRR6834957_1,SRR6834949_2,SRR6834943_1,SRR6834934_5,SRR6834921_2,SRR6834912_3,SRR6834910_6,SRR6834901_5,SRR6834897_0,SRR6834894_6,SRR6834892_5,SRR6834891_2,SRR6834889_1,SRR6834886_5,SRR6834874_1,SRR6834868_1,SRR6834863_1,SRR6834860_5,SRR6834859_4,SRR6834852_1,SRR6834851_3,SRR6834846_1,SRR6834845_2,SRR6834838_4,SRR6834835_5,SRR6834830_1,SRR6834823_2,SRR5858731_5,SRR5858730_1,SRR5858726_5,SRR5858722_1,SRR5858721_3,SRR5858720_4,SRR5858719_4,SRR5858711_1,SRR5858709_2,SRR5858706_4,SRR5858700_2,SRR5858693_1,SRR5858687_1,SRR5858674_2,SRR5858673_2,SRR5858669_5,SRR5858654_2,SRR5858631_1,SRR5858619_1,SRR5858618_0,SRR5858612_4,SRR5858608_2,SRR5858606_2,SRR5858603_4,SRR5858602_4,SRR5858599_5,SRR5858583_1,SRR5858580_2,SRR5858576_3,SRR5858570_5,SRR5858563_2,SRR5858558_2,SRR5858551_1,SRR5858548_2,SRR5858547_8,SRR5858535_1,SRR5858531_4,SRR5858525_1,SRR5858524_2,SRR5858522_4,SRR5858521_3,SRR5858520_4,SRR5858518_5,SRR5858511_5,SRR5858509_5,SRR5858508_2,SRR5858506_2,SRR5858500_2,SRR5858498_1,SRR5858495_5,SRR5858483_4,SRR5858480_2,SRR5858478_1,SRR5858460_0,SRR5858458_5,SRR5858455_5,SRR5858450_1,SRR5858445_5,SRR5858441_3,SRR5858438_4,SRR5858434_1,SRR5858432_1,SRR5858427_5,SRR5858423_4,SRR5858421_2,SRR5858414_5,SRR5858413_1,SRR5858407_3,SRR5858394_1,SRR5858393_5,SRR5858392_2,SRR5858387_1,SRR5858367_5,SRR5858366_5,SRR5858357_2,SRR5858350_1,SRR5858337_4,SRR5858327_1,SRR5858326_4,SRR5858318_4,SRR5858316_1,SRR5858300_1,SRR5858297_1,SRR5858296_4,SRR5858290_4,SRR5858282_4,SRR5858278_2,SRR5858273_2,SRR5858262_1,SRR5858256_4,SRR5858255_5,SRR5854277_6,SRR5854274_2,SRR5854273_1,SRR5854272_1,SRR5854271_0,SRR5854267_4,SRR5854261_1,SRR5854260_1,SRR5854250_1,SRR5854249_2,SRR5854247_5,SRR5854246_5,SRR5854245_3,SRR5854238_2,SRR5854237_5,SRR5854232_1,SRR5854231_1,SRR5854228_5,SRR5854220_2,SRR5854214_5,SRR5854204_4,SRR5854200_1,SRR5854199_1,SRR5854198_1,SRR5854194_2,SRR5854192_4,SRR5854180_7,SRR5854176_5,SRR5854172_1,SRR5854165_2,SRR5854163_0,SRR5854159_1,SRR5854157_1,SRR5854156_4,SRR5854154_3,SRR5854147_7,SRR5854140_2,SRR5854130_4,SRR5854129_1,SRR5854128_1,SRR5854125_4,SRR5854123_6,SRR5854117_4,SRR5854108_5,SRR5854106_1,SRR5854100_5,SRR5854095_1,SRR5854082_2,SRR5854081_4,SRR5854080_2,SRR5854078_5,SRR5854061_5,SRR5854060_4,SRR5854051_1,SRR5854034_1,SRR5854029_4,SRR5854026_2,SRR5854023_3,SRR5854020_4,SRR5854012_0,SRR5854011_5,SRR5853996_2,SRR5853991_2,SRR5853980_5,SRR5853974_2,SRR5853972_4,SRR5853956_7,SRR5853943_4,SRR5853937_7,SRR5853932_4,SRR5853930_5,SRR5853925_7,SRR5853920_4,SRR5853918_4,SRR5853915_5,SRR5853905_1,SRR5853892_2,SRR5853891_2,SRR5853884_2,SRR5853883_2,SRR5853880_1,SRR5853867_5,SRR5853866_1,SRR5853865_2,SRR5853864_5,SRR5853855_2,SRR5853844_2,SRR5853831_5,SRR5853822_5,SRR5853814_5,SRR5853809_5,SRR5853807_2,SRR5853803_2,SRR5853800_4,SRR5853797_1,SRR5853796_4,SRR5853769_2,SRR5853763_5,SRR5853760_5,SRR5853759_1,SRR5853754_3,SRR5853752_1,SRR5853745_5,SRR5853741_5,SRR5853739_4,SRR5853732_1,SRR5853730_1,SRR5853728_1,SRR5853726_1,SRR5853722_5,SRR5853719_4,SRR5853718_1,SRR5853715_2,SRR5853711_5,SRR5853710_2,SRR5853709_5,SRR5853705_2,SRR5853703_9,SRR5853696_5,SRR5853691_2,SRR5853688_2,SRR5853687_6,SRR5853686_2,SRR5853683_1,SRR5853681_4,SRR5853679_4,SRR5853676_1,SRR5853675_4,SRR5853661_1,SRR5853660_1,SRR5853659_1,SRR5853656_0,SRR5853655_1,SRR5853654_1,SRR5853648_5,SRR5853639_1,SRR5853638_4,SRR5853632_3,SRR5853627_3,SRR5853626_3,SRR5853621_2,SRR5853614_1,SRR5853613_5,SRR5853612_2,SRR5853611_4,SRR5853609_6,SRR5853607_1,SRR5853602_4,SRR5853598_4,SRR5853593_1,SRR5853592_2,SRR5853590_0,SRR5853588_5,SRR5853587_1,SRR5853586_4,SRR5853581_3,SRR5853576_2,SRR5853572_0,SRR5853566_4,SRR5853565_4,SRR5853558_5,SRR5853555_2,SRR5853553_0,SRR5853551_3,SRR5853540_1,SRR5853539_1,SRR5853537_1,SRR5853531_4,SRR5853528_3,SRR5853527_2,SRR5853523_0,SRR5853520_3,SRR5853519_2,SRR5853518_1,SRR5853517_5,SRR5853510_3,SRR5853505_4,SRR5853503_1,SRR5853501_6,SRR5853496_3,SRR5853495_4,SRR5853493_1,SRR5853492_1,SRR5853489_5,SRR5853487_4,SRR5853484_2,SRR5853483_2,SRR5853480_4,SRR5853477_4,SRR5853475_2,SRR5853473_3,SRR5853467_2,SRR5853465_5,SRR5853464_1,SRR5853463_5,SRR5853462_1,SRR5853453_2,SRR5853450_4,SRR5853445_2,SRR5853438_2,SRR5853427_0,SRR5853426_1,SRR5853424_2,SRR5853415_4,SRR5853413_4,SRR5853412_2,SRR5853411_1,SRR5853410_5,SRR5853398_4,SRR5853397_4,SRR5853393_4,SRR5853391_5,SRR5853388_2,SRR5853384_2,SRR5853378_1,SRR5853375_2,SRR5853367_4,SRR5853366_6,SRR5853365_0,SRR5853362_1,SRR5853359_2,SRR5853356_2,SRR5853346_4,SRR5853345_4,SRR5853344_2,SRR5853335_2,SRR5853329_2,SRR5809826_3,SRR5809813_6,SRR5809810_2,ERR485888_6,ERR485883_3,ERR485882_5,ERR485872_6,ERR485871_5,ERR485870_5,ERR485869_1,ERR485867_3,ERR485862_4,ERR485857_4,ERR485854_5,ERR485850_8,ERR485836_6,ERR485832_4,ERR485828_2,ERR485827_5,ERR485826_6,ERR485825_5,ERR485824_5,ERR485823_5,ERR485821_3,ERR485817_3,ERR485790_2,ERR485789_2,ERR485787_3,ERR485784_3,ERR485780_9,ERR485778_2,ERR485777_5,ERR485776_4,ERR485775_5,ERR485774_6,ERR485773_6,ERR485772_5,ERR485771_4,ERR485770_6,ERR485769_5,ERR485768_6,ERR485767_5,ERR485766_6,ERR485765_6,ERR485764_5,ERR485763_5,ERR485762_5,ERR485761_5,ERR485760_4,ERR485759_6,ERR485758_5,ERR485757_5,ERR485756_5,ERR485755_6,ERR485754_5,ERR485753_5,ERR485752_5,ERR485751_5,ERR485750_7,ERR485749_5,ERR485748_5,ERR485747_8,ERR485746_5,ERR485745_6,ERR485744_5,ERR485743_5,ERR485742_4,ERR485741_6,ERR485740_6,ERR485739_6,ERR485738_5,ERR485737_5,ERR485736_5,ERR485735_5,ERR485734_5,ERR485733_7,ERR485732_5,ERR485731_5,ERR485730_5,ERR485729_6,ERR485728_5,ERR485727_7,ERR485726_11,ERR485725_9,ERR485724_5,ERR485723_6,ERR485722_6,ERR485721_4,ERR485720_6,ERR485719_5,ERR485718_5,ERR485717_5,ERR485716_5,ERR485715_6,ERR485714_6,ERR485713_7,ERR485712_5,ERR485711_4,ERR485710_6,ERR485709_6,ERR485708_7,ERR485707_6,ERR485706_6,ERR485705_3,ERR485704_7,ERR485703_6,ERR485702_5,ERR485701_3,ERR485700_5,ERR485699_6,ERR485698_5,ERR485697_5,ERR485696_5,ERR485695_6,ERR485694_5,ERR485693_0,ERR485692_5,ERR485691_5,ERR485690_5,ERR485689_6,ERR485688_7,ERR485687_6,ERR485686_6,ERR485685_5,ERR473724_5,ERR473716_6,ERR473684_7,ERR473673_6,ERR473671_8,ERR473657_5,ERR473649_5,ERR473645_5,ERR473642_6,ERR473631_4,ERR473627_5,ERR473626_4,ERR473625_5,ERR473613_5,ERR473609_2,ERR473607_11,ERR473606_11,ERR473599_5,ERR473593_5,ERR473592_6,ERR473589_1,ERR473581_1,ERR473566_5,ERR473553_5,ERR473551_7,ERR473549_5,ERR473543_0,ERR473533_5,ERR473530_6,ERR473525_7,ERR473517_5,ERR473513_2,ERR473503_2,ERR473502_8,ERR473501_5,ERR473499_5,ERR473496_6,ERR473495_7,ERR473494_7,ERR473490_5,ERR473473_5,ERR473470_6,ERR473464_6,ERR473458_0,ERR473455_5,ERR473449_6,ERR467389_6,ERR467387_6,ERR467371_5,ERR467368_11,ERR467364_3,ERR467359_2,ERR467357_5,ERR467353_6,ERR467344_5,ERR467341_2,ERR467340_6,ERR467339_6,ERR467334_6,ERR467324_2,ERR467309_6,ERR1735480_5,ERR1735464_6,ERR1735463_7,ERR1735446_6,ERR1735436_7,ERR1735427_5,ERR1735424_6,ERR1735420_6,ERR1735406_4,ERR1735403_3,ERR1735395_5,ERR1735391_5,ERR1735383_5,ERR1735376_6,ERR1735366_4,ERR1735350_4,ERR1735348_6,ERR1735324_6,ERR1735293_4,ERR1735292_5,ERR1735277_2,ERR1735276_2,ERR1735272_8,ERR1735269_4,ERR1735260_7,ERR1735253_5,ERR1735251_1,ERR1735238_6,ERR1735218_3,ERR1735211_5,ERR1735206_2,ERR1735204_6,ERR1735203_3,ERR1735193_6,ERR1735188_5,ERR1735184_5,ERR1735182_10,ERR1735181_10,ERR1735176_4,ERR1735172_5,ERR1735170_5,ERR1735157_3,ERR1735125_4,ERR1735115_1,ERR1735097_6,ERR1735093_4,ERR1735091_3,ERR1735071_5,ERR1735058_4,ERR1735053_7,ERR1735050_5,ERR1735048_4,ERR1735028_6,ERR1735027_5,ERR1735023_6,ERR1735019_5,ERR1735010_3,ERR1735009_6,ERR1735000_5,ERR1734979_4,ERR1734971_4,ERR1734956_5,ERR1734940_6,ERR1734936_18,ERR1734930_6,ERR1734929_6,ERR1734925_0,ERR1734916_8,ERR1734912_5,ERR1734906_0,ERR1734895_0,ERR1734892_5,ERR1734881_7,ERR1734877_7,ERR1734867_5,ERR1734857_8,ERR1734853_6,ERR1734821_3,ERR1734810_0,ERR1734804_5,ERR1734801_3,ERR1734785_4,ERR1734783_3,ERR1734778_5,ERR1734775_0,ERR1734771_3,ERR1734761_5,ERR1734759_5,ERR1734753_6,ERR1734743_5,ERR1734739_4,ERR1734738_6,ERR1734732_10,ERR1734720_5,ERR1734715_6,ERR1734697_3,ERR1734688_5,ERR1734685_0,ERR1734680_5,ERR1734670_6,ERR1734667_5,ERR1734665_5,ERR1734649_5,ERR1734645_5,ERR1734638_6,ERR1734632_4,ERR1734624_0,ERR1734612_5,ERR1734607_1,ERR1734599_5,ERR1734598_1,ERR1734597_5,ERR1734590_3,ERR1734576_5,ERR1734566_4,ERR1734555_7,ERR1734553_4,ERR1734547_5,ERR1734544_5,ERR1734536_4,ERR1734532_4,ERR1734530_5,ERR1734522_7,ERR1734516_4,ERR1734512_11,ERR1734511_5,ERR1734505_5,ERR1734503_7,ERR1734502_5,ERR1734498_4,ERR1734489_3,ERR1734467_6,ERR1734456_7,ERR1734441_6,ERR1734431_6,ERR1734423_7,ERR1734419_5,ERR1734415_6,ERR1734412_6,ERR1734397_1,ERR1734384_6,ERR1734381_6,ERR1734374_5,ERR1734369_8,ERR1734352_4,ERR1734351_5,ERR1734349_1,ERR1734342_5,ERR1734336_4,ERR1734319_5,ERR1734292_5,ERR1734291_1,ERR1734268_4,ERR1734267_6,ERR1734257_3,ERR1734244_5,ERR1734234_11,ERR1734228_7,ERR1734219_6,ERR1734206_2,ERR1734194_7,ERR1734191_4,ERR1734190_4,ERR1734189_7,ERR1734184_5,ERR1734165_3,ERR1734159_2,ERR1734146_6,ERR1734143_2,ERR1734140_6,ERR1734136_7,ERR1734127_4,ERR1734116_5,ERR1734115_3,ERR1734113_5,ERR1734106_5,ERR1734105_8,ERR1734095_6,ERR1734081_8,ERR1734078_6,ERR1734072_5,ERR1734061_5,ERR1734053_7,ERR1734041_6,ERR1734028_5,ERR1734027_4,ERR1734008_5,ERR1734007_6,ERR1733994_6,ERR1733993_2,ERR1733992_3,ERR1733983_4,ERR1733981_5,ERR1733980_6,ERR1733979_3,ERR1733970_6,ERR1733969_6,ERR1733964_4,ERR1733961_6,ERR1733957_4,ERR1733951_2,ERR1733944_7,ERR1733936_6,ERR1733928_6,ERR1733923_2,ERR1733905_2,ERR1733892_5,ERR1733888_1,ERR1733886_5,ERR1733879_5,ERR1733874_6,ERR1733869_5,ERR1733868_5,ERR1733867_1,ERR1733853_5,ERR1733832_6,ERR1733831_5,ERR1733827_4,ERR1733825_1,ERR1733819_7,ERR1733808_3,ERR1733803_5,ERR1733790_3,ERR1733778_4,ERR1733761_5,ERR1733754_6,ERR1733752_3,ERR1733751_1,ERR1733745_7,ERR1733742_4,ERR1733740_5,ERR1733738_6,ERR1733737_6,ERR1733667_5,ERR1733658_5,ERR1733646_4,ERR1733633_6,ERR1733632_2,ERR1733620_4,ERR1733616_3,ERR1733614_4,ERR1733612_3,ERR1733607_0,ERR1733606_3,ERR1733602_6,ERR1733596_3,ERR1733590_7,ERR1733589_5,ERR1733587_9,ERR1733583_3,ERR1733582_5,ERR1733570_1,ERR1733560_4,ERR1733555_7,ERR1733549_4,ERR1733543_7,ERR1733538_4,ERR1733536_3,ERR1733531_2,ERR1733526_5,ERR1733510_6,ERR1733505_7,ERR1733488_3,ERR1733481_6,ERR1733480_1,ERR1733463_5,ERR1733452_5,ERR1733451_4,ERR1733441_6,ERR1733428_7,ERR1733423_1,ERR1733421_6,ERR1733411_2,ERR1733401_4,ERR1733400_4,ERR1733398_5,ERR1733383_7,ERR1733382_4,ERR1733370_7,ERR1733366_2,ERR1733361_4,ERR1733360_9,ERR1733358_8,ERR1733355_3,ERR1733345_6,ERR1733343_5,ERR1733335_5,ERR1733331_7,ERR1733330_0,ERR1733328_7,ERR1733322_4,ERR1733320_3,ERR1733318_3,ERR1733288_9,ERR1733280_4,ERR1733277_6,ERR1733275_6,ERR1733267_1,ERR1733263_4,ERR1733258_4,ERR1733250_6,ERR1733242_4,ERR1733225_6,ERR1733222_3,ERR1733214_4,ERR1733213_4,ERR1733211_0,ERR1733191_4,ERR1733190_6,ERR1733182_6,ERR1733178_5,ERR1733173_4,ERR1733172_5,ERR1733169_4,ERR1733167_2,ERR1733156_5,ERR1733145_3,ERR1733143_6,ERR1733142_1,ERR1733133_6,ERR1733128_5,ERR1733123_6,ERR1733095_6,ERR1733090_5,ERR1733080_4,ERR1733060_4,ERR1733059_9,ERR1733057_0,ERR1733046_4,ERR1733037_4,ERR1733034_2,ERR1733030_6,ERR1733021_4,ERR1733002_7,ERR1733001_4,ERR1732998_2,ERR1732994_6,ERR1732993_6,ERR1732989_7,ERR1732978_5,ERR1732974_6,ERR1732970_2,ERR1732957_4,ERR1732956_1,ERR1732952_4,ERR1732943_3,ERR1732939_11,ERR1732933_8,ERR1732932_6,ERR1732924_5,ERR1732913_5,ERR1732897_6,ERR1732889_2,ERR1732880_6,ERR1732872_3,ERR1732851_4,ERR1732837_5,ERR1732827_6,ERR1732824_4,ERR1732819_2,ERR1732818_8,ERR1732813_6,ERR1732806_5,ERR1732800_5,ERR1732781_5,ERR1732780_6,ERR1732778_5,ERR1732776_4,ERR1732774_5,ERR1732767_5,ERR1732759_3,ERR1732753_4,ERR1732751_8,ERR1732749_6,ERR1732746_6,ERR1732729_6,ERR1732686_2,ERR1732669_1,ERR1732651_5,ERR1732650_8,ERR1732645_6,ERR1732643_8,ERR1732642_7,ERR1732635_6,ERR1732629_5,ERR1732625_3,ERR1732624_11,ERR1732622_1,ERR1732615_7,ERR1732603_1,ERR1732595_5,ERR1732588_5,ERR1732561_5,ERR1732551_3,ERR1732548_3,ERR1732544_5,ERR1732539_5,ERR1732535_5,ERR1732515_5,ERR1732503_5,ERR1732501_5,ERR1732499_7,ERR1732497_6,ERR1732495_5,ERR1732475_5,ERR1732468_3,ERR1732467_8,ERR1732462_4,ERR1732456_5,ERR1359875_6,ERR1359860_6,ERR1359857_6,ERR1359856_6,ERR1359849_5,ERR1359826_5,ERR1359817_3,ERR1359813_4,ERR1359812_5,ERR1359811_3,ERR1359793_3,ERR1359782_8,ERR1359764_0,ERR1359743_7,ERR1359725_4,ERR1359718_4,ERR1359703_4,ERR1359671_5,ERR1359658_3,ERR1359653_2,ERR1359646_2,ERR1359638_5,ERR1359629_6,ERR1359628_5,ERR1359586_7,ERR1359579_5,ERR1359542_5,ERR1359534_5,ERR1359526_5,ERR1359504_5,ERR1359398_0,ERR1359386_5,ERR1359382_4,ERR1359381_1,ERR1359379_5,ERR1359361_4
MHQKARLTPQHNQKQYSPNANHLDSSATKNSEQDPAIALQRSRAYEGSPKSRPAWLQKLEAVLPSPQHPIRRFWRRYHIGKLLMILIGTLVLLLGSYLFYLSKTAKVSDLQDALKATTVIYDHKGEYAGSLSGQKGSYVELNAISDDLENAVIATEDRTFYSNSGINLKRFLLAVVTAGRFGGGSTITQQLAKNAYLSQDQTIKRKAREFFLALELTKKYSKKDILTMYLNNSYFGNGVWGVEDASQKYFGTTAANLTLDEAATLAGMLKGPEIYNPYHSLKNATHRRDTVLGAMVDAKKITQTKAQQARAVGLKNRLADTYVGKTDDYKYPSYFDAVISEAIATYGLSEKDIVNNGYKVYTELDQNYQTGMQTTFNNDELFPVSAYDGSSAQAASVALDPKTGGVRGLIGRVNSSENPTFRSFNYATQAKRSPASTIKPLVVYAPAVASGWSIEKELPNTVQDFDGYQPHNYGNYESEDVPMYQALANSYNIPAVSTLNDIGIDKAFTYGKTFGLDMSSAKKELGVALGGSVTTNPLEMAQAYAAFANNGVIHPAHLINRIENARGEVLKTFTDKAKRVVSQSVADKMTAMMLGTFSNGTAVNANVYGYTLAGKTGTTETNFNPDLAGDQWVIGYTPDVVISQWVGFNQTDENHYLTDSSAGTASAIFSTQASYILPYTKGSQFHVDNAYAQNGISAVYGVNETGNQSGVDTQSIIDGLRKSAQEASQSLSKAVDQSGLRDKAQSIWKEIVDYFR
>10 SRR7707055_0,ERR1733544_7
MHQKARLTPQHNQKQYSPNANHLDSSATKNSEQDPAIALQRSRAYEGSPKSRPAWLQKLEAVLPSPQHPIRRFWRRYHIGKLLMILIGTLVLLLGSYLFYLSKTAKVSDLQDALKATTVIYDHKGEYAGSLSGQKGSYVELNAISDDLENAVIATEDRTFYSNSGINLKRFLLAVVTAGRFGGGSTITQQLAKNAYLSQDQTIKRKAREFFLALELTKKYSKKDILTMYLNNSYFGNGVWGVEDASQKYFGTTAANLTLDEAATLAGMLKGPEIYNPYHSLKNATHRRDTVLGAMVDAKKITQTKAQQARAVGLKNRLADTYVGKTDDYKYPSYFDAVISEAIATYGLSEKDIVNNGYKVYTELDQNYQTGMQTTFNNDELFPVSAYDGSSAQAASVALDPKTGGVRGLIGRVNSSENPTFRSFNYATQAKRSPASTIKPLVVYAPAVASGWSIEKELPNTIQDFDGYQPHNYGNYESEDVPMYQALANSYNIPAVSTLNDIGIDKAFTYGKTFGLDMSSAKKELGVALGGSVTTNPLEMAQAYAAFANNGVIHPAHLINRIENARGEVLKTFTDKAKRVVSQSVADKMTAMMLGTFSNGTAVNANVYGYTLAGKTGTTETNFNPDLAGDQWVIGYTPDVVISQWVGFNQTDENHYLTDSSAGTASAIFSTQASYILPYTKGSQFHVDNAYAQNGISAVYGVNETGNQSGVDTQSIIDGLRKSAQEASQSLSKAVDQSGLRDKAQSIWKEIVDYFR
>11 SRR5853990_3,SRR5853770_3
MHQKARLTPQHNQKQYSPNAHHLDSSATKNSEQDPAIALQRSRAYEGSPKSRPAWLQKLEAVLPSPQHPIRRLWRRYHIGKLLMILIGTLVLLLGSYLFYLSKTAKVSDLQDALKATTVIYDHKGEYAGSLSGQKGSYVELNAISDDLENAVIATEDRTFYSNSGINLKRFLLAVVTAGRFGGGSTITQQLAKNAYLSQDQTIKRKAREFFLALELTKKYSKKDILTMYLNNSYFGNGVWGVEDASQKYFGTTAANLTLDEAATLAGMLKGPEIYNPYHSLKNATHRRDTVLGAMVDAKKITQTKAQQARAVGLKNRLADTYVGKTDDYKYPSYFDAVISEAIATYGLSEKDIVNNGYKVYTELDQNYQTGMQTTFNNDELFPVSAYDGSSAQAASVALDPKTGGVRGLIGRVNSSENPTFRSFNYATQAKRSPASTIKPLVVYAPAVASGWSIEKELPNTVQDFDGYQPHNYGNYESEDVPMYQALANSYNIPAVSTLNDIGIDKAFTYGKTFGLDMSSAKKELGVALGGSVTTNPLEMAQAYAAFANNGVIHPAHLINRIENARGEVLKTFTDKAKRVVSQSVADKMTAMMLGTFSNGTAVNANVYGYTLAGKTGTTETNFNPDLAGDQWVIGYTPDVVISQWVGFNQTDENHYLTDSSAGTASAIFSTQASYILPYTKGSQFHVDNAYAQNGISAVYGVNETGNQSGVDTQSIIDGLRKSAQEASQSLSKAVDQSGLRDKAQSIWKEIVDYFR
>12 ERR1734205_1
MHQKARLTPQHNQKQYSPNANHLDSSATKNSEQDPAIALQRSRAYEGSPKSRPAWLQKLEAVLPSPQHPIRRFWRRYHIGKLLMILIGTLVLLLGSYLFYLSKTAKVSDLQDALKATTVIYDHKGEYAGSLSGQKGSYVELNAISDDLENAVIATEDRTFYSNSGINLKRFLLAVVTAGRFGGGSTITQQLAKNAYLSQDQTIKRKAREFFLALELTKKYSKKDILTMYLNNSYFGNGVWGVEDASQKYFGTTAANLTLDEAATLAGMLKGPEIYNPYHSLKNATHRRDTVLGAMVDAKKITQTKAQQARAVGLKNRLADTYVGKTDDYKYPSYFDAVISEAIATYGLSEKDIVNNGYKVYTELDQNYQTGMQTTFNNDELFPVSAYDGSSAQAASVALDPKTGGVRGLIGRVNSSENPTFRSFNYATQAKRSPASTIKPLVVYAPAVASGWSIEKELPNTVQDFDGYQPHNYGNYESEDVPMYQALANSYNIPAVSTLNDIGIDKAFTYGKTFGLDMSSAKKELGVALGGSVTTNPLEMAQAYAAFANNGVIHPAHLINRIENARGEVLKTFTDKAKRVVSQSVADKMTAMMLGTFSNGTAVNANVYGYTLAGKTGTTETNFNPDLAGDQWIIGYTPDVVISQWVGFNQTDENHYLTDSSAGTASAIFSTQASYILPYTKGSQFHVDNAYAQNGISAVYGVNETGNQSGVDTQSIIDGLRKSAQEASQSLSKAVDQSGLRDKAQSIWKEIVDYFR
>13 ERR1734798_2,ERR1734757_5,ERR1734208_7,ERR1734183_6,ERR1734171_5,ERR1734153_2,ERR1733965_5,ERR1733958_4
MHQKARLTPQHNQKQYSPNANHLDSSATKNSEQDPAIALQRSRAYEGSPKSRPAWLQKLEAVLPSPQHPIRRFWRRYHIGKLLMILIGTLVLLLGSYLFYLSKTAKVSDLQDALKATTVIYDHKGEYAGSLSGQKGSYVELNAISDDLENAVIATEDRTFYSNSGINLKRFLLAVVTAGRFGGGSTITQQLAKNAYLSQDQTIKRKAREFFLALELTKKYSKKDILTMYLNNSYFGNGVWGVEDASQKYFGTTAANLTLDEAATLAGMLKGPEIYNPYHSLKNATHRRDTVLGAMVDAKKITQTKAQQARAVGLKNRLADTYVGKTDDYKYPSYFDAVISEAIATYGLSEKDIVNNGYKVYTELDQNYQTGMQTTFNNDELFPVSAYDGSSAQAASVALDPKTGGVRGLIGRVNSSENPTFRSFNYATQAKRSPASTIKPLVVYAPAVASGWSIEKELPNTVQDFDGYQPHNYGNYESEDVPMYQALANSYNIPAVSTLNDIGIDKAFTYGKTFGLDMSSAKKELGVALGGSVTTNPLEMAQAYAAFANNGVIHPAHLVNRIENARGEVLKTFTDKAKRVVSQSVADKMTAMMLGTFSNGTAVNANVYGYTLAGKTGTTETNFNPDLAGDQWVIGYTPDVVISQWVGFNQTDENHYLTDSSAGTASAIFSTQASYILPYTKGSQFHVDNAYAQNGISAVYGVNETGNQSGVDTQSIIDGLRKSAQEASQSLSKAVDQSGLRDKAQSIWKEIVDYFR
>14 ERR1735242_3,ERR1359776_3
MHQKARLTPQHNQKQYSPNAHHLDSSATKNSEQDPAIALQRSRAYEGSPKSRPAWLQKLEAVLPSPQHPIRRFWRRYHIGKLLMILIGTLVLLLGSYLFYLSKTAKVSDLQDALKATTVIYDHKGEYAGSLSGQKGSYVELNAISDDLENAVIATEDRTFYSNSGINLKRFLLAVVTAGRFGGGSTITQQLAKNAYLSQDQTIKRKAREFFLALELTKKYSKKDILTMYLNNSYFGNGVWGVEDASQKYFGTTAANLTLDEAATLAGMLKGPEIYNPYHSLKNATHRRDTVLGAMVDAKKITQTKAQQARAVGLKNRLADTYVGKTDDYKYPSYFDAVISEAIATYGLSEKDIVNNGYKVYTELDQNYQTGMQTTFNNDELFPVSAYDGSSAQAASVALDPKTGGVRGLIGRVNSSENPTFRSFNYATQAKRSPASTIKPLVVYAPAVASGWSIEKELPNTVQDFDGYQPHNYGNYESEDVPMYQALANSYNIPAVSTLNDIGIDKAFTYGKTFGLDMSSAKKELGVALGGSVTTNPLEMAQAYAAFANNGVIHPAHLINRIENARGEVLKTFTGKAKRVVSQSVADKMTAMMLGTFSNGTAVNANVYGYTLAGKTGTTETNFNPDLAGDQWVIGYTPDVVISQWVGFNQTDENHYLTDSSAGTASAIFSTQASYILPYTKGSQFHVDNAYAQNGISAVYGVNETGNQSGVDTQSIIDGLRKSAQEASQSLSKAVDQSGLRDKAQSIWKEIVDYFR
>15 ERR1734676_3
MHQKARLTPQHNQKQYSPNAHHLDSSATKNSEQDPAIALQRSRAYEGNPKSRPAWLQKLEAVLPSPQHPIRRFWRRYHIGKLLMILIGTLVLLLGSYLFYLSKTAKVSDLQDALKATTVIYDHKGEYAGSLSGQKGSYVELNAISDDLENAVIATEDRTFYSNSGINLKRFLLAVVTAGRFGGGSTITQQLAKNAYLSQDQTIKRKAREFFLALELTKKYSKKDILTMYLNNSYFGNGVWGVEDASQKYFGTTAANLTLDEAATLAGMLKGPEIYNPYHSLKNATHRRDTVLGAMVDAKKITQTKAQQARAVGLKNRLADTYVGKTDDYKYPSYFDAVISEAIATYGLSEKDIVNNGYKVYTELDQNYQTGMQTTFNNDELFPVSAYDGSSAQAASVALDPKTGGVRGLIGRVNSSENPTFRSFNYATQAKRSPASTIKPLVVYAPAVASGWSIEKELPNTVQDFDGYQPHNYGNYESEDVPMYQALANSYNIPAVSTLNDIGIDKAFTYGKTFGLDMSSAKKELGVALGGSVTTNPLEMAQAYAAFANNGVIHPAHLINRIENARGEVLKTFTDKAKRVVSQSVADKMTAMMLGTFSNGTAVNANVYGYTLAGKTGTTETNFNPDLAGDQWVIGYTPDVVISQWVGFNQTDENHYLTDSSAGTASAIFSTQASYILPYTKGSQFHVDNAYAQNGISAVYGVNETGNQSGVDTQSIIDGLRKSAQEASQSLSKVVDQSGLRDKAQSIWKEIVDYFR
>16 SRR7707385_2,SRR7707200_1,SRR7706776_2,SRR6848573_2,SRR6844618_2,SRR6840480_2,SRR6840476_2,SRR6840475_2,SRR6840462_2,SRR6840363_2,SRR6840323_2,SRR6840313_2,SRR6840078_2,SRR6840047_4,SRR6840036_2,SRR6839918_2,SRR6839882_2,SRR6839785_2,SRR6839784_2,SRR6839774_2,SRR6835654_2,SRR6835434_2,SRR6835433_2,SRR6835412_1,SRR6835217_2,SRR6835143_5,SRR6834890_2,SRR6834884_2,SRR5854248_1,SRR5853969_2,SRR5853964_3,SRR5853820_2,SRR5853623_5,SRR5853525_1,SRR5853476_1,SRR5853343_5,SRR5853342_2
MHQKARLTPQHNQKQYSPNANHLDSSATKNSEQDPAIALQRSRAYEGSPKSRPAWLQKLEAVLPSPQHPIRRFWRRYHIGKLLMILIGTLVLLLGSYLFYLSKTAKVSDLQDALKATTVIYDHKGEYAGSLSGQKGSYVELNAISDDLENAVIATEDRTFYSNSGINLKRFLLAVVTAGRFGGGSTITQQLAKNAYLSQDQTIKRKAREFFLALELTKKYSKKDILTMYLNNSYFGNGVWGVEDASQKYFGTTAANLTLDEAATLAGMLKGPEIYNPYHSLKNATHRRDTVLGAMVDAKKITQTKAQKARAVGLKNRLADTYVGKTDDYKYPSYFDAVISEAIATYGLSEKDIVNNGYKVYTELDQNYQTGMQTTFNNDELFPVSAYDGSSAQAASVALDPKTGGVRGLIGRVNSSENPTFRSFNYATQAKRSPASTIKPLVVYAPAVASGWSIEKELPNTVQDFDGYQPHNYGNYESEDVPMYQALANSYNIPAVSTLNDIGIDKAFTYGKTFGLDMSSAKKELGVALGGSVTTNPLEMAQAYAAFANNGVIHPAHLINRIENARGEVLKTFTDKAKRVVSQSVADKMTAMMLGTFSNGTAVNANVYGYTLAGKTGTTETNFNPDLAGDQWVIGYTPDVVISQWVGFNQTDENHYLTDSSAGTASAIFSTQASYILPYTKGSQFHVDNAYAQNGISAVYGVNETGNQSGVDTQSIIDGLRKSAQEASQSLSKAVDQSGLRDKAQSIWKEIVDYFR
>17 SRR5858613_2
MHQKARLTPQHNQKQYSPNANHLDSSATKNSEQDPAIALQRSRAYEGSPKSRPAWLQKLEAVLPSPQHPIRRFWRRYHIGKLLMILIGTLVLLLGSYLFYLSKTAKVSDLQDALKATTVIYDHKGEYAGSLSGQKGSYVELNAISDDLENAVIATEDRTFYSNSGINLKRFLLAVVTAGRFGGGSTITQQLAKNAYLSQDQTIKRKAREFFLALELTKKYSKKDILTMYLNNSYFGNGVWGVEDASQKYFGTTAANLTLDEAATLAGMLKGPEIYNPYHSLKNATHRRDTVLGAMVDAKKITQTKAQQARAVGLKNRLADTYVGKTDDYKYPSYFDAVISEAIATYGLSEKDIVNNGYKVYTELDQNYQTGMQTTFNNDELFPVSAYDGSSAQAASVALDPKTGGVRGLIGRVNSSENPTFRSFNYATQAKRSPASTIKPLVVYAPAVASGWSIEKELPNTVQDFDGYQPHNYGNYESEDVPMYQALANSYNIPAVSTLNDIGIDKAFTYGKTFGLDMSSAKKELGVALGGSVTTNPLEMAQAYAAFANNGVIHPAHLINRIENARGEALKTFTDKAKRVVSQSVADKMTAMMLGTFSNGTAVNANVYGYTLAGKTGTTETNFNPDLAGDQWVIGYTPDVVISQWVGFNQTDENHYLTDSSAGTASAIFSTQASYILPYTKGSQFHVDNAYAQNGISAVYGVNETGNQSGVDTQSIIDGLRKSAQEASQSLSKAVDQSGLRDKAQSIWKEIVDYFR
>18 SRR5854088_1
MHQKARLTPQHNQKQYSPNANHLDSSATKNSEQDPAIALQRSRAYEGSPKSRPAWLQKLEAVLPSPQHPIRRFWRRYHIGKLLMILIGTLVLLLGLYLFYLSKTAKVSDLQDALKATTVIYDHKGEYAGSLSGQKGSYVELNAISDDLENAVIATEDRTFYSNSGINLKRFLLAVVTAGRFGGGSTITQQLAKNAYLSQDQTIKRKAREFFLALELTKKYSKKDILTMYLNNSYFGNGVWGVEDASQKYFGTTAANLTLDEAATLAGMLKGPEIYNPYHSLKNATHRRDTVLGAMVDAKKITQTKAQQARAVGLKNRLADTYVGKTDDYKYPSYFDAVISEAIATYGLSEKDIVNNGYKVYTELDQNYQTGMQTTFNNDELFPVSAYDGSSAQAASVALDPKTGGVRGLIGRVNSSENPTFRSFNYATQAKRSPASTIKPLVVYAPAVASGWSIEKELPNTVQDFDGYQPHNYGNYESEDVPMYQALANSYNIPAVSTLNDIGIDKAFTYGKTFGLDMSSAKKELGVALGGSVTTNPLEMAQAYAAFANNGVIHPAHLINRIENARGEVLKTFTDKAKRVVSQSVADKMTAMMLGTFSNGTAVNANVYGYTLAGKTGTTETNFNPDLAGDQWVIGYTPDVVISQWVGFNQTDENHYLTDSSAGTASAIFSTQASYILPYTKGSQFHVDNAYAQNGISAVYGVNETGNQSGVDTQSIIDGLRKSAQEASQSLSKAVDQSGLRDKAQSIWKEIVDYFR
>19 ERR1733023_7
MHQKARLTPQHNQKQYSPNANHLDSSATKNSEQDPAIALQRSRAYEGSPKSRPAWLQKLEAVLPSPQHPIRRFWRRYHIGKLLMILIGTLVLLLGSYLFYLSKTAKVSDLQDALKATTVIYDHKGEYAGSLSGQKGSYVEINAISDDLENAVIATEDRTFYSNSGINLKRFLLAVVTAGRFGGGSTITQQLAKNAYLSQDQTIKRKAREFFLALELTKKYSKKDILTMYLNNSYFGNGVWGVEDASQKYFGTTAANLTLDEAATLAGMLKGPEIYNPYHSLKNATHRRDTVLGAMVDAKKITQTKAQQARAVGLKNRLADTYVGKTDDYKYPSYFDAVISEAIATYGLSEKDIVNNGYKVYTELDQNYQTGMQTTFNNDELFPVSAYDGSSAQAASVALDPKTGGVRGLIGRVNSSENPTFRSFNYATQAKRSPASTIKPLVVYAPAVASGWSIEKELPNTVQDFDGYQPHNYGNYESEDVPMYQALANSYNIPAVSTLNDIGIDKAFTYGKTFGLDMSSAKKELGVALGGSVTTNPLEMAQAYAAFANNGVIHPAHLINRIENARGEVLKTFTDKAKRVVSQSVADKMTAMMLGTFSNGTAVNANVYGYTLAGKTGTTETNFNPDLAGDQWVIGYTPDVVISQWVGFNQTDENHYLTDSSAGTASAIFSTQASYILPYTKGSQFHVDNAYAQNGISAVYGVNETGNQSGVDTQSIIDGLRKSAQEASQSLSKAVDQSGLRDKAQSIWKEIVDYFR
>20 SRR7706892_2,ERR1735460_6,ERR1735274_4,ERR1735152_3,ERR1734398_4,ERR1734215_4,ERR1734122_5,ERR1733937_5,ERR1733551_3,ERR1733473_4,ERR1733135_5,ERR1732906_4,ERR1732575_0
MHQRARLTPQHNQKQYSPNANHLDSSATKNSEQDPAIALQRSRAYEGSPKSRPAWLQKLEAVLPSPQHPIRRFWRRYHIGKLLMILIGTLVLLLGSYLFYLSKTAKVSDLQDALKATTVIYDHKGEYAGSLSGQKGSYVELNAISDDLENAVIATEDRTFYSNSGINLKRFLLAVVTAGRFGGGSTITQQLAKNAYLSQDQTIKRKAREFFLALELTKKYSKKDILTMYLNNSYFGNGVWGVEDASQKYFGTTAANLTLDEAATLAGMLKGPEIYNPYHSLKNATHRRDTVLGAMVDAKKITQTKAQQARAVGLKNRLADTYVGKTDDYKYPSYFDAVISEAIATYGLSEKDIVNNGYKVYTELDQNYQTGMQTTFNNDELFPVSAYDGSSAQAASVALDPKTGGVRGLIGRVNSSENPTFRSFNYATQAKRSPASTIKPLVVYAPAVASGWSIEKELPNTVQDFDGYQPHNYGNYESEDVPMYQALANSYNIPAVSTLNDIGIDKAFTYGKTFGLDMSSAKKELGVALGGSVTTNPLEMAQAYAAFANNGVIHPAHLINRIENARGEVLKTFTDKAKRVVSQSVADKMTAMMLGTFSNGTAVNANVYGYTLAGKTGTTETNFNPDLAGDQWVIGYTPDVVISQWVGFNQTDENHYLTDSSAGTASAIFSTQASYILPYTKGSQFHVDNAYAQNGISAVYGVNETGNQSGVDTQSIIDGLRKSAQEASQSLSKAVDQSGLRDKAQSIWKEIVDYFR
>21 SRR7706793_0,SRR5858448_2,SRR5854223_8,SRR5809793_3,SRR5809788_1,ERR1733636_1,ERR1732892_1,ERR1732684_0
MHQKARLTPQHNQKQYSPNANHLDSSATKNSEQDPAIALQRSRAYEGSPKSRPAWLQKLEAVLPSPQHPIRRFWRRYHIGKLLMILIGTLVLLLGSYLFYLSKTAKVSDLQDALKATTVIYDHKGEYAGSLSGQKGSYVELNAISDDLENAVIATEDRTFYSNSGINLKRFLLAVVTAGRFGGGSTITQQLAKNAYLSQDQTIKRKAREFFLALELTKKYSKKDILTMYLNNSYFGNGVWGVEDASQKYFGTTAANLTLDEAATLAGMLKGPEIYNPYHSLKNATHRRDTVLGAMVDAKKITQTKAQQARAVGLKNRLADTYVGKTDDYKYPSYFDAVISEAIATYGLSEKDIVNNGYKVYTELDQNYQTGMQTTFNNDELFPVSAYDGSSAQAASVALDPKTGGVRGLIGRVNSSENPTFRSFNYATQAKRSPASTIKPLVVYAPAVASGWSIEKELPNTVQDFDGYQPHNYGNYESEDVPMYQALANSYNIPAVSTLNDIGIDKAFTYGKTFGLDMSSAKKELGVALGGSVTTNPLEMAQAYAAFANNGVIHPAHLINRIENARGEVLKTFTDKAKRVVSQSVADKMTAMMLGTFSNGTAVNANVYGYTLAGKTGTTETNFNPDLAGDQWVIGYTPDVVISQWVGFNQTDENHYLTDSSAGTASAIFSTQASYILPYTKGSQFHVDNAYAQNGISAVYGVNETGNQSGVDTQSIIDGLRKSAQEASQSLSEAVDQSGLRDKAQSIWKEIVDYFR
>22 SRR6840056_2
MHQKTRLTPQHNQKQYSPNANHLDSSATKNSEQDPAIALQRSRAYEGSPKSRPAWLQKLEAVLPSPQHPIRRFWRRYHIGKLLMILIGTLVLLLGSYLFYLSKTAKVSDLQDALKATTVIYDHKGEYAGSLSGQKGSYVELNAISDDLENAVIATEDRTFYSNSGINLKRFLLAVVTAGRFGGGSTITQQLAKNAYLSQDQTIKRKAREFFLALELTKKYSKKDILTMYLNNSYFGNGVWGVEDASQKYFGTTAANLTLDEAATLAGMLKGPEIYNPYHSLKNATHRRDTVLGAMVDAKKITQTKAQQARAVGLKNRLADTYVGKTDDYKYPSYFDAVISEAIATYGLSEKDIVNNGYKVYTELDQNYQTGMQTTFNNDELFPVSAYDGSSAQAASVALDPKTGGVRGLIGRVNSSENPTFRSFNYATQAKRSPASTIKPLVVYAPAVASGWSIEKELPNTVQDFDGYQPHNYGNYESEDVPMYQALANSYNIPAVSTLNDIGIDKAFTYGKTFGLDMSSAKKELGVALGGSVTTNPLEMAQAYAAFANNGVIHPAHLINRIENARGEVLKTFTDKAKRVVSQSIADKMTAMMLGTFSNGTAVNANVYGYTLAGKTGTTETNFNPDLAGDQWVIGYTPDVVISQWVGFNQTDENHYLTDSSAGTASAIFSTQASYILPYTKGSQFHVDNAYAQNGISAVYGVNETGNQSGVDTQSIIDGLRKSAQEASQSLSKAVDQSGLRDKAQSIWKEIVDYFR
>23 ERR1734900_0
MHQKARLTPQHNQKQYSPNANHLDSSATKNSEQDPAIALQRSRAYEGSPKSRPAWLQKLEAVLPSPQHPIRRFWRRYHIGKLLMILIGTLVLLLGSYLFYLSKTAKVSDLQDALKATTVIYDHKGEYAGSLSGQKGSYVELNAISDDLENAVIATEDRTFYSNSGINLKRFLLAVVTVGRFGGGSTITQQLAKNAYLSQDQTIKRKAREFFLALELTKKYSKKDILTMYLNNSYFGNGVWGVEDASQKYFGTTAANLTLDEAATLAGMLKGPEIYNPYHSLKNATHRRDTVLGAMVDAKKITQTKAQQARAVGLKNRLADTYVGKTDDYKYPSYFDAVISEAIATYGLSEKDIVNNGYKVYTELDQNYQTGMQTTFNNDELFPVSAYDGSSAQAASVALDPKTGGVRGLIGRVNSSENPTFRSFNYATQAKRSPASTIKPLVVYAPAVASGWSIEKELPNTVQDFDGYQPHNYGNYESEDVPMYQALANSYNIPAVSTLNDIGIDKAFTYGKTFGLDMSSAKKELGVALGGSVTTNPLEMAQAYAAFANNGVIHPAHLINRIENARGEVLKTFTDKAKRVVSQSVADKMTAMMLGTFSNGTAVNANVYGYTLAGKTGTTETNFNPDLAGDQWVIGYTPDVVISQWVGFNQTDENHYLTDSSAGTASAIFSTQASYILPYTKGSQFHVDNAYAQNGISAVYGVNETGNQSGVDTQSIIDGLRKSAQEASQSLSKAVDQSGLRDKAQSIWKEIVDYFR
>24 ERR1734610_6
MHQKARLTPQHNQKQYSPNANHLDSSATKNSEQDPAIALQRSRAYEGSPKSRPAWLQKLEAVLPSPQHPIRRFWRRYHIGKLLMILIGTLVLLLGSYLFYLSKTAKVSDLQDALKATTVIYDHKGEYAGSLSGQKGSYVELNAISDDLENAVIATEDRTFYSNSGINLKRFLLAVVTAGRFGGGSTITQQLAKNAYLSQDHTIKRKAREFFLALELTKKYSKKDILTMYLNNSYFGNGVWGVEDASQKYFGTTAANLTLDEAATLAGMLKGPEIYNPYHSLKNATHRRDTVLGAMVDAKKITQTKAQQARAVGLKNRLADTYVGKTDDYKYPSYFDAVISEAIATYGLSEKDIVNNGYKVYTELDQNYQTGMQTTFNNDELFPVSAYDGSSAQAASVALDPKTGGVRGLIGRVNSSENPTFRSFNYATQAKRSPASTIKPLVVYAPAVASGWSIEKELPNTVQDFDGYQPHNYGNYESEDVPMYQALANSYNIPAVSTLNDIGIDKAFTYGKTFGLDMSSAKKELGVALGGSVTTNPLEMAQAYAAFANNGVIHPAHLINRIENARGEVLKTFTDKAKRVVSQSVADKMTAMMLGTFSNGTAVNANVYGYTLAGKTGTTETNFNPDLAGDQWVIGYTPDVVISQWVGFNQTDENHYLTDSSAGTASAIFSTQASYILPYTKGSQFHVDNAYAQNGISAVYGVNETGNQSGVDTQSIIDGLRKSAQEASQSLSKAVDQSGLRDKAQSIWKEIVDYFR
>25 ERR1734563_0,ERR1734278_3
MHQKARLTPQHNQKQYSPNANHLDSSATKNSEQDPAIALQRSRVYEGSPKSRPAWLQKLEAVLPSPQHPIRRFWRRYHIGKLLMILIGTLVLLLGSYLFYLSKTAKVSDLQDALKATTVIYDHKGEYAGSLSGQKGSYVELNAISDDLENAVIATEDRTFYSNSGINLKRFLLAVVTAGRFGGGSTITQQLAKNAYLSQDQTIKRKAREFFLALELTKKYSKKDILTMYLNNSYFGNGVWGVEDASQKYFGTTAANLTLDEAATLAGMLKGPEIYNPYHSLKNATHRRDTVLGAMVDAKKITQTKAQQARAVGLKNRLADTYVGKTDDYKYPSYFDAVISEAIATYGLSEKDIVNNGYKVYTELDQNYQTGMQTTFNNDELFPVSAYDGSSAQAASVALDPKTGGVRGLIGRVNSSENPTFRSFNYATQAKRSPASTIKPLVVYAPAVASGWSIEKELPNTVQDFDGYQPHNYGNYESEDVPMYQALANSYNIPAVSTLNDIGIDKAFTYGKTFGLDMSSAKKELGVALGGSVTTNPLEMAQAYAAFANNGVIHPAHLINRIENARGEVLKTFTDKAKRVVSQSVADKMTAMMLGTFSNGTAVNANVYGYTLAGKTGTTETNFNPDLAGDQWVIGYTPDVVISQWVGFNQTDENHYLTDSSAGTASAIFSTQASYILPYTKGSQFHVDNAYAQNGISAVYGVNETGNQSGVDTQSIIDGLRKSAQEASQSLSKAVDQSGLRDKAQSIWKEIVDYFR
>26 SRR1574612_1,SRR1574611_0,SRR1574608_2,SRR1574607_2,SRR1574606_1,SRR1574605_1,SRR1574604_2,SRR1574603_1,SRR1574602_12,SRR1574601_5,SRR1574599_1,SRR1574598_4,SRR1574597_88,SRR1574596_7,SRR1574595_3,SRR1574594_1,SRR1574593_2,SRR1574592_9,SRR1574591_1,SRR1574590_1,SRR1574589_20,SRR1574587_5,SRR1574583_1,SRR1574582_1,SRR1574581_2,SRR1574580_0,SRR1574579_2,SRR1574577_0,SRR1574576_23,SRR1574575_0,SRR1574574_5,SRR1574573_1,SRR1574572_2,SRR1574571_1,SRR1574570_3,SRR1574569_1,SRR1574568_2,SRR1574567_0,SRR1574566_3,SRR1574565_7,SRR1574564_0,SRR1574561_2,SRR1574560_3,SRR1574559_5,SRR1574558_0,SRR1574557_0,SRR1574556_7,SRR1574555_3,SRR1574554_3,SRR1574553_1,SRR1574552_2,SRR1574551_1,SRR1574550_2,SRR1574549_6,SRR1574548_8,SRR1574547_2,SRR7707688_2,SRR7707666_8,SRR7707647_2,SRR7707630_3,SRR7707618_2,SRR7707601_3,SRR7707576_3,SRR7707567_2,SRR7707485_2,SRR7707463_14,SRR7707445_10,SRR7707437_9,SRR7707422_2,SRR7707380_2,SRR7707377_2,SRR7707305_10,SRR7707299_11,SRR7707292_10,SRR7707280_10,SRR7707261_13,SRR7707256_1,SRR7707194_10,SRR7707156_2,SRR7707152_2,SRR7707136_9,SRR7707115_3,SRR7707065_10,SRR7707052_2,SRR7707039_2,SRR7706994_2,SRR7706989_10,SRR7706902_2,SRR7706889_3,SRR7706860_2,SRR7706831_2,SRR7706829_2,SRR7706790_2,SRR7706771_7,SRR7706696_2,SRR6848835_10,SRR6848829_2,SRR6848779_3,SRR6848764_2,SRR6848755_3,SRR6848727_3,SRR6848723_3,SRR6848715_10,SRR6848693_3,SRR6848692_3,SRR6848690_11,SRR6848646_11,SRR6848642_2,SRR6848616_2,SRR6848599_3,SRR6848578_3,SRR6848544_2,SRR6848533_2,SRR6848501_10,SRR6848481_3,SRR6848478_11,SRR6848469_3,SRR6848443_2,SRR6844853_2,SRR6844849_2,SRR6844843_3,SRR6844841_3,SRR6844797_3,SRR6844789_1,SRR6844771_4,SRR6844747_2,SRR6844732_3,SRR6844721_2,SRR6844719_6,SRR6844715_3,SRR6844711_3,SRR6844709_3,SRR6844678_2,SRR6844669_10,SRR6844665_11,SRR6844653_3,SRR6844643_12,SRR6844637_2,SRR6844627_10,SRR6844625_3,SRR6844623_4,SRR6844602_3,SRR6844595_3,SRR6844592_2,SRR6844591_2,SRR6844580_10,SRR6844575_3,SRR6840593_2,SRR6840563_2,SRR6840512_10,SRR6840456_3,SRR6840427_2,SRR6840417_2,SRR6840359_3,SRR6840339_3,SRR6840292_10,SRR6840278_3,SRR6840250_4,SRR6840239_2,SRR6840123_2,SRR6840077_6,SRR6840055_10,SRR6840034_9,SRR6839954_2,SRR6839938_3,SRR6839931_3,SRR6839927_10,SRR6839891_3,SRR6839889_3,SRR6839791_10,SRR6839770_3,SRR6839752_2,SRR6839746_2,SRR6839741_12,SRR6839709_3,SRR6839704_3,SRR6839698_2,SRR6839660_2,SRR6839655_4,SRR6839651_2,SRR6839650_3,SRR6835765_2,SRR6835764_2,SRR6835763_2,SRR6835757_2,SRR6835724_6,SRR6835711_3,SRR6835706_11,SRR6835696_3,SRR6835681_12,SRR6835668_3,SRR6835634_2,SRR6835633_2,SRR6835632_2,SRR6835623_4,SRR6835611_2,SRR6835583_4,SRR6835519_10,SRR6835507_14,SRR6835500_2,SRR6835489_2,SRR6835486_2,SRR6835483_2,SRR6835480_5,SRR6835430_0,SRR6835408_2,SRR6835406_3,SRR6835288_2,SRR6835287_2,SRR6835286_2,SRR6835275_3,SRR6835270_2,SRR6835266_17,SRR6835256_2,SRR6835233_2,SRR6835221_2,SRR6835206_2,SRR6835203_2,SRR6835200_2,SRR6835154_10,SRR6835126_3,SRR6835091_2,SRR6835079_11,SRR6835043_2,SRR6835031_4,SRR6835020_2,SRR6835019_2,SRR6834991_4,SRR6834974_2,SRR6834968_2,SRR6834965_2,SRR6834961_5,SRR6834959_2,SRR6834958_2,SRR6834938_10,SRR6834932_4,SRR6834929_4,SRR6834928_11,SRR6834917_9,SRR6834914_11,SRR6834881_3,SRR6834880_2,SRR6834879_2,SRR6834877_3,SRR6834873_2,SRR6834872_10,SRR6834869_2,SRR6834858_10,SRR5858725_3,SRR5858712_2,SRR5858710_2,SRR5858671_4,SRR5858661_3,SRR5858659_2,SRR5858649_2,SRR5858648_2,SRR5858647_2,SRR5858646_2,SRR5858645_2,SRR5858644_2,SRR5858643_2,SRR5858642_2,SRR5858640_11,SRR5858635_3,SRR5858623_6,SRR5858605_2,SRR5858604_2,SRR5858601_2,SRR5858554_4,SRR5858553_2,SRR5858549_2,SRR5858546_2,SRR5858510_2,SRR5858502_11,SRR5858497_4,SRR5858490_2,SRR5858489_2,SRR5858485_2,SRR5858484_2,SRR5858375_4,SRR5858369_2,SRR5858365_2,SRR5858364_2,SRR5858335_6,SRR5858283_3,SRR5854251_3,SRR5854233_3,SRR5854188_3,SRR5854185_3,SRR5854181_3,SRR5854104_3,SRR5854058_3,SRR5853954_2,SRR5853947_3,SRR5853944_2,SRR5853919_2,SRR5853878_2,SRR5853851_2,SRR5853850_2,SRR5853832_11,SRR5853793_2,SRR5853790_2,SRR5853787_2,SRR5853776_2,SRR5853775_6,SRR5853695_2,SRR5853689_3,SRR5853642_2,SRR5853636_11,SRR5853599_2,SRR5853597_2,SRR5853596_2,SRR5853579_3,SRR5853571_2,SRR5853570_2,SRR5853534_2,SRR5853529_2,SRR5853472_2,SRR5853449_2,SRR5853443_2,SRR5853440_2,SRR5853436_2,SRR5853368_2,ERR485880_11,ERR485873_10,ERR485846_12,ERR485814_5,ERR485791_10,ERR485779_3,ERR473725_10,ERR473720_11,ERR473709_10,ERR473706_11,ERR473699_10,ERR473653_11,ERR473651_11,ERR473640_11,ERR473623_11,ERR473615_2,ERR473608_10,ERR473462_10,ERR467385_10,ERR467326_10,ERR1735472_15,ERR1735459_9,ERR1735451_12,ERR1735418_10,ERR1735386_12,ERR1735309_10,ERR1735291_10,ERR1735261_11,ERR1735243_11,ERR1735208_11,ERR1735183_2,ERR1735169_11,ERR1735139_2,ERR1735083_10,ERR1735082_6,ERR1735039_11,ERR1735032_10,ERR1735026_56,ERR1734999_9,ERR1734976_11,ERR1734960_11,ERR1734947_11,ERR1734941_11,ERR1734918_8,ERR1734905_2,ERR1734894_11,ERR1734885_2,ERR1734872_12,ERR1734862_3,ERR1734854_0,ERR1734829_12,ERR1734728_11,ERR1734708_11,ERR1734617_12,ERR1734611_9,ERR1734609_12,ERR1734585_10,ERR1734584_11,ERR1734562_11,ERR1734560_11,ERR1734519_11,ERR1734480_2,ERR1734466_11,ERR1734435_11,ERR1734392_11,ERR1734360_11,ERR1734337_8,ERR1734322_11,ERR1734300_11,ERR1734245_11,ERR1734220_11,ERR1734203_13,ERR1734182_11,ERR1734123_11,ERR1734119_11,ERR1734090_12,ERR1734052_11,ERR1734019_1,ERR1734014_11,ERR1734012_12,ERR1733982_11,ERR1733959_11,ERR1733914_3,ERR1733795_10,ERR1733689_10,ERR1733640_11,ERR1733609_12,ERR1733600_12,ERR1733529_10,ERR1733498_11,ERR1733474_2,ERR1733396_11,ERR1733356_11,ERR1733347_11,ERR1733341_11,ERR1733272_7,ERR1733264_10,ERR1733261_11,ERR1733257_13,ERR1733236_13,ERR1733228_11,ERR1733187_11,ERR1733121_12,ERR1733112_11,ERR1733065_10,ERR1733062_12,ERR1733011_17,ERR1733010_13,ERR1733005_11,ERR1732975_12,ERR1732963_8,ERR1732936_11,ERR1732917_11,ERR1732887_12,ERR1732825_11,ERR1732812_6,ERR1732748_10,ERR1732674_11,ERR1732644_10,ERR1732587_12,ERR1732583_11,ERR1732534_2,ERR1732530_2,ERR1732512_11,ERR1732443_10,ERR1359867_11,ERR1359838_11,ERR1359829_11,ERR1359771_11,ERR1359767_11,ERR1359756_11,ERR1359740_11,ERR1359735_2,ERR1359733_2,ERR1359694_11,ERR1359685_12,ERR1359664_11,ERR1359625_3,ERR1359623_12,ERR1359598_11,ERR1359588_11,ERR1359559_12,ERR1359537_11,ERR1359527_11,ERR1359473_11,ERR1359466_11,ERR1359461_11,ERR1359444_10,ERR1359426_11,ERR1359343_2,ERR1359333_12,ERR1359330_11
MHQKARLTPQHNQKQYSPNANHLDSSATKNSEQDPAIALQRSRAYEGSPKSRPAWLQKLEAVLPSPQHPIRRFWRRYHIGKLLMILIGTLVLLLGSYLFYLSKTAKVSDLQDALKATTVIYDHKGEYAGSLSGQKGSYVELNAISDDLENAVIATEDRTFYSNSGINLKRFLLAVVTAGRFGGGSTITQQLAKNAYLSQDQTIKRKAREFFLALELTKKYSKKDILTMYLNNSYFGNGVWGVEDASQKYFGTTAANLTLDEAATLAGMLKGPEIYNPYHSLKNATHRRDTVLGAMVDAKKITQTKAQQARAVGLKNRLADTYVGKTDDYKYPSYFDAVISEAIATYGLSEKDIVNNGYKVYTELDQNYQTGMQTTFNNDELFPVSAYDGSSAQAASVALDPKTGGVRGLIGRVNSSENPTFRSFNYATQAKRSPASTIKPLVVYAPAVASGWSIEKELPNTVQDFDGYQPHNYGNYESEDVPMYQALANSYNIPAVSTLNDIGIDKAFTYGKTFGLDMSSAKKELGVALGGNVTTNPLEMAQAYAAFANNGVIHPAHLINRIENARGEVLKTFTDKAKRVVSQSVADKMTAMMLGTFSNGTAVNANVYGYTLAGKTGTTETNFNPDLAGDQWVIGYTPDVVISQWVGFNQTDENHYLTDSSAGTASAIFSTQASYILPYTKGSQFHVDNAYAQNGISAVYGVNETGNQSGVDTQSIIDGLRKSAQEASQSLSKAVDQSGLRDKAQSIWKEIVDYFR
>27 SRR7707686_1,SRR7707681_2,SRR7707679_1,SRR7707674_2,SRR7707667_2,SRR7707665_10,SRR7707664_9,SRR7707663_3,SRR7707662_5,SRR7707661_1,SRR7707659_10,SRR7707657_10,SRR7707656_3,SRR7707655_1,SRR7707654_1,SRR7707652_4,SRR7707649_1,SRR7707641_12,SRR7707639_3,SRR7707631_10,SRR7707629_3,SRR7707626_3,SRR7707623_10,SRR7707621_9,SRR7707616_1,SRR7707611_5,SRR7707608_1,SRR7707607_3,SRR7707603_3,SRR7707600_3,SRR7707597_3,SRR7707594_3,SRR7707584_1,SRR7707577_1,SRR7707575_3,SRR7707573_4,SRR7707572_4,SRR7707568_3,SRR7707565_1,SRR7707563_2,SRR7707561_3,SRR7707557_3,SRR7707556_3,SRR7707551_10,SRR7707550_4,SRR7707549_1,SRR7707547_3,SRR7707545_9,SRR7707544_4,SRR7707543_1,SRR7707539_0,SRR7707536_4,SRR7707531_4,SRR7707529_3,SRR7707528_1,SRR7707527_4,SRR7707524_1,SRR7707523_2,SRR7707521_3,SRR7707520_9,SRR7707517_4,SRR7707515_1,SRR7707514_1,SRR7707513_1,SRR7707511_10,SRR7707507_1,SRR7707504_2,SRR7707503_3,SRR7707501_10,SRR7707500_10,SRR7707499_3,SRR7707495_3,SRR7707494_4,SRR7707491_1,SRR7707483_1,SRR7707481_3,SRR7707477_1,SRR7707474_1,SRR7707473_3,SRR7707469_4,SRR7707467_4,SRR7707461_3,SRR7707460_2,SRR7707459_1,SRR7707448_1,SRR7707446_1,SRR7707443_9,SRR7707441_3,SRR7707440_2,SRR7707438_4,SRR7707435_9,SRR7707434_1,SRR7707432_1,SRR7707431_3,SRR7707430_6,SRR7707428_1,SRR7707426_2,SRR7707425_10,SRR7707420_3,SRR7707419_5,SRR7707416_1,SRR7707415_8,SRR7707414_7,SRR7707406_3,SRR7707405_2,SRR7707402_6,SRR7707400_1,SRR7707398_9,SRR7707397_10,SRR7707396_1,SRR7707395_1,SRR7707392_8,SRR7707391_1,SRR7707387_3,SRR7707372_6,SRR7707370_2,SRR7707369_9,SRR7707366_3,SRR7707363_7,SRR7707361_3,SRR7707359_1,SRR7707355_1,SRR7707354_3,SRR7707352_1,SRR7707350_2,SRR7707349_5,SRR7707346_2,SRR7707344_10,SRR7707343_11,SRR7707342_10,SRR7707341_4,SRR7707340_10,SRR7707338_2,SRR7707334_3,SRR7707331_1,SRR7707326_2,SRR7707322_1,SRR7707321_5,SRR7707319_2,SRR7707317_4,SRR7707314_1,SRR7707313_1,SRR7707312_1,SRR7707310_3,SRR7707308_2,SRR7707304_15,SRR7707302_10,SRR7707301_1,SRR7707300_2,SRR7707298_1,SRR7707297_3,SRR7707296_4,SRR7707294_1,SRR7707293_3,SRR7707288_4,SRR7707287_1,SRR7707282_2,SRR7707281_3,SRR7707279_8,SRR7707271_2,SRR7707267_5,SRR7707265_2,SRR7707264_11,SRR7707253_10,SRR7707244_1,SRR7707242_4,SRR7707240_10,SRR7707232_1,SRR7707228_10,SRR7707227_1,SRR7707225_10,SRR7707222_2,SRR7707221_10,SRR7707219_3,SRR7707215_6,SRR7707214_3,SRR7707213_1,SRR7707212_10,SRR7707211_1,SRR7707210_2,SRR7707208_10,SRR7707207_10,SRR7707206_11,SRR7707205_10,SRR7707202_2,SRR7707199_4,SRR7707198_3,SRR7707195_4,SRR7707189_2,SRR7707186_1,SRR7707185_1,SRR7707184_1,SRR7707183_1,SRR7707182_1,SRR7707180_9,SRR7707179_10,SRR7707177_1,SRR7707176_3,SRR7707175_1,SRR7707174_10,SRR7707167_9,SRR7707166_7,SRR7707164_6,SRR7707163_10,SRR7707162_10,SRR7707160_10,SRR7707148_2,SRR7707138_4,SRR7707137_1,SRR7707132_1,SRR7707130_1,SRR7707129_2,SRR7707128_1,SRR7707126_3,SRR7707123_2,SRR7707121_4,SRR7707119_2,SRR7707116_1,SRR7707114_4,SRR7707112_1,SRR7707109_4,SRR7707108_1,SRR7707107_1,SRR7707106_1,SRR7707104_0,SRR7707103_1,SRR7707102_1,SRR7707101_1,SRR7707099_1,SRR7707094_2,SRR7707086_5,SRR7707083_5,SRR7707082_10,SRR7707079_2,SRR7707075_4,SRR7707067_10,SRR7707063_1,SRR7707061_4,SRR7707057_3,SRR7707054_1,SRR7707051_3,SRR7707050_1,SRR7707048_10,SRR7707042_11,SRR7707035_2,SRR7707033_28,SRR7707028_11,SRR7707027_1,SRR7707023_2,SRR7707022_0,SRR7707020_0,SRR7707019_0,SRR7707017_10,SRR7707011_7,SRR7707010_10,SRR7707009_5,SRR7707003_1,SRR7707002_4,SRR7706997_9,SRR7706996_5,SRR7706991_11,SRR7706988_3,SRR7706987_1,SRR7706983_10,SRR7706980_2,SRR7706974_10,SRR7706973_2,SRR7706971_1,SRR7706970_2,SRR7706966_3,SRR7706964_2,SRR7706959_10,SRR7706957_1,SRR7706955_8,SRR7706954_10,SRR7706953_3,SRR7706952_9,SRR7706950_1,SRR7706948_1,SRR7706946_10,SRR7706945_10,SRR7706942_1,SRR7706941_10,SRR7706933_7,SRR7706929_1,SRR7706928_11,SRR7706925_10,SRR7706922_1,SRR7706915_2,SRR7706905_10,SRR7706898_1,SRR7706897_3,SRR7706887_1,SRR7706886_2,SRR7706883_1,SRR7706881_3,SRR7706879_5,SRR7706878_3,SRR7706875_16,SRR7706874_3,SRR7706873_1,SRR7706870_1,SRR7706867_10,SRR7706866_2,SRR7706865_1,SRR7706861_1,SRR7706857_2,SRR7706856_2,SRR7706855_10,SRR7706851_1,SRR7706850_10,SRR7706848_1,SRR7706847_2,SRR7706846_1,SRR7706845_3,SRR7706844_1,SRR7706843_3,SRR7706842_1,SRR7706841_2,SRR7706827_2,SRR7706824_4,SRR7706823_11,SRR7706820_3,SRR7706819_1,SRR7706817_10,SRR7706816_10,SRR7706806_2,SRR7706804_4,SRR7706803_1,SRR7706802_3,SRR7706799_10,SRR7706797_5,SRR7706796_1,SRR7706789_10,SRR7706787_1,SRR7706785_10,SRR7706784_1,SRR7706782_10,SRR7706781_0,SRR7706773_3,SRR7706770_0,SRR7706764_2,SRR7706762_1,SRR7706757_1,SRR7706748_3,SRR7706747_2,SRR7706744_10,SRR7706743_1,SRR7706742_2,SRR7706740_2,SRR7706739_10,SRR7706738_2,SRR7706736_3,SRR7706733_2,SRR7706731_1,SRR7706729_4,SRR7706727_2,SRR7706726_3,SRR7706725_10,SRR7706720_3,SRR7706719_9,SRR7706717_3,SRR7706716_5,SRR7706715_1,SRR7706712_10,SRR7706710_10,SRR7706706_3,SRR6919474_3,SRR6919469_3,SRR6919468_3,SRR6919411_3,SRR6919349_1,SRR6919348_1,SRR6848834_1,SRR6848832_1,SRR6848831_2,SRR6848828_2,SRR6848825_3,SRR6848823_2,SRR6848822_3,SRR6848821_1,SRR6848820_11,SRR6848817_1,SRR6848816_2,SRR6848815_11,SRR6848813_1,SRR6848808_5,SRR6848806_2,SRR6848805_5,SRR6848804_1,SRR6848801_2,SRR6848789_2,SRR6848787_10,SRR6848783_3,SRR6848782_3,SRR6848778_2,SRR6848771_2,SRR6848770_1,SRR6848769_1,SRR6848768_4,SRR6848766_4,SRR6848765_1,SRR6848763_10,SRR6848762_10,SRR6848760_3,SRR6848759_3,SRR6848758_4,SRR6848757_3,SRR6848754_11,SRR6848749_2,SRR6848747_3,SRR6848745_10,SRR6848739_1,SRR6848738_10,SRR6848736_2,SRR6848734_3,SRR6848733_2,SRR6848732_10,SRR6848731_10,SRR6848730_10,SRR6848729_3,SRR6848725_1,SRR6848724_3,SRR6848722_4,SRR6848709_3,SRR6848708_1,SRR6848707_1,SRR6848705_10,SRR6848704_1,SRR6848703_4,SRR6848699_1,SRR6848698_2,SRR6848697_2,SRR6848696_11,SRR6848695_10,SRR6848694_2,SRR6848689_1,SRR6848686_1,SRR6848685_1,SRR6848683_2,SRR6848681_1,SRR6848679_4,SRR6848678_3,SRR6848677_3,SRR6848671_1,SRR6848668_1,SRR6848667_4,SRR6848664_2,SRR6848659_2,SRR6848656_0,SRR6848654_1,SRR6848653_3,SRR6848651_2,SRR6848636_2,SRR6848634_1,SRR6848631_2,SRR6848625_1,SRR6848624_3,SRR6848623_3,SRR6848620_3,SRR6848615_0,SRR6848614_4,SRR6848612_1,SRR6848608_10,SRR6848606_1,SRR6848605_1,SRR6848597_3,SRR6848595_4,SRR6848594_3,SRR6848592_3,SRR6848590_4,SRR6848587_4,SRR6848582_4,SRR6848579_10,SRR6848576_10,SRR6848574_3,SRR6848567_2,SRR6848566_1,SRR6848554_1,SRR6848550_1,SRR6848542_2,SRR6848541_1,SRR6848540_3,SRR6848538_1,SRR6848535_4,SRR6848531_3,SRR6848529_4,SRR6848528_3,SRR6848525_3,SRR6848521_3,SRR6848513_3,SRR6848509_1,SRR6848508_5,SRR6848502_2,SRR6848492_3,SRR6848488_10,SRR6848480_4,SRR6848472_1,SRR6848467_3,SRR6848463_4,SRR6848462_1,SRR6848460_1,SRR6848459_1,SRR6848458_2,SRR6848456_2,SRR6848455_3,SRR6848453_3,SRR6848452_0,SRR6848445_8,SRR6848439_1,SRR6848436_10,SRR6848434_3,SRR6848432_10,SRR6848429_2,SRR6848425_6,SRR6848421_2,SRR6848420_3,SRR6848412_2,SRR6848410_3,SRR6848406_2,SRR6848404_1,SRR6848401_3,SRR6848398_3,SRR6848397_3,SRR6848396_2,SRR6848395_3,SRR6848394_3,SRR6844869_2,SRR6844867_2,SRR6844865_5,SRR6844861_1,SRR6844859_3,SRR6844856_2,SRR6844855_1,SRR6844852_3,SRR6844851_9,SRR6844846_11,SRR6844840_2,SRR6844839_2,SRR6844834_1,SRR6844832_1,SRR6844829_1,SRR6844828_1,SRR6844822_2,SRR6844819_3,SRR6844818_2,SRR6844816_9,SRR6844812_5,SRR6844810_1,SRR6844809_1,SRR6844808_2,SRR6844806_2,SRR6844800_2,SRR6844787_3,SRR6844786_2,SRR6844785_3,SRR6844783_1,SRR6844781_0,SRR6844780_1,SRR6844779_2,SRR6844778_1,SRR6844777_2,SRR6844776_0,SRR6844769_1,SRR6844759_2,SRR6844758_2,SRR6844757_10,SRR6844748_2,SRR6844746_2,SRR6844729_3,SRR6844714_3,SRR6844713_3,SRR6844700_3,SRR6844697_2,SRR6844696_2,SRR6844690_2,SRR6844688_3,SRR6844686_2,SRR6844684_11,SRR6844682_4,SRR6844679_1,SRR6844671_3,SRR6844668_9,SRR6844667_2,SRR6844666_3,SRR6844659_9,SRR6844651_3,SRR6844645_4,SRR6844644_3,SRR6844642_1,SRR6844640_2,SRR6844639_2,SRR6844636_6,SRR6844628_3,SRR6844624_3,SRR6844622_2,SRR6844621_3,SRR6844617_2,SRR6844612_3,SRR6844608_2,SRR6844605_2,SRR6844604_10,SRR6844601_1,SRR6844600_3,SRR6844596_3,SRR6844587_1,SRR6844584_4,SRR6844579_2,SRR6844578_5,SRR6844577_3,SRR6844574_3,SRR6844570_3,SRR6844569_2,SRR6844568_1,SRR6844567_1,SRR6844565_10,SRR6844564_3,SRR6840630_2,SRR6840627_3,SRR6840624_1,SRR6840621_3,SRR6840617_1,SRR6840616_1,SRR6840615_3,SRR6840614_9,SRR6840613_1,SRR6840612_10,SRR6840611_1,SRR6840609_3,SRR6840603_2,SRR6840602_6,SRR6840594_2,SRR6840591_10,SRR6840589_1,SRR6840588_10,SRR6840587_1,SRR6840586_3,SRR6840585_10,SRR6840584_3,SRR6840577_1,SRR6840571_3,SRR6840570_5,SRR6840562_2,SRR6840561_3,SRR6840560_1,SRR6840556_2,SRR6840552_2,SRR6840537_3,SRR6840536_5,SRR6840533_3,SRR6840528_4,SRR6840527_1,SRR6840526_1,SRR6840525_1,SRR6840524_1,SRR6840523_11,SRR6840522_1,SRR6840521_11,SRR6840519_10,SRR6840515_3,SRR6840511_2,SRR6840510_1,SRR6840507_2,SRR6840498_2,SRR6840490_4,SRR6840486_1,SRR6840472_1,SRR6840471_1,SRR6840468_3,SRR6840466_3,SRR6840461_10,SRR6840453_1,SRR6840448_1,SRR6840447_9,SRR6840444_2,SRR6840441_1,SRR6840440_3,SRR6840437_2,SRR6840436_1,SRR6840435_1,SRR6840434_1,SRR6840433_2,SRR6840431_1,SRR6840429_3,SRR6840421_4,SRR6840420_2,SRR6840416_3,SRR6840413_2,SRR6840410_2,SRR6840408_3,SRR6840394_10,SRR6840390_1,SRR6840388_5,SRR6840386_4,SRR6840383_1,SRR6840382_3,SRR6840380_2,SRR6840370_3,SRR6840368_3,SRR6840362_4,SRR6840361_10,SRR6840352_1,SRR6840349_1,SRR6840348_3,SRR6840347_1,SRR6840344_10,SRR6840342_2,SRR6840340_1,SRR6840338_1,SRR6840337_1,SRR6840336_5,SRR6840335_2,SRR6840334_10,SRR6840333_10,SRR6840332_2,SRR6840331_10,SRR6840329_2,SRR6840326_3,SRR6840321_3,SRR6840312_4,SRR6840307_4,SRR6840306_8,SRR6840304_1,SRR6840296_9,SRR6840295_2,SRR6840285_4,SRR6840284_10,SRR6840281_3,SRR6840274_2,SRR6840272_1,SRR6840270_1,SRR6840267_2,SRR6840266_11,SRR6840263_4,SRR6840261_2,SRR6840254_1,SRR6840252_8,SRR6840248_2,SRR6840246_1,SRR6840243_1,SRR6840242_10,SRR6840240_5,SRR6840234_9,SRR6840233_10,SRR6840231_4,SRR6840228_1,SRR6840226_2,SRR6840221_8,SRR6840211_1,SRR6840208_1,SRR6840207_2,SRR6840206_3,SRR6840203_10,SRR6840202_3,SRR6840200_1,SRR6840198_3,SRR6840197_2,SRR6840195_2,SRR6840194_10,SRR6840193_1,SRR6840191_10,SRR6840188_1,SRR6840187_2,SRR6840186_9,SRR6840185_10,SRR6840183_3,SRR6840182_1,SRR6840181_4,SRR6840177_10,SRR6840174_3,SRR6840173_3,SRR6840171_9,SRR6840169_3,SRR6840163_3,SRR6840159_5,SRR6840158_3,SRR6840151_10,SRR6840150_3,SRR6840145_2,SRR6840144_1,SRR6840143_1,SRR6840142_1,SRR6840139_4,SRR6840138_1,SRR6840137_3,SRR6840134_1,SRR6840133_3,SRR6840131_1,SRR6840130_1,SRR6840129_2,SRR6840127_3,SRR6840126_1,SRR6840125_1,SRR6840124_1,SRR6840122_1,SRR6840121_1,SRR6840119_10,SRR6840117_10,SRR6840115_9,SRR6840112_4,SRR6840111_11,SRR6840109_1,SRR6840108_1,SRR6840104_10,SRR6840101_10,SRR6840100_2,SRR6840099_2,SRR6840098_3,SRR6840096_4,SRR6840095_2,SRR6840093_1,SRR6840090_2,SRR6840089_2,SRR6840086_2,SRR6840082_1,SRR6840079_1,SRR6840076_4,SRR6840072_1,SRR6840069_2,SRR6840065_1,SRR6840063_4,SRR6840060_1,SRR6840058_3,SRR6840052_1,SRR6840049_10,SRR6840048_11,SRR6840040_10,SRR6840023_3,SRR6840019_10,SRR6840018_3,SRR6840015_2,SRR6840011_11,SRR6840008_10,SRR6840006_10,SRR6840005_1,SRR6840003_1,SRR6840001_1,SRR6840000_1,SRR6839995_10,SRR6839991_4,SRR6839990_10,SRR6839989_1,SRR6839988_2,SRR6839986_3,SRR6839983_2,SRR6839980_3,SRR6839979_3,SRR6839978_2,SRR6839976_1,SRR6839973_3,SRR6839972_10,SRR6839971_4,SRR6839966_1,SRR6839965_1,SRR6839963_1,SRR6839962_1,SRR6839959_1,SRR6839955_1,SRR6839948_1,SRR6839940_3,SRR6839937_2,SRR6839932_2,SRR6839929_4,SRR6839924_3,SRR6839921_9,SRR6839920_3,SRR6839915_1,SRR6839912_3,SRR6839906_1,SRR6839905_3,SRR6839903_2,SRR6839899_3,SRR6839896_2,SRR6839888_4,SRR6839887_2,SRR6839886_3,SRR6839885_1,SRR6839883_1,SRR6839880_9,SRR6839878_0,SRR6839877_2,SRR6839876_1,SRR6839875_10,SRR6839872_1,SRR6839870_1,SRR6839869_3,SRR6839867_2,SRR6839866_0,SRR6839865_1,SRR6839863_2,SRR6839862_1,SRR6839859_1,SRR6839857_9,SRR6839853_9,SRR6839851_3,SRR6839848_3,SRR6839846_9,SRR6839845_1,SRR6839841_4,SRR6839840_2,SRR6839839_10,SRR6839838_3,SRR6839831_2,SRR6839830_1,SRR6839829_1,SRR6839827_2,SRR6839823_1,SRR6839821_4,SRR6839820_1,SRR6839819_1,SRR6839818_5,SRR6839817_1,SRR6839814_1,SRR6839812_1,SRR6839811_2,SRR6839808_10,SRR6839806_1,SRR6839805_1,SRR6839804_1,SRR6839801_11,SRR6839800_10,SRR6839796_1,SRR6839795_1,SRR6839789_4,SRR6839786_1,SRR6839783_1,SRR6839777_10,SRR6839773_3,SRR6839767_2,SRR6839765_1,SRR6839764_10,SRR6839761_1,SRR6839760_3,SRR6839759_2,SRR6839757_3,SRR6839756_1,SRR6839755_2,SRR6839754_2,SRR6839744_3,SRR6839742_3,SRR6839738_2,SRR6839728_3,SRR6839727_3,SRR6839722_1,SRR6839721_10,SRR6839718_2,SRR6839715_3,SRR6839714_3,SRR6839713_2,SRR6839712_3,SRR6839706_3,SRR6839703_3,SRR6839699_3,SRR6839697_0,SRR6839688_1,SRR6839687_1,SRR6839686_1,SRR6839684_1,SRR6839683_1,SRR6839680_3,SRR6839678_10,SRR6839677_2,SRR6839672_2,SRR6839671_10,SRR6839670_2,SRR6839669_2,SRR6839668_3,SRR6839664_4,SRR6839662_3,SRR6839661_5,SRR6839657_3,SRR6839652_3,SRR6839649_3,SRR6839647_3,SRR6839642_4,SRR6839639_3,SRR6835792_1,SRR6835791_9,SRR6835788_2,SRR6835785_3,SRR6835784_2,SRR6835782_10,SRR6835781_3,SRR6835780_2,SRR6835774_9,SRR6835769_1,SRR6835768_3,SRR6835766_3,SRR6835758_3,SRR6835756_1,SRR6835755_3,SRR6835754_9,SRR6835751_2,SRR6835747_1,SRR6835746_1,SRR6835745_2,SRR6835743_1,SRR6835736_3,SRR6835734_4,SRR6835730_4,SRR6835727_4,SRR6835717_1,SRR6835713_2,SRR6835710_3,SRR6835707_3,SRR6835704_10,SRR6835699_2,SRR6835698_9,SRR6835695_4,SRR6835694_2,SRR6835693_10,SRR6835692_10,SRR6835690_10,SRR6835688_2,SRR6835687_1,SRR6835685_1,SRR6835684_4,SRR6835679_10,SRR6835677_1,SRR6835676_3,SRR6835675_10,SRR6835672_2,SRR6835664_2,SRR6835660_3,SRR6835658_6,SRR6835653_2,SRR6835648_5,SRR6835641_1,SRR6835635_10,SRR6835629_2,SRR6835625_10,SRR6835624_1,SRR6835621_3,SRR6835620_3,SRR6835618_3,SRR6835615_1,SRR6835613_10,SRR6835607_4,SRR6835602_10,SRR6835601_1,SRR6835600_1,SRR6835599_3,SRR6835598_2,SRR6835597_3,SRR6835596_1,SRR6835588_5,SRR6835585_2,SRR6835582_4,SRR6835581_3,SRR6835578_2,SRR6835577_3,SRR6835574_2,SRR6835572_3,SRR6835565_5,SRR6835564_2,SRR6835561_11,SRR6835560_4,SRR6835558_9,SRR6835546_2,SRR6835545_4,SRR6835544_3,SRR6835543_2,SRR6835541_3,SRR6835540_2,SRR6835539_4,SRR6835537_3,SRR6835535_2,SRR6835534_3,SRR6835530_3,SRR6835528_2,SRR6835525_6,SRR6835522_7,SRR6835513_10,SRR6835505_3,SRR6835504_3,SRR6835499_1,SRR6835497_2,SRR6835496_3,SRR6835495_1,SRR6835494_9,SRR6835492_4,SRR6835490_1,SRR6835484_3,SRR6835482_9,SRR6835479_4,SRR6835478_9,SRR6835477_3,SRR6835473_2,SRR6835465_2,SRR6835460_3,SRR6835459_1,SRR6835451_4,SRR6835449_0,SRR6835446_1,SRR6835444_1,SRR6835443_10,SRR6835440_10,SRR6835439_3,SRR6835438_1,SRR6835437_1,SRR6835436_3,SRR6835435_12,SRR6835424_3,SRR6835423_10,SRR6835421_10,SRR6835419_1,SRR6835415_3,SRR6835414_4,SRR6835410_3,SRR6835407_3,SRR6835402_3,SRR6835397_4,SRR6835396_2,SRR6835395_0,SRR6835392_4,SRR6835386_3,SRR6835385_3,SRR6835382_3,SRR6835381_2,SRR6835379_2,SRR6835377_2,SRR6835376_2,SRR6835373_2,SRR6835367_2,SRR6835363_4,SRR6835359_2,SRR6835350_4,SRR6835348_1,SRR6835346_3,SRR6835343_9,SRR6835342_2,SRR6835337_2,SRR6835333_2,SRR6835332_10,SRR6835328_3,SRR6835324_2,SRR6835322_2,SRR6835317_3,SRR6835315_1,SRR6835313_2,SRR6835309_10,SRR6835306_3,SRR6835298_4,SRR6835297_4,SRR6835295_3,SRR6835291_3,SRR6835290_3,SRR6835284_3,SRR6835280_1,SRR6835279_3,SRR6835277_3,SRR6835276_3,SRR6835269_10,SRR6835267_1,SRR6835263_1,SRR6835262_1,SRR6835255_1,SRR6835254_4,SRR6835253_3,SRR6835250_2,SRR6835247_1,SRR6835243_1,SRR6835241_0,SRR6835236_3,SRR6835235_3,SRR6835230_1,SRR6835229_1,SRR6835227_3,SRR6835226_10,SRR6835225_4,SRR6835224_1,SRR6835223_3,SRR6835222_8,SRR6835220_1,SRR6835216_3,SRR6835214_1,SRR6835213_1,SRR6835212_1,SRR6835209_1,SRR6835207_3,SRR6835204_3,SRR6835199_0,SRR6835187_3,SRR6835173_3,SRR6835172_2,SRR6835171_1,SRR6835168_2,SRR6835164_8,SRR6835157_3,SRR6835156_3,SRR6835152_11,SRR6835151_3,SRR6835148_10,SRR6835146_1,SRR6835144_3,SRR6835141_3,SRR6835140_2,SRR6835137_2,SRR6835136_2,SRR6835133_10,SRR6835132_2,SRR6835130_2,SRR6835125_11,SRR6835124_2,SRR6835122_3,SRR6835120_10,SRR6835117_3,SRR6835114_1,SRR6835113_4,SRR6835112_2,SRR6835105_9,SRR6835103_2,SRR6835101_2,SRR6835100_3,SRR6835097_9,SRR6835094_4,SRR6835090_3,SRR6835088_2,SRR6835087_2,SRR6835084_2,SRR6835081_3,SRR6835077_4,SRR6835076_3,SRR6835075_7,SRR6835070_3,SRR6835068_7,SRR6835063_1,SRR6835061_1,SRR6835057_4,SRR6835052_3,SRR6835051_3,SRR6835047_2,SRR6835046_3,SRR6835042_3,SRR6835038_1,SRR6835037_3,SRR6835034_1,SRR6835032_1,SRR6835028_1,SRR6835026_10,SRR6835021_2,SRR6835017_1,SRR6835015_10,SRR6835014_2,SRR6835013_10,SRR6835011_12,SRR6835010_1,SRR6835009_10,SRR6835006_11,SRR6835003_10,SRR6835001_3,SRR6834999_3,SRR6834997_2,SRR6834994_10,SRR6834992_2,SRR6834989_2,SRR6834988_3,SRR6834985_3,SRR6834984_1,SRR6834981_1,SRR6834977_3,SRR6834973_3,SRR6834971_1,SRR6834969_1,SRR6834967_1,SRR6834964_4,SRR6834955_3,SRR6834953_4,SRR6834952_2,SRR6834951_2,SRR6834948_2,SRR6834940_2,SRR6834933_3,SRR6834930_2,SRR6834927_3,SRR6834926_2,SRR6834925_3,SRR6834922_3,SRR6834920_6,SRR6834919_4,SRR6834918_10,SRR6834916_10,SRR6834915_3,SRR6834913_2,SRR6834911_10,SRR6834909_3,SRR6834908_4,SRR6834906_1,SRR6834904_1,SRR6834903_1,SRR6834902_2,SRR6834900_1,SRR6834895_3,SRR6834893_11,SRR6834876_1,SRR6834875_1,SRR6834871_3,SRR6834867_1,SRR6834865_2,SRR6834857_3,SRR6834856_3,SRR6834853_1,SRR6834850_1,SRR6834843_2,SRR6834840_3,SRR6834837_3,SRR6834836_3,SRR6834834_3,SRR6834829_12,SRR6834828_2,SRR6834825_1,SRR6834822_2,SRR6834821_3,SRR6834818_5,SRR6834817_3,SRR6834813_3,SRR6834811_14,SRR5858740_1,SRR5858737_2,SRR5858733_3,SRR5858732_5,SRR5858727_2,SRR5858724_3,SRR5858723_3,SRR5858718_10,SRR5858716_2,SRR5858715_3,SRR5858708_10,SRR5858707_3,SRR5858696_2,SRR5858695_3,SRR5858691_4,SRR5858689_2,SRR5858686_2,SRR5858685_3,SRR5858683_3,SRR5858682_8,SRR5858681_3,SRR5858679_0,SRR5858677_1,SRR5858676_1,SRR5858675_1,SRR5858672_5,SRR5858667_3,SRR5858666_9,SRR5858665_9,SRR5858664_3,SRR5858662_3,SRR5858657_1,SRR5858656_3,SRR5858655_3,SRR5858653_10,SRR5858651_2,SRR5858639_3,SRR5858638_1,SRR5858630_2,SRR5858627_3,SRR5858622_11,SRR5858615_9,SRR5858593_3,SRR5858592_3,SRR5858590_2,SRR5858585_2,SRR5858584_11,SRR5858578_3,SRR5858575_10,SRR5858573_0,SRR5858571_2,SRR5858568_3,SRR5858565_3,SRR5858564_3,SRR5858562_3,SRR5858560_3,SRR5858559_2,SRR5858556_1,SRR5858555_3,SRR5858552_3,SRR5858540_3,SRR5858539_3,SRR5858536_3,SRR5858534_3,SRR5858528_1,SRR5858526_2,SRR5858519_11,SRR5858517_6,SRR5858516_10,SRR5858515_10,SRR5858513_3,SRR5858505_2,SRR5858504_3,SRR5858503_10,SRR5858499_3,SRR5858496_2,SRR5858486_3,SRR5858475_3,SRR5858474_9,SRR5858471_4,SRR5858470_11,SRR5858468_3,SRR5858467_10,SRR5858466_3,SRR5858465_2,SRR5858456_2,SRR5858449_4,SRR5858446_3,SRR5858442_3,SRR5858440_11,SRR5858439_3,SRR5858437_1,SRR5858436_3,SRR5858429_9,SRR5858428_3,SRR5858425_3,SRR5858424_9,SRR5858422_2,SRR5858420_3,SRR5858418_4,SRR5858417_3,SRR5858412_3,SRR5858409_2,SRR5858401_1,SRR5858398_11,SRR5858397_3,SRR5858396_1,SRR5858395_9,SRR5858391_10,SRR5858389_9,SRR5858388_3,SRR5858383_3,SRR5858382_2,SRR5858379_4,SRR5858378_2,SRR5858376_3,SRR5858372_9,SRR5858363_3,SRR5858361_10,SRR5858360_10,SRR5858356_2,SRR5858354_10,SRR5858353_2,SRR5858352_3,SRR5858347_3,SRR5858346_10,SRR5858343_3,SRR5858341_2,SRR5858340_3,SRR5858333_10,SRR5858332_4,SRR5858330_11,SRR5858329_5,SRR5858323_11,SRR5858322_3,SRR5858321_11,SRR5858320_10,SRR5858319_10,SRR5858317_3,SRR5858312_7,SRR5858309_3,SRR5858306_3,SRR5858303_2,SRR5858293_2,SRR5858275_9,SRR5858274_3,SRR5858271_2,SRR5858270_3,SRR5858269_3,SRR5858268_2,SRR5858267_3,SRR5858266_3,SRR5858265_3,SRR5858261_9,SRR5858260_3,SRR5858253_3,SRR5858251_3,SRR5858250_3,SRR5858247_3,SRR5854282_2,SRR5854281_2,SRR5854280_3,SRR5854270_4,SRR5854269_3,SRR5854268_3,SRR5854264_3,SRR5854262_6,SRR5854257_2,SRR5854254_3,SRR5854253_1,SRR5854244_0,SRR5854242_2,SRR5854239_3,SRR5854236_3,SRR5854227_10,SRR5854226_10,SRR5854225_8,SRR5854224_3,SRR5854221_4,SRR5854219_10,SRR5854218_10,SRR5854217_10,SRR5854213_9,SRR5854210_3,SRR5854209_3,SRR5854208_2,SRR5854205_3,SRR5854203_4,SRR5854197_2,SRR5854196_3,SRR5854189_7,SRR5854184_2,SRR5854178_1,SRR5854173_3,SRR5854168_3,SRR5854166_1,SRR5854164_4,SRR5854153_11,SRR5854152_1,SRR5854149_3,SRR5854148_10,SRR5854145_4,SRR5854144_2,SRR5854136_12,SRR5854131_10,SRR5854127_3,SRR5854126_11,SRR5854107_2,SRR5854105_2,SRR5854102_4,SRR5854101_5,SRR5854098_3,SRR5854097_11,SRR5854092_3,SRR5854091_3,SRR5854090_10,SRR5854089_1,SRR5854087_2,SRR5854086_10,SRR5854083_3,SRR5854079_1,SRR5854076_3,SRR5854068_3,SRR5854064_2,SRR5854054_3,SRR5854046_3,SRR5854045_2,SRR5854043_1,SRR5854038_10,SRR5854037_10,SRR5854036_10,SRR5854035_2,SRR5854033_3,SRR5854032_2,SRR5854030_10,SRR5854028_3,SRR5854025_10,SRR5854022_3,SRR5854019_1,SRR5854018_2,SRR5854017_1,SRR5854009_2,SRR5854007_3,SRR5854000_1,SRR5853998_3,SRR5853997_0,SRR5853995_10,SRR5853994_10,SRR5853993_10,SRR5853992_3,SRR5853988_3,SRR5853987_10,SRR5853986_1,SRR5853985_3,SRR5853983_3,SRR5853979_2,SRR5853978_2,SRR5853977_3,SRR5853976_5,SRR5853970_1,SRR5853963_5,SRR5853959_1,SRR5853957_3,SRR5853955_1,SRR5853952_3,SRR5853951_3,SRR5853946_3,SRR5853945_4,SRR5853941_3,SRR5853940_3,SRR5853935_10,SRR5853931_5,SRR5853927_10,SRR5853924_3,SRR5853922_3,SRR5853917_3,SRR5853916_2,SRR5853912_4,SRR5853911_3,SRR5853909_3,SRR5853908_2,SRR5853904_2,SRR5853901_11,SRR5853900_3,SRR5853898_3,SRR5853897_9,SRR5853896_3,SRR5853894_3,SRR5853890_10,SRR5853889_9,SRR5853887_3,SRR5853886_3,SRR5853885_2,SRR5853882_10,SRR5853881_2,SRR5853879_4,SRR5853875_2,SRR5853874_3,SRR5853863_4,SRR5853857_11,SRR5853854_2,SRR5853852_2,SRR5853849_4,SRR5853848_3,SRR5853845_9,SRR5853840_2,SRR5853838_2,SRR5853836_1,SRR5853834_9,SRR5853827_3,SRR5853826_2,SRR5853825_3,SRR5853823_4,SRR5853819_3,SRR5853818_9,SRR5853816_2,SRR5853815_2,SRR5853811_2,SRR5853810_3,SRR5853808_2,SRR5853806_9,SRR5853805_3,SRR5853801_1,SRR5853799_1,SRR5853798_3,SRR5853789_1,SRR5853788_3,SRR5853786_10,SRR5853780_2,SRR5853778_2,SRR5853777_3,SRR5853773_10,SRR5853766_6,SRR5853765_1,SRR5853762_9,SRR5853749_2,SRR5853748_2,SRR5853746_4,SRR5853738_9,SRR5853737_1,SRR5853734_3,SRR5853733_3,SRR5853731_3,SRR5853727_10,SRR5853724_3,SRR5853721_3,SRR5853717_3,SRR5853714_10,SRR5853713_9,SRR5853712_3,SRR5853708_4,SRR5853707_10,SRR5853706_10,SRR5853704_3,SRR5853702_3,SRR5853692_1,SRR5853685_2,SRR5853680_3,SRR5853674_4,SRR5853673_1,SRR5853672_10,SRR5853671_3,SRR5853670_9,SRR5853666_3,SRR5853658_10,SRR5853657_10,SRR5853652_2,SRR5853650_1,SRR5853649_3,SRR5853647_9,SRR5853643_3,SRR5853637_1,SRR5853635_3,SRR5853633_10,SRR5853631_2,SRR5853628_11,SRR5853624_3,SRR5853622_9,SRR5853617_1,SRR5853616_10,SRR5853615_3,SRR5853600_3,SRR5853595_5,SRR5853585_1,SRR5853583_10,SRR5853575_1,SRR5853573_1,SRR5853567_1,SRR5853564_9,SRR5853562_9,SRR5853561_4,SRR5853560_6,SRR5853557_5,SRR5853556_3,SRR5853552_2,SRR5853548_3,SRR5853547_1,SRR5853546_11,SRR5853545_3,SRR5853543_1,SRR5853542_1,SRR5853541_10,SRR5853536_1,SRR5853535_2,SRR5853533_3,SRR5853532_1,SRR5853524_2,SRR5853522_3,SRR5853521_5,SRR5853516_4,SRR5853512_4,SRR5853511_10,SRR5853507_1,SRR5853506_2,SRR5853499_10,SRR5853497_3,SRR5853491_3,SRR5853490_7,SRR5853481_3,SRR5853479_2,SRR5853478_4,SRR5853474_1,SRR5853471_9,SRR5853470_4,SRR5853461_1,SRR5853446_10,SRR5853444_2,SRR5853439_3,SRR5853437_4,SRR5853433_2,SRR5853430_9,SRR5853429_3,SRR5853425_2,SRR5853423_1,SRR5853422_2,SRR5853421_4,SRR5853420_5,SRR5853418_2,SRR5853417_2,SRR5853416_0,SRR5853407_2,SRR5853406_3,SRR5853404_2,SRR5853401_2,SRR5853395_6,SRR5853382_10,SRR5853381_2,SRR5853379_3,SRR5853377_8,SRR5853374_2,SRR5853372_4,SRR5853371_2,SRR5853370_1,SRR5853364_2,SRR5853352_2,SRR5853351_11,SRR5853350_7,SRR5853349_2,SRR5853339_10,SRR5853338_10,SRR5853337_10,SRR5853333_3,SRR5853332_1,SRR5853331_3,SRR5853330_1,SRR5853328_1,SRR5809851_1,SRR5809850_1,SRR5809849_1,SRR5809848_1,SRR5809846_1,SRR5809844_2,SRR5809843_3,SRR5809842_3,SRR5809840_1,SRR5809839_1,SRR5809838_0,SRR5809837_1,SRR5809836_1,SRR5809835_1,SRR5809834_1,SRR5809833_1,SRR5809832_1,SRR5809831_1,SRR5809827_2,SRR5809825_3,SRR5809822_1,SRR5809821_3,SRR5809820_2,SRR5809819_2,SRR5809818_1,SRR5809817_0,SRR5809816_3,SRR5809815_1,SRR5809812_2,SRR5809809_3,SRR5809808_3,SRR5809805_2,SRR5809803_1,SRR5809802_1,SRR5809801_1,SRR5809800_1,SRR5809799_1,SRR5809798_1,SRR5809792_1,ERR485881_3,ERR485868_4,ERR485866_3,ERR485864_3,ERR485863_2,ERR485860_2,ERR485859_3,ERR485856_2,ERR485853_3,ERR485852_4,ERR485849_2,ERR485845_4,ERR485838_2,ERR485830_11,ERR485811_11,ERR485808_4,ERR485806_1,ERR485803_5,ERR485800_3,ERR485785_3,ERR485684_3,ERR485681_3,ERR485673_3,ERR485671_3,ERR485670_3,ERR473727_2,ERR473723_9,ERR473722_3,ERR473717_4,ERR473697_2,ERR473696_3,ERR473695_10,ERR473691_4,ERR473689_2,ERR473687_1,ERR473681_2,ERR473680_3,ERR473679_3,ERR473675_3,ERR473674_3,ERR473672_2,ERR473668_2,ERR473664_4,ERR473663_8,ERR473662_4,ERR473661_4,ERR473659_4,ERR473654_3,ERR473652_4,ERR473637_4,ERR473636_2,ERR473635_1,ERR473632_4,ERR473624_4,ERR473621_4,ERR473619_2,ERR473616_2,ERR473612_2,ERR473604_2,ERR473597_2,ERR473594_8,ERR473590_2,ERR473586_14,ERR473582_9,ERR473576_1,ERR473575_4,ERR473574_9,ERR473573_3,ERR473572_4,ERR473570_3,ERR473563_1,ERR473550_8,ERR473542_2,ERR473540_3,ERR473537_7,ERR473535_3,ERR473528_3,ERR473526_4,ERR473520_4,ERR473515_4,ERR473514_4,ERR473512_9,ERR473511_4,ERR473498_4,ERR473493_3,ERR473489_4,ERR473488_4,ERR473487_4,ERR473486_5,ERR473485_4,ERR473483_2,ERR473475_4,ERR473474_1,ERR473472_8,ERR473468_2,ERR473467_3,ERR473465_3,ERR473461_2,ERR473460_8,ERR473459_2,ERR473457_1,ERR473456_2,ERR473453_2,ERR473452_3,ERR473450_4,ERR467397_4,ERR467378_9,ERR467377_9,ERR467376_9,ERR467375_2,ERR467372_3,ERR467370_3,ERR467365_3,ERR467363_4,ERR467356_9,ERR467355_10,ERR467354_9,ERR467351_2,ERR467349_1,ERR467347_1,ERR467343_3,ERR467338_3,ERR467336_2,ERR467332_4,ERR467329_3,ERR467327_1,ERR467325_3,ERR467319_4,ERR467316_2,ERR467312_9,ERR1735485_1,ERR1735484_4,ERR1735481_2,ERR1735477_4,ERR1735475_4,ERR1735474_3,ERR1735469_5,ERR1735467_2,ERR1735466_1,ERR1735465_2,ERR1735453_3,ERR1735452_2,ERR1735447_4,ERR1735442_3,ERR1735441_4,ERR1735439_4,ERR1735438_2,ERR1735435_3,ERR1735432_3,ERR1735431_3,ERR1735421_3,ERR1735417_2,ERR1735414_6,ERR1735411_2,ERR1735409_3,ERR1735402_4,ERR1735400_6,ERR1735397_4,ERR1735396_10,ERR1735393_3,ERR1735392_4,ERR1735384_2,ERR1735382_2,ERR1735380_2,ERR1735379_3,ERR1735377_3,ERR1735372_4,ERR1735370_3,ERR1735369_2,ERR1735367_3,ERR1735363_4,ERR1735362_2,ERR1735361_6,ERR1735358_2,ERR1735357_4,ERR1735356_2,ERR1735355_3,ERR1735352_0,ERR1735351_1,ERR1735331_6,ERR1735329_8,ERR1735327_2,ERR1735320_5,ERR1735319_4,ERR1735318_4,ERR1735317_4,ERR1735310_6,ERR1735308_3,ERR1735305_8,ERR1735302_4,ERR1735301_5,ERR1735300_1,ERR1735297_2,ERR1735296_4,ERR1735294_3,ERR1735290_3,ERR1735289_4,ERR1735287_3,ERR1735285_1,ERR1735283_3,ERR1735282_4,ERR1735281_6,ERR1735280_4,ERR1735268_4,ERR1735267_3,ERR1735266_6,ERR1735265_1,ERR1735257_3,ERR1735255_5,ERR1735252_4,ERR1735249_2,ERR1735248_2,ERR1735247_3,ERR1735246_1,ERR1735245_3,ERR1735240_3,ERR1735236_4,ERR1735232_3,ERR1735230_3,ERR1735228_3,ERR1735224_3,ERR1735222_4,ERR1735220_3,ERR1735219_2,ERR1735214_4,ERR1735212_4,ERR1735210_0,ERR1735201_0,ERR1735200_2,ERR1735197_4,ERR1735196_2,ERR1735195_6,ERR1735192_3,ERR1735191_2,ERR1735189_3,ERR1735187_2,ERR1735185_4,ERR1735174_4,ERR1735167_5,ERR1735166_7,ERR1735164_1,ERR1735160_6,ERR1735159_4,ERR1735154_4,ERR1735151_2,ERR1735150_4,ERR1735147_4,ERR1735137_4,ERR1735136_1,ERR1735133_2,ERR1735131_1,ERR1735129_0,ERR1735127_4,ERR1735126_3,ERR1735123_4,ERR1735121_7,ERR1735109_2,ERR1735108_4,ERR1735106_2,ERR1735100_3,ERR1735098_3,ERR1735096_3,ERR1735095_1,ERR1735090_4,ERR1735088_2,ERR1735081_1,ERR1735079_2,ERR1735076_0,ERR1735069_6,ERR1735065_4,ERR1735064_3,ERR1735055_1,ERR1735051_1,ERR1735047_3,ERR1735046_2,ERR1735041_6,ERR1735035_3,ERR1735033_3,ERR1735031_3,ERR1735017_2,ERR1735012_1,ERR1735011_4,ERR1735002_4,ERR1735001_3,ERR1734997_0,ERR1734995_4,ERR1734994_2,ERR1734993_4,ERR1734990_3,ERR1734988_3,ERR1734987_4,ERR1734986_4,ERR1734982_1,ERR1734981_4,ERR1734977_1,ERR1734974_5,ERR1734966_3,ERR1734964_3,ERR1734962_6,ERR1734961_3,ERR1734955_6,ERR1734954_2,ERR1734953_1,ERR1734951_6,ERR1734949_1,ERR1734927_1,ERR1734926_2,ERR1734922_6,ERR1734908_5,ERR1734907_5,ERR1734902_2,ERR1734901_8,ERR1734899_2,ERR1734898_3,ERR1734891_3,ERR1734890_3,ERR1734887_4,ERR1734873_3,ERR1734871_5,ERR1734859_6,ERR1734858_2,ERR1734855_3,ERR1734852_4,ERR1734850_1,ERR1734848_2,ERR1734847_3,ERR1734844_2,ERR1734840_2,ERR1734837_8,ERR1734836_5,ERR1734834_6,ERR1734833_2,ERR1734823_2,ERR1734820_6,ERR1734815_3,ERR1734811_3,ERR1734808_3,ERR1734807_1,ERR1734803_4,ERR1734802_3,ERR1734800_4,ERR1734799_3,ERR1734797_2,ERR1734796_2,ERR1734795_4,ERR1734786_2,ERR1734781_4,ERR1734780_3,ERR1734776_3,ERR1734774_2,ERR1734770_4,ERR1734768_2,ERR1734758_2,ERR1734754_3,ERR1734749_6,ERR1734747_4,ERR1734741_1,ERR1734740_0,ERR1734736_3,ERR1734735_5,ERR1734723_3,ERR1734721_2,ERR1734714_1,ERR1734706_4,ERR1734701_1,ERR1734700_3,ERR1734698_4,ERR1734696_3,ERR1734692_3,ERR1734689_4,ERR1734686_4,ERR1734671_4,ERR1734669_5,ERR1734666_4,ERR1734661_4,ERR1734659_3,ERR1734657_3,ERR1734655_2,ERR1734654_4,ERR1734652_1,ERR1734650_5,ERR1734646_3,ERR1734644_4,ERR1734642_6,ERR1734641_2,ERR1734640_3,ERR1734639_4,ERR1734636_4,ERR1734634_3,ERR1734633_2,ERR1734629_4,ERR1734626_4,ERR1734625_4,ERR1734623_1,ERR1734618_3,ERR1734616_3,ERR1734615_3,ERR1734614_3,ERR1734613_8,ERR1734603_3,ERR1734602_2,ERR1734601_2,ERR1734594_3,ERR1734589_6,ERR1734586_2,ERR1734583_1,ERR1734580_4,ERR1734579_3,ERR1734578_5,ERR1734577_4,ERR1734572_2,ERR1734569_3,ERR1734568_4,ERR1734567_4,ERR1734559_8,ERR1734556_4,ERR1734549_4,ERR1734548_0,ERR1734545_2,ERR1734535_3,ERR1734534_2,ERR1734528_4,ERR1734527_2,ERR1734525_4,ERR1734521_1,ERR1734517_1,ERR1734515_3,ERR1734513_3,ERR1734506_3,ERR1734500_4,ERR1734496_2,ERR1734494_7,ERR1734493_3,ERR1734491_3,ERR1734490_2,ERR1734487_3,ERR1734486_5,ERR1734484_1,ERR1734479_2,ERR1734477_3,ERR1734476_2,ERR1734473_2,ERR1734471_1,ERR1734470_4,ERR1734468_5,ERR1734464_1,ERR1734461_0,ERR1734458_4,ERR1734454_1,ERR1734452_4,ERR1734451_0,ERR1734450_1,ERR1734449_1,ERR1734448_2,ERR1734446_0,ERR1734434_2,ERR1734430_3,ERR1734429_2,ERR1734428_2,ERR1734422_3,ERR1734421_3,ERR1734413_5,ERR1734411_1,ERR1734408_2,ERR1734407_7,ERR1734406_1,ERR1734404_3,ERR1734403_2,ERR1734399_6,ERR1734395_8,ERR1734389_3,ERR1734386_2,ERR1734385_6,ERR1734383_2,ERR1734382_3,ERR1734379_4,ERR1734378_4,ERR1734377_5,ERR1734376_2,ERR1734373_3,ERR1734368_2,ERR1734367_6,ERR1734364_4,ERR1734361_3,ERR1734358_4,ERR1734356_2,ERR1734355_4,ERR1734346_9,ERR1734341_4,ERR1734339_1,ERR1734335_1,ERR1734333_1,ERR1734332_2,ERR1734331_2,ERR1734329_5,ERR1734327_2,ERR1734326_4,ERR1734324_2,ERR1734316_4,ERR1734313_3,ERR1734311_4,ERR1734310_4,ERR1734307_2,ERR1734306_4,ERR1734304_1,ERR1734298_1,ERR1734297_3,ERR1734296_0,ERR1734290_1,ERR1734286_4,ERR1734277_3,ERR1734275_3,ERR1734272_2,ERR1734269_4,ERR1734266_1,ERR1734264_8,ERR1734263_2,ERR1734261_6,ERR1734259_3,ERR1734250_1,ERR1734249_2,ERR1734248_4,ERR1734246_4,ERR1734243_1,ERR1734242_1,ERR1734241_8,ERR1734239_4,ERR1734232_4,ERR1734227_4,ERR1734226_2,ERR1734224_1,ERR1734217_3,ERR1734213_3,ERR1734211_4,ERR1734207_3,ERR1734204_4,ERR1734199_4,ERR1734197_3,ERR1734196_1,ERR1734193_3,ERR1734192_1,ERR1734188_4,ERR1734187_4,ERR1734186_2,ERR1734178_5,ERR1734176_3,ERR1734173_4,ERR1734172_3,ERR1734168_4,ERR1734163_3,ERR1734162_1,ERR1734157_3,ERR1734155_9,ERR1734151_2,ERR1734142_4,ERR1734141_10,ERR1734137_3,ERR1734135_3,ERR1734125_3,ERR1734124_2,ERR1734111_15,ERR1734110_11,ERR1734108_4,ERR1734097_3,ERR1734092_4,ERR1734091_3,ERR1734082_5,ERR1734080_4,ERR1734079_0,ERR1734077_3,ERR1734075_4,ERR1734071_5,ERR1734070_4,ERR1734069_3,ERR1734068_3,ERR1734064_1,ERR1734063_3,ERR1734058_11,ERR1734050_2,ERR1734048_6,ERR1734046_3,ERR1734042_2,ERR1734039_4,ERR1734034_1,ERR1734033_2,ERR1734031_1,ERR1734025_4,ERR1734022_8,ERR1734017_2,ERR1734003_8,ERR1734001_4,ERR1734000_2,ERR1733999_3,ERR1733996_2,ERR1733995_2,ERR1733990_2,ERR1733988_1,ERR1733977_4,ERR1733976_4,ERR1733972_0,ERR1733966_2,ERR1733963_4,ERR1733962_4,ERR1733946_2,ERR1733938_5,ERR1733935_2,ERR1733934_3,ERR1733932_2,ERR1733929_4,ERR1733927_3,ERR1733925_3,ERR1733916_0,ERR1733915_3,ERR1733913_1,ERR1733912_0,ERR1733910_4,ERR1733909_1,ERR1733908_0,ERR1733906_4,ERR1733899_2,ERR1733895_1,ERR1733890_3,ERR1733885_2,ERR1733884_1,ERR1733883_4,ERR1733873_3,ERR1733866_6,ERR1733865_2,ERR1733863_3,ERR1733852_3,ERR1733851_4,ERR1733849_2,ERR1733848_3,ERR1733845_2,ERR1733843_2,ERR1733841_3,ERR1733838_3,ERR1733835_4,ERR1733834_4,ERR1733830_2,ERR1733829_0,ERR1733823_5,ERR1733817_2,ERR1733805_3,ERR1733800_2,ERR1733799_2,ERR1733797_2,ERR1733792_3,ERR1733791_4,ERR1733788_2,ERR1733787_3,ERR1733785_2,ERR1733780_5,ERR1733775_6,ERR1733771_3,ERR1733766_4,ERR1733765_2,ERR1733762_2,ERR1733757_2,ERR1733755_2,ERR1733749_4,ERR1733747_3,ERR1733743_4,ERR1733736_4,ERR1733735_4,ERR1733733_4,ERR1733730_0,ERR1733727_3,ERR1733725_3,ERR1733722_7,ERR1733721_2,ERR1733715_2,ERR1733712_3,ERR1733711_0,ERR1733708_4,ERR1733706_1,ERR1733703_2,ERR1733700_2,ERR1733691_1,ERR1733690_3,ERR1733688_3,ERR1733686_4,ERR1733684_4,ERR1733682_4,ERR1733679_2,ERR1733676_2,ERR1733670_3,ERR1733668_4,ERR1733664_4,ERR1733661_6,ERR1733660_3,ERR1733657_8,ERR1733656_4,ERR1733651_5,ERR1733649_3,ERR1733645_0,ERR1733641_3,ERR1733638_2,ERR1733631_3,ERR1733630_2,ERR1733626_4,ERR1733625_3,ERR1733622_3,ERR1733619_6,ERR1733618_2,ERR1733617_2,ERR1733615_4,ERR1733605_3,ERR1733604_0,ERR1733599_4,ERR1733595_4,ERR1733593_3,ERR1733586_3,ERR1733585_3,ERR1733579_6,ERR1733577_6,ERR1733572_3,ERR1733569_4,ERR1733564_3,ERR1733558_4,ERR1733557_3,ERR1733556_3,ERR1733550_3,ERR1733548_4,ERR1733545_8,ERR1733540_3,ERR1733539_2,ERR1733534_2,ERR1733533_3,ERR1733525_2,ERR1733522_4,ERR1733520_1,ERR1733518_4,ERR1733516_3,ERR1733514_4,ERR1733513_4,ERR1733507_3,ERR1733506_7,ERR1733504_3,ERR1733503_2,ERR1733502_4,ERR1733490_2,ERR1733487_2,ERR1733486_2,ERR1733485_4,ERR1733477_2,ERR1733476_3,ERR1733475_6,ERR1733466_3,ERR1733465_4,ERR1733460_3,ERR1733456_4,ERR1733453_3,ERR1733449_2,ERR1733447_6,ERR1733446_2,ERR1733445_2,ERR1733440_3,ERR1733432_0,ERR1733431_2,ERR1733430_8,ERR1733426_4,ERR1733425_4,ERR1733424_4,ERR1733416_3,ERR1733412_4,ERR1733410_1,ERR1733409_5,ERR1733407_5,ERR1733406_2,ERR1733388_4,ERR1733387_5,ERR1733385_3,ERR1733381_2,ERR1733377_4,ERR1733374_4,ERR1733373_2,ERR1733367_0,ERR1733365_2,ERR1733363_6,ERR1733359_5,ERR1733354_4,ERR1733352_1,ERR1733351_5,ERR1733349_2,ERR1733344_2,ERR1733342_3,ERR1733340_4,ERR1733338_5,ERR1733334_4,ERR1733327_2,ERR1733323_4,ERR1733317_5,ERR1733315_1,ERR1733314_2,ERR1733312_0,ERR1733311_4,ERR1733310_5,ERR1733308_1,ERR1733303_8,ERR1733300_2,ERR1733299_2,ERR1733298_2,ERR1733297_3,ERR1733290_0,ERR1733285_2,ERR1733284_6,ERR1733283_2,ERR1733281_3,ERR1733278_1,ERR1733268_3,ERR1733266_4,ERR1733265_2,ERR1733255_4,ERR1733254_4,ERR1733245_1,ERR1733243_1,ERR1733234_3,ERR1733233_4,ERR1733230_3,ERR1733229_3,ERR1733226_2,ERR1733221_3,ERR1733220_3,ERR1733216_4,ERR1733212_3,ERR1733210_1,ERR1733208_1,ERR1733206_4,ERR1733201_2,ERR1733199_4,ERR1733198_3,ERR1733196_4,ERR1733192_7,ERR1733189_5,ERR1733176_3,ERR1733171_2,ERR1733166_1,ERR1733164_6,ERR1733162_3,ERR1733158_4,ERR1733153_2,ERR1733150_2,ERR1733146_3,ERR1733144_6,ERR1733141_3,ERR1733139_2,ERR1733137_3,ERR1733136_3,ERR1733131_1,ERR1733130_3,ERR1733120_3,ERR1733111_2,ERR1733108_4,ERR1733104_3,ERR1733101_4,ERR1733092_0,ERR1733084_3,ERR1733081_5,ERR1733078_7,ERR1733075_7,ERR1733071_3,ERR1733070_3,ERR1733069_3,ERR1733066_4,ERR1733063_4,ERR1733055_3,ERR1733053_4,ERR1733045_2,ERR1733044_3,ERR1733036_4,ERR1733035_8,ERR1733033_6,ERR1733028_4,ERR1733024_3,ERR1733022_0,ERR1733020_2,ERR1733016_3,ERR1733009_3,ERR1733006_9,ERR1733004_4,ERR1733003_5,ERR1733000_0,ERR1732992_3,ERR1732991_6,ERR1732990_4,ERR1732987_2,ERR1732985_0,ERR1732981_3,ERR1732980_5,ERR1732976_4,ERR1732972_3,ERR1732969_4,ERR1732968_3,ERR1732967_3,ERR1732965_8,ERR1732962_2,ERR1732961_3,ERR1732959_3,ERR1732954_3,ERR1732951_4,ERR1732948_3,ERR1732945_8,ERR1732944_3,ERR1732941_3,ERR1732938_3,ERR1732934_3,ERR1732931_2,ERR1732930_4,ERR1732929_3,ERR1732923_2,ERR1732914_3,ERR1732912_2,ERR1732911_2,ERR1732910_4,ERR1732909_4,ERR1732905_3,ERR1732901_3,ERR1732900_4,ERR1732899_4,ERR1732898_1,ERR1732891_4,ERR1732885_4,ERR1732879_0,ERR1732877_8,ERR1732876_2,ERR1732873_5,ERR1732871_2,ERR1732869_6,ERR1732866_4,ERR1732865_4,ERR1732862_3,ERR1732859_2,ERR1732855_3,ERR1732852_4,ERR1732850_4,ERR1732843_3,ERR1732841_3,ERR1732839_13,ERR1732838_3,ERR1732835_3,ERR1732834_4,ERR1732832_5,ERR1732817_4,ERR1732815_4,ERR1732814_6,ERR1732809_1,ERR1732807_6,ERR1732801_2,ERR1732798_4,ERR1732797_5,ERR1732796_4,ERR1732790_6,ERR1732787_5,ERR1732785_2,ERR1732784_4,ERR1732775_4,ERR1732773_6,ERR1732771_2,ERR1732747_4,ERR1732745_4,ERR1732744_4,ERR1732743_4,ERR1732737_2,ERR1732736_3,ERR1732734_5,ERR1732731_9,ERR1732730_4,ERR1732728_4,ERR1732724_1,ERR1732723_4,ERR1732722_1,ERR1732718_3,ERR1732711_0,ERR1732709_2,ERR1732708_9,ERR1732707_3,ERR1732703_3,ERR1732700_3,ERR1732697_8,ERR1732696_1,ERR1732695_1,ERR1732692_4,ERR1732691_2,ERR1732687_4,ERR1732683_1,ERR1732681_0,ERR1732680_3,ERR1732677_2,ERR1732672_3,ERR1732671_0,ERR1732668_2,ERR1732665_2,ERR1732660_4,ERR1732659_1,ERR1732657_4,ERR1732655_2,ERR1732653_4,ERR1732648_3,ERR1732640_3,ERR1732639_2,ERR1732638_2,ERR1732636_3,ERR1732632_1,ERR1732627_5,ERR1732623_1,ERR1732621_2,ERR1732616_2,ERR1732614_4,ERR1732613_1,ERR1732611_2,ERR1732610_3,ERR1732609_2,ERR1732601_3,ERR1732600_2,ERR1732596_5,ERR1732589_6,ERR1732581_4,ERR1732576_0,ERR1732573_4,ERR1732572_5,ERR1732571_10,ERR1732570_4,ERR1732567_1,ERR1732565_6,ERR1732564_2,ERR1732557_4,ERR1732556_2,ERR1732555_3,ERR1732553_2,ERR1732542_3,ERR1732536_3,ERR1732532_4,ERR1732531_10,ERR1732526_9,ERR1732523_6,ERR1732521_3,ERR1732520_3,ERR1732518_4,ERR1732517_3,ERR1732510_0,ERR1732509_1,ERR1732507_1,ERR1732504_6,ERR1732500_4,ERR1732490_4,ERR1732485_2,ERR1732483_3,ERR1732479_3,ERR1732476_3,ERR1732472_3,ERR1732469_4,ERR1732461_5,ERR1732458_4,ERR1732454_3,ERR1732448_3,ERR1732442_3,ERR1732441_3,ERR1732440_1,ERR1359881_4,ERR1359880_2,ERR1359878_2,ERR1359874_2,ERR1359873_1,ERR1359871_2,ERR1359853_4,ERR1359847_1,ERR1359844_3,ERR1359827_2,ERR1359815_4,ERR1359810_4,ERR1359802_0,ERR1359791_2,ERR1359790_4,ERR1359783_2,ERR1359780_2,ERR1359779_4,ERR1359778_1,ERR1359775_4,ERR1359773_3,ERR1359769_4,ERR1359757_4,ERR1359754_3,ERR1359752_2,ERR1359751_3,ERR1359750_4,ERR1359746_3,ERR1359742_4,ERR1359741_2,ERR1359719_3,ERR1359717_2,ERR1359712_4,ERR1359710_2,ERR1359707_6,ERR1359706_3,ERR1359704_2,ERR1359700_2,ERR1359697_3,ERR1359693_1,ERR1359687_3,ERR1359682_2,ERR1359678_1,ERR1359675_3,ERR1359673_5,ERR1359656_1,ERR1359654_3,ERR1359649_3,ERR1359643_2,ERR1359642_4,ERR1359641_3,ERR1359637_1,ERR1359635_4,ERR1359634_3,ERR1359620_3,ERR1359617_4,ERR1359614_6,ERR1359607_3,ERR1359605_2,ERR1359604_4,ERR1359600_3,ERR1359596_3,ERR1359594_4,ERR1359592_6,ERR1359591_3,ERR1359590_3,ERR1359589_4,ERR1359587_3,ERR1359576_1,ERR1359570_3,ERR1359566_1,ERR1359564_2,ERR1359561_2,ERR1359556_1,ERR1359552_2,ERR1359551_2,ERR1359549_2,ERR1359546_8,ERR1359543_1,ERR1359541_6,ERR1359535_2,ERR1359533_2,ERR1359531_2,ERR1359529_2,ERR1359524_3,ERR1359522_3,ERR1359521_3,ERR1359520_4,ERR1359518_4,ERR1359513_1,ERR1359509_3,ERR1359508_0,ERR1359506_4,ERR1359505_4,ERR1359501_3,ERR1359496_3,ERR1359495_1,ERR1359493_8,ERR1359491_1,ERR1359488_3,ERR1359482_3,ERR1359481_3,ERR1359475_5,ERR1359474_3,ERR1359472_9,ERR1359470_5,ERR1359462_1,ERR1359457_4,ERR1359456_2,ERR1359455_4,ERR1359453_4,ERR1359452_3,ERR1359451_2,ERR1359450_0,ERR1359439_2,ERR1359433_3,ERR1359432_3,ERR1359431_4,ERR1359424_3,ERR1359423_3,ERR1359422_3,ERR1359418_4,ERR1359413_3,ERR1359406_3,ERR1359401_3,ERR1359399_4,ERR1359397_4,ERR1359396_3,ERR1359394_2,ERR1359377_4,ERR1359375_3,ERR1359374_4,ERR1359369_2,ERR1359368_4,ERR1359365_3,ERR1359359_5,ERR1359358_2,ERR1359357_2,ERR1359353_0,ERR1359351_3,ERR1359349_2,ERR1359345_3,ERR1359344_3,ERR1359342_5
MHQKTRLTPQHNQKQYSPNANHLDSSATKNSEQDPAIALQRSRAYEGSPKSRPAWLQKLEAVLPSPQHPIRRFWRRYHIGKLLMILIGTLVLLLGSYLFYLSKTAKVSDLQDALKATTVIYDHKGEYAGSLSGQKGSYVELNAISDDLENAVIATEDRTFYSNSGINLKRFLLAVVTAGRFGGGSTITQQLAKNAYLSQDQTIKRKAREFFLALELTKKYSKKDILTMYLNNSYFGNGVWGVEDASQKYFGTTAANLTLDEAATLAGMLKGPEIYNPYHSLKNATHRRDTVLGAMVDAKKITQTKAQQARAVGLKNRLADTYVGKTDDYKYPSYFDAVISEAIATYGLSEKDIVNNGYKVYTELDQNYQTGMQTTFNNDELFPVSAYDGSSAQAASVALDPKTGGVRGLIGRVNSSENPTFRSFNYATQAKRSPASTIKPLVVYAPAVASGWSIEKELPNTVQDFDGYQPHNYGNYESEDVPMYQALANSYNIPAVSTLNDIGIDKAFTYGKTFGLDMSSAKKELGVALGGSVTTNPLEMAQAYAAFANNGVIHPAHLINRIENARGEVLKTFTDKAKRVVSQSVADKMTAMMLGTFSNGTAVNANVYGYTLAGKTGTTETNFNPDLAGDQWVIGYTPDVVISQWVGFNQTDENHYLTDSSAGTASAIFSTQASYILPYTKGSQFHVDNAYAQNGISAVYGVNETGNQSGVDTQSIIDGLRKSAQEASQSLSKAVDQSGLRDKAQSIWKEIVDYFR
>28 SRR6848795_1,SRR6848585_1,SRR6844756_2,SRR6840497_1,SRR6840273_1,SRR6840041_2,SRR6840024_3,SRR6839958_2,SRR6839693_2,SRR6835709_1,SRR6835331_1,SRR5858430_2
MHQKARLTPQHNQKQYSPNANHLDSSATKNSEQDPAIALQRSRAYEGSPKSRPAWLQKLEAVLPSPQHPIRRFWRRYHIGKLLMILIGTLVLLLGSYLFYLSKTAKVSDLQDALKATTVIYDHKGEYAGSLSGQKGSYVELNTISDDLENAVIATEDRTFYSNSGINLKRFLLAVVTAGRFGGGSTITQQLAKNAYLSQDQTIKRKAREFFLALELTKKYSKKDILTMYLNNSYFGNGVWGVEDASQKYFGTTAANLTLDEAATLAGMLKGPEIYNPYHSLKNATHRRDTVLGAMVDAKKITQTKAQQARAVGLKNRLADTYVGKTDDYKYPSYFDAVISEAIATYGLSEKDIVNNGYKVYTELDQNYQTGMQTTFNNDELFPVSAYDGSSAQAASVALDPKTGGVRGLIGRVNSSENPTFRSFNYATQAKRSPASTIKPLVVYAPAVASGWSIEKELPNTVQDFDGYQPHNYGNYESEDVPMYQALANSYNIPAVSTLNDIGIDKAFTYGKTFGLDMSSAKKELGVALGGSVTTNPLEMAQAYAAFANNGVIHPAHLINRIENARGEVLKTFTDKAKRVVSQSVADKMTAMMLGTFSNGTAVNANVYGYTLAGKTGTTETNFNPDLAGDQWVIGYTPDVVISQWVGFNQTDENHYLTDSSAGTASAIFSTQASYILPYTKGSQFHVDNAYAQNGISAVYGVNETGNQSGVDTQSIIDGLRKSAQEASQSLSKAVDQSGLRDKAQSIWKEIVDYFR
>29 ERR485809_3
MHQKARLTPQHNQKQYSPNANHLDSSATKNSEQDPAIALQRSRAYEGSPKSRPAWLQKLEAVLPSPQHPIRRFWRRYHIGKLLMILIGTLVLLLGSYLFYLSKTAKVSDLQDALKATTVIYDHKGEYAGSLSGQKGSYVELNAISDDLENAVIATEDRTFYSNSGINLKRFLLAVVTAGRFGGGSTITQQLAKNAYLSQDQTIKRKAREFFLALELTKKYSKKDILTMYLNNSYFGNGVWGVEDASQKYFGTTAANLTLDEAATLAGMLKGPEIYNPYHSLKNATHRRDTVLGAMVDAKKITQTKAQQARAVGLKNRLADTYVGKTDDYKYPSYFDAVISEAIATYGLSEKDIVNNGYKVYTELDQNYQTGMQTTFNNDELFPVSAYDGSSAQAASVALDPKTGGVRGLIGRVNSSENPTFRSFNYATQAKRSPASTIKPLVVYAPAVASGWSIEKELPNTIQDFDGYQPHNYGNYESEDVPMYQALANSYNIPAVSTLNDIGIDKAFTYGKAFGLDMSSAKKELGVALGGSVTTNPLEMAQAYAAFANNGVIHPAHLINRIENARGEVLKTFTDKAKRVVSQSVADKMTAMMLGTFSNGTAVNANVYGYTLAGKTGTTETNFNPDLAGDQWVIGYTPDVVISQWVGFNQTDENHYLTDSSAGTASAIFSTQASYILPYTKGSQFHVDNAYAQNGISAVYGVNETGNQSGVDTQSIIDGLRKSAQEASQSLSKAVDQSGLRDKAQSIWKEIVDYFR
>30 ERR1735286_4
MHQKARLTPQHNQKQYSPNANHLDSSATKNSEQDPAIALQRSRAYEGSPKSRPAWLQKLEAVLPSPQHPIRRFWRRYHIGKLLMILIGTLVLLLGSYLFYLSKTAKVSDLQDALKATTVIYDHKGEYAGSLSGQKGSYVELNAISDDLENAVIATEDRTFYSNSGINLKRFLLAVVTAGRFGGGSTITQQLAKNAYLSQDQTIKRKAREFFLALELTKKYSKKDILTMYLNNSYFGNGVWGVEDASQKYFGTTAANLTLDEAATLAGMLKGPEIYNPYHSLKNATHRRDTVLGAMVDAKKITQTKAQQARAVGLKNRLADTYVGKADDYKYPSYFDAVISEAIATYGLSEKDIVNNGYKVYTELDQNYQTGMQTTFNNDELFPVSAYDGSSAQAASVALDPKTGGVRGLIGRVNSSENPTFRSFNYATQAKRSPASTIKPLVVYAPAVASGWSIEKELPNTVQDFDGYQPHNYGNYESEDVPMYQALANSYNIPAVSTLNDIGIDKAFTYGKTFGLDMSSAKKELGVALGGSVTTNPLEMAQAYAAFANNGVIHPAHLINRIENARGEVLKTFTDKAKRVVSQSVADKMTAMMLGTFSNGTAVNANVYGYTLAGKTGTTETNFNPDLAGDQWVIGYTPDVVISQWVGFNQTDENHYLTDSSAGTASAIFSTQASYILPYTKGSQFHVDNAYAQNGISAVYGVNETGNQSGVDTQSIIDGLRKSAQEASQSLSKAVDQSGLRDKAQSIWKEIVDYFR
>31 ERR1732984_6
MHQKARLTPQHNQKQYSPNANHLDSSATKNSEQDPAIALQRSRAYEGSPKSRPAWLQKLEAVLPSPQHPIRRFWRRYHIGKLLMILIGTLVLLLGSYLFYLSKTAKVSDLQDALKATTVIYDHKGEYAGSLSGQKGSYVELNAISDDLENAVIATEDRTFYSNSGINLKRFLLAVVTAGRFGGGSTITQQLAKNAYLSQDQTIKRKAREFFLALELTKKYSKKDILTMYLNNSYFGNGVWGVEDASQKYFGTTAANLTLDEAATLAGMLKGPEIYNPYHSLKNATHRRDTVLGAMVDAKKITQTKAQQARAVGLKNRLADTYVGKTDDYKYPSYFDAVISEAIATYGLSEKDIVNNGYKVYTELDQNYQTGMQTTFNNDELFPVSAYDGSSAQAASVALDPKTGGVRGLIGRVNSSENPTFRSFNYATQAKRSPASTIKPLVVYAPAVASGWSIEKELPNTVQDFDGYQPHNYGNYESEDVPMYQALANSYNIPAVSTLNDIGIDKAFTYGKTFGLDMSSAKKELGVALGGSVTTNPLEMAQAYAAFANNGVIHPAHLINRIENARGEVLKTFTDKAKRVVSQSVADKMTAMMLGTFSNGTAVNANVYGYTLAGKTGTTETNFNPDLAGDQWVIGYTPDVVISQWVGFNQTDENHYLTDSSAGTASAIFSTQASYILPYTKGSQFHVDNAYAQNGISAVYGVNETGNQSGVDTQSIIDGLRKSAQEASQSLSKAVDQSGLRDKTQSIWKEIVDYFR
>32 SRR7707447_1,SRR7707224_2,SRR7707031_4,SRR7707014_1,SRR7706993_2,SRR7706944_1,SRR7706926_1,SRR7706888_2,SRR7706783_0,SRR7706714_2,SRR6848675_1,SRR6848633_3,SRR6848568_4,SRR6844693_3,SRR6844650_2,SRR6840592_1,SRR6840575_1,SRR6840546_1,SRR6840532_2,SRR6840219_1,SRR6840075_3,SRR6840073_2,SRR6840039_1,SRR6840020_4,SRR6840013_1,SRR6840004_1,SRR6839977_3,SRR6839946_2,SRR6839908_2,SRR6839779_2,SRR6839775_2,SRR6839701_6,SRR6839692_1,SRR6835712_2,SRR6835700_1,SRR6835240_2,SRR6834939_1,SRR5858670_1,SRR5858462_2,SRR5858459_2,SRR5858272_3,SRR5854073_2,SRR5854021_0,SRR5854015_2,SRR5853933_1,SRR5853843_3,SRR5853723_1,SRR5853619_1,SRR5853603_3,SRR5853589_2,SRR5853514_1,SRR5853504_1,SRR5853432_2,SRR5853402_3,ERR473693_3,ERR467383_11,ERR1735258_3,ERR1735084_3,ERR1735072_3,ERR1734991_3,ERR1734917_5,ERR1734869_4,ERR1734817_3,ERR1734475_3,ERR1734418_4,ERR1734344_0,ERR1734133_5,ERR1734104_1,ERR1734088_1,ERR1734049_2,ERR1733897_1,ERR1733816_0,ERR1733501_0,ERR1733450_2,ERR1733326_1,ERR1732675_3,ERR1732478_4,ERR1732452_3,ERR1359647_2,ERR1359569_3,ERR1359478_3,ERR1359417_1,ERR1359364_5
MHQKARLTPQHNQKQYSSNANHLDSSATKNSEQDPAIALQRSRAYEGSPKSRPAWLQKLEAVLPSPQHPIRRFWRRYHIGKLLMILIGTLVLLLGSYLFYLSKTAKVSDLQDALKATTVIYDHKGEYAGSLSGQKGSYVELNAISDDLENAVIATEDRTFYSNSGINLKRFLLAVVTAGRFGGGSTITQQLAKNAYLSQDQTIKRKAREFFLALELTKKYSKKDILTMYLNNSYFGNGVWGVEDASQKYFGTTAANLTLDEAATLAGMLKGPEIYNPYHSLKNATHRRDTVLGAMVDAKKITQTKAQQARAVGLKNRLADTYVGKTDDYKYPSYFDAVISEAIATYGLSEKDIVNNGYKVYTELDQNYQTGMQTTFNNDELFPVSAYDGSSAQAASVALDPKTGGVRGLIGRVNSSENPTFRSFNYATQAKRSPASTIKPLVVYAPAVASGWSIEKELPNTVQDFDGYQPHNYGNYESEDVPMYQALANSYNIPAVSTLNDIGIDKAFTYGKTFGLDMSSAKKELGVALGGSVTTNPLEMAQAYAAFANNGVIHPAHLINRIENARGEVLKTFTDKAKRVVSQSVADKMTAMMLGTFSNGTAVNANVYGYTLAGKTGTTETNFNPDLAGDQWVIGYTPDVVISQWVGFNQTDENHYLTDSSAGTASAIFSTQASYILPYTKGSQFHVDNAYAQNGISAVYGVNETGNQSGVDTQSIIDGLRKSAQEASQSLSKAVDQSGLRDKAQSIWKEIVDYFR
>33 SRR6844586_5
MHQKARLTPQHNQKQYSPNANHLDSSATKNSEQDPAIALQRSRAYEGSPKSRPAWLQKLEAVLPSPQHPIRRFWRRYHIGKLLMILIGTLVLLLGSYLFYLSKTAKVSDLQDALKATTVIYDHKGEYAGSLSGQKGSYVELNAISDDLENAVIATEDRTFYSNSGINLKRFLLAVVTAGRFGGGSTITQQLAKNAYLSQDQTIKRKAREFFLALELTKKYSKKDILTMYLNNSYFGNGVWGVEDASQKYFGTTAANLTLDEAATLAGMLKGPEIYNPYHSLKNATHRRDTVLGAMVDAKKITQTKAQQARAVGLKNRLADTYVGKTDDYKYPSYFDAVISEAIATYGLSEKDIVNNGYKVYTELDQNYQTGMQTTFNNDELFPVSAYDGSSAQAASVALDPKTGGVRGLIGRVNSSENPTFRSFNYATQAKRSPASTIKPLVVYAPAVASGWSIEKELPNTVQDFDGYQPHNYGNYESEDVPMYQALANSYNIPAVSTLNDIGIDKAFTYGKTFGLDMSSAKKELGVALGGSVTTNPLEMAQAYAAFANNGVIHPAHLINRIENARGEVLKTFTDKAKRVVSQSVADKMTAMMLGTFSNGTAVNANVYGYTLAGKTGTTETNFNPDLAGDQWVIGYTPDVVISQWVGFNQIDENHYLTDSSAGTASAIFSTQASYILPYTKGSQFHVDNAYAQNGISAVYGVNETGNQSGVDTQSIIDGLRKSAQEASQSLSKAVDQSGLRDKAQSIWKEIVDYFR
>34 ERR1735343_4
MHQKARLTPQHNQKQYSPNANHLDSSATKNSEQDPAIALQRSRAYEGSPKSRPAWLQKLEAVLPSPQHPIRRFWRRYHIGKLLMILIGTLVLLLGSYLFYLSKTAKVSDLQDALKATTVIYDHKGEYAGSLSGQKGSYVELNAISDDLENAVIATEDRTFYSNSGINLKRFLLAVVTAGRFGGGSTITQQLAKNAYLSQDQTIKRKAREFFLALELTKKYSKKDILTMYLNNSYFGNGVWGVEDASQKYFGTTAANLTLDEAATLAGMLKGPEIYNPYHSLKNATHRRDTVLGAMVDAKKITQTKAQQARAVGLKNRLADTYVGKTDDYKYPSYFDAVISEAIATYGLSEKDIVNNGYKVYTELDQNYQTGMQTTFNNDELFPVSAYDGSSAQAASVALDPKTGGVRGLIGRVNSSENPTFRSFNYATQAKRSPASTIKPLVVYAPAVASGWSIEKELPNTVQDFDGYQPHNYGNYESEDVPMYQALANSYNIPAVSTLNDIGIDKAFTYGKTFGLDMSSAKKELGVALGGSVTTNPLEMAQAYAAFANNGVIHPAHLIKRIENARGEVLKTFTDKAKRVVSQSVADKMTAMMLGTFSNGTAVNANVYGYTLAGKTGTTETNFNPDLAGDQWVIGYTPDVVISQWVGFNQTDENHYLTDSSAGTASAIFSTQASYILPYTKGSQFHVDNAYAQNGISAVYGVNETGNQSGVDTQSIIDGLRKSAQEASQSLSKAVDQSGLRDKAQSIWKEIVDYFR
>35 ERR1732760_1
MHQKARLTPQHNQKQYSPNANHLDSPATKNSEQDPAIALQRSRAYEGSPKSRPAWLQKLEAVLPSPQHPIRRFWRRYHIGKLLMILIGTLVLLLGSYLFYLSKTAKVSDLQDALKATTVIYDHKGEYAGSLSGQKGSYVELNAISDDLENAVIATEDRTFYSNSGINLKRFLLAVVTAGRFGGGSTITQQLAKNAYLSQDQTIKRKAREFFLALELTKKYSKKDILTMYLNNSYFGNGVWGVEDASQKYFGTTAANLTLDEAATLAGMLKGPEIYNPYHSLKNATHRRDTVLGAMVDAKKITQTKAQQARAVGLKNRLADTYVGKTDDYKYPSYFDAVISEAIATYGLSEKDIVNNGYKVYTELDQNYQTGMQTTFNNDELFPVSAYDGSSAQAASVALDPKTGGVRGLIGRVNSSENPTFRSFNYATQAKRSPASTIKPLVVYAPAVASGWSIEKELPNTVQDFDGYQPHNYGNYESEDVPMYQALANSYNIPAVSTLNDIGIDKAFTYGKTFGLDMSSAKKELGVALGGSVTTNPLEMAQAYAAFANNGVIHPAHLINRIENARGEVLKTFTDKAKRVVSQSVADKMTAMMLGTFSNGTAVNANVYGYTLAGKTGTTETNFNPDLAGDQWVIGYTPDVVISQWVGFNQTDENHYLTDSSAGTASAIFSTQASYILPYTKGSQFHVDNAYAQNGISAVYGVNETGNQSGVDTQSIIDGLRKSAQEASQSLSKAVDQSGLRDKAQSIWKEIVDYFR
>36 SRR7707328_1,SRR7706724_0,SRR5853967_2,ERR473529_2,ERR1734321_2,ERR1733639_2
MHQKTRLTPQHNQKQYSPNANHLDSSATKNSEQDPAIALQRSRAYEGSPKSRPAWLQKLEAVLPSPQHPIRRFWRRYHIGKLLMILIGTLVLLLGSYLFYLSKTAKVSDLQDALKATTVIYDHKGEYAGSLSGQKGSYVELNAISDDLENAVIATEDRTFYSNSGINLKRFLLAVVTAGRFGGGSTITQQLAKNAYLSQDQTIKRKAREFFLALELTKKYSKKDILTMYLNNSYFGNGVWGVEDASQKYFGTTAANLTLDEAATLAGMLKGPEIYNPYHSLKNATHRRDTVLGAMVDAKKITQTKAQKARAVGLKNRLADTYVGKTDDYKYPSYFDAVISEAIATYGLSEKDIVNNGYKVYTELDQNYQTGMQTTFNNDELFPVSAYDGSSAQAASVALDPKTGGVRGLIGRVNSSENPTFRSFNYATQAKRSPASTIKPLVVYAPAVASGWSIEKELPNTVQDFDGYQPHNYGNYESEDVPMYQALANSYNIPAVSTLNDIGIDKAFTYGKTFGLDMSSAKKELGVALGGSVTTNPLEMAQAYAAFANNGVIHPAHLINRIENARGEVLKTFTDKAKRVVSQSVADKMTAMMLGTFSNGTAVNANVYGYTLAGKTGTTETNFNPDLAGDQWVIGYTPDVVISQWVGFNQTDENHYLTDSSAGTASAIFSTQASYILPYTKGSQFHVDNAYAQNGISAVYGVNETGNQSGVDTQSIIDGLRKSAQEASQSLSKAVDQSGLRDKAQSIWKEIVDYFR
>37 SRR7707257_2,SRR6844731_1,SRR6840601_1,SRR6839942_1,SRR6835749_3,SRR6835732_1,SRR6835731_2,SRR6835553_3,SRR6835549_2,SRR6835547_1,SRR6835427_3,SRR6835362_3,SRR6835116_3,SRR6835055_1,SRR6835025_2,SRR5854074_2,SRR5853361_3,SRR5853358_1,SRR5853355_3,SRR5853354_1,ERR473544_3,ERR473523_4
MHQKARLTPQHNQKQYSPNANHLDSSATKNSEQDPAIALQRSRAYEGSTKSRPAWLQKLEAVLPSPQHPIRRFWRRYHIGKLLMILIGTLVLLLGSYLFYLSKTAKVSDLQDALKATTVIYDHKGEYAGSLSGQKGSYVELNAISDDLENAVIATEDRTFYSNSGINLKRFLLAVVTAGRFGGGSTITQQLAKNAYLSQDQTIKRKAREFFLALELTKKYSKKDILTMYLNNSYFGNGVWGVEDASQKYFGTTAANLTLDEAATLAGMLKGPEIYNPYHSLKNATHRRDTVLGAMVDAKKITQTKAQQARAVGLKNRLADTYVGKTDDYKYPSYFDAVISEAIATYGLSEKDIVNNGYKVYTELDQNYQTGMQTTFNNDELFPVSAYDGSSAQAASVALDPKTGGVRGLIGRVNSSENPTFRSFNYATQAKRSPASTIKPLVVYAPAVASGWSIEKELPNTVQDFDGYQPHNYGNYESEDVPMYQALANSYNIPAVSTLNDIGIDKAFTYGKTFGLDMSSAKKELGVALGGSVTTNPLEMAQAYAAFANNGVIHPAHLINRIENARGEVLKTFTDKAKRVVSQSVADKMTAMMLGTFSNGTAVNANVYGYTLAGKTGTTETNFNPDLAGDQWVIGYTPDVVISQWVGFNQTDENHYLTDSSAGTASAIFSTQASYILPYTKGSQFHVDNAYAQNGISAVYGVNETGNQSGVDTQSIIDGLRKSAQEASQSLSKAVDQSGLRDKAQSIWKEIVDYFR
>38 SRR6840632_2,SRR5853902_2,SRR5853837_2
MHQKTRLTPQHNQKQYSPNANHLDSSATKNSEQDPAIALQRSRAYEGSPKSRPAWLQKLEAVLPSPQHPIRRFWRRYHIGKLLMILIGTLVLLLGSYLFYLSKTAKVSDLQDALKATTVIYDHKGEYAGSLSGQKGSYVELNAISDDLENAVIATEDRTFYSNSGINLKRFLLAVVTAGRFGGGSTITQQLAKNAYLSQDQTIKRKAREFFLALELTKKYSKKDILTMYLNNSYFGNGVWGVEDASQKYFGTTAANLTLDEAATLAGMLKGPEIYNPYHSLKNATHRRDTVLGAMVDAKKITQTKAQQARAVGLKNRLADTYVGKTDDYKYPSYFDAVISEAIATYGLSEKDIVNNGYKVYTELDQNFQTGMQTTFNNDELFPVSAYDGSSAQAASVALDPKTGGVRGLIGRVNSSENPTFRSFNYATQAKRSPASTIKPLVVYAPAVASGWSIEKELPNTVQDFDGYQPHNYGNYESEDVPMYQALANSYNIPAVSTLNDIGIDKAFTYGKTFGLDMSSAKKELGVALGGSVTTNPLEMAQAYAAFANNGVIHPAHLINRIENARGEVLKTFTDKAKRVVSQSVADKMTAMMLGTFSNGTAVNANVYGYTLAGKTGTTETNFNPDLAGDQWVIGYTPDVVISQWVGFNQTDENHYLTDSSAGTASAIFSTQASYILPYTKGSQFHVDNAYAQNGISAVYGVNETGNQSGVDTQSIIDGLRKSAQEASQSLSKAVDQSGLRDKAQSIWKEIVDYFR
>39 SRR6839941_1,SRR5853369_2,ERR1734998_2,ERR1734913_2,ERR1733134_5,ERR1359674_2
MHQKARLTPQHNQKQYLPNANHLDSSATKNSEQDPAIALQRSRAYEGSPKSRPAWLQKLEAVLPSPQHPIRRFWRRYHIGKLLMILIGTLVLLLGSYLFYLSKTAKVSDLQDALKATTVIYDHKGEYAGSLSGQKGSYVELNAISDDLENAVIATEDRTFYSNSGINLKRFLLAVVTAGRFGGGSTITQQLAKNAYLSQDQTIKRKAREFFLALELTKKYSKKDILTMYLNNSYFGNGVWGVEDASQKYFGTTAANLTLDEAATLAGMLKGPEIYNPYHSLKNATHRRDTVLGAMVDAKKITQTKAQQARAVGLKNRLADTYVGKTDDYKYPSYFDAVISEAIATYGLSEKDIVNNGYKVYTELDQNYQTGMQTTFNNDELFPVSAYDGSSAQAASVALDPKTGGVRGLIGRVNSSENPTFRSFNYATQAKRSPASTIKPLVVYAPAVASGWSIEKELPNTVQDFDGYQPHNYGNYESEDVPMYQALANSYNIPAVSTLNDIGIDKAFTYGKTFGLDMSSAKKELGVALGGSVTTNPLEMAQAYAAFANNGVIHPAHLINRIENARGEVLKTFTDKAKRVVSQSVADKMTAMMLGTFSNGTAVNANVYGYTLAGKTGTTETNFNPDLAGDQWVIGYTPDVVISQWVGFNQTDENHYLTDSSAGTASAIFSTQASYILPYTKGSQFHVDNAYAQNGISAVYGVNETGNQSGVDTQSIIDGLRKSAQEASQSLSKAVDQSGLRDKAQSIWKEIVDYFR
>40 SRR6835524_5
MHQKARLTPQHNQKQYSPNANHLDSSATKNSEQDPAIALQRSRAYEGSPKSRPAWLQKLEAVLPSPQHPIRRFWRRYHIGKLLMILIGTLVLLLGSYLFYLSKTAKVSDLQDALKATTVIYDHKGEYAGSLSGQKESYVELNAISDDLENAVIATEDRTFYSNSGINLKRFLLAVVTAGRFGGGSTITQQLAKNAYLSQDQTIKRKAREFFLALELTKKYSKKDILTMYLNNSYFGNGVWGVEDASQKYFGTTAANLTLDEAATLAGMLKGPEIYNPYHSLKNATHRRDTVLGAMVDAKKITQTKAQQARAVGLKNRLADTYVGKTDDYKYPSYFDAVISEAIATYGLSEKDIVNNGYKVYTELDQNYQTGMQTTFNNDELFPVSAYDGSSAQAASVALDPKTGGVRGLIGRVNSSENPTFRSFNYATQAKRSPASTIKPLVVYAPAVASGWSIEKELPNTVQDFDGYQPHNYGNYESEDVPMYQALANSYNIPAVSTLNDIGIDKAFTYGKTFGLDMSSAKKELGVALGGSVTTNPLEMAQAYAAFANNGVIHPAHLINRIENARGEVLKTFTDKAKRVVSQSVADKMTAMMLGTFSNGTAVNANVYGYTLAGKTGTTETNFNPDLAGDQWVIGYTPDVVISQWVGFNQTDENHYLTDSSAGTASAIFSTQASYILPYTKGSQFHVDNAYAQNGISAVYGVNETGNQSGVDTQSIIDGLRKSAQEASQSLSKAVDQSGLRDKAQSIWKEIVDYFR
>41 ERR1735312_1
MHQKARLTPQHNQKQYSPNANHLDSSATKNSEQDPAIALQRSRAYEGSPKSRPAWLQKLEAVLPSPQHPIRRFWRRYHIGKLLMILIGTLVLLLGSYLFYLSKTAKVSDLQDALKATTVIYDHKGEYAGSLSGQKGSYVELNAISDDLENAVIATEDRTFYSNSGINLKRFLLAVVTAGRFGGGSTITQQLAKNAYLSQDQTIKRKAREFFLALELTKKYSKKDILTMYLNNSYFGNGVWGVEDASQKYFGTTAANLTLDEAATLAGMLKGPEIYNPYHSLKNATHRRDTVLGAMVDAKKITQTKAQQARAVGLKNRLADTYVGKTDDYKYPSYFDAVISEAIATYGLSEKDIVNNGYKVYTELDQNYQTGMQTTFNNDELFPVSAYDGSSAQAASVALDPKTGGVRGLIGRVNSSENPTFRSFNYATQAKRSPASTIKPLVVYAPAVASGWSIEKELPNTVQDFDGYQPHNYGNYELEDVPMYQALANSYNIPAVSTLNDIGIDKAFTYGKTFGLDMSSAKKELGVALGGSVTTNPLEMAQAYAAFANNGVIHPAHLINRIENARGEVLKTFTDKAKRVVSQSVADKMTAMMLGTFSNGTAVNANVYGYTLAGKTGTTETNFNPDLAGDQWVIGYTPDVVISQWVGFNQTDENHYLTDSSAGTASAIFSTQASYILPYTKGSQFHVDNAYAQNGISAVYGVNETGNQSGVDTQSIIDGLRKSAQEASQSLSKAVDQSGLRDKAQSIWKEIVDYFR
>42 SRR7707632_1,SRR6848526_1,SRR6839950_1,SRR5853758_1,SRR5853386_1
MHQKTRLTPQHNQKQYSPNANHLDSSATKNSEQDPAIALQRSRAYEGSPKSRPAWLRKLEAVLPSPQHPIRRFWRRYHIGKLLMILIGTLVLLLGSYLFYLSKTAKVSDLQDALKATTVIYDHKGEYAGSLSGQKGSYVELNAISDDLENAVIATEDRTFYSNSGINLKRFLLAVVTAGRFGGGSTITQQLAKNAYLSQDQTIKRKAREFFLALELTKKYSKKDILTMYLNNSYFGNGVWGVEDASQKYFGTTAANLTLDEAATLAGMLKGPEIYNPYHSLKNATHRRDTVLGAMVDAKKITQTKAQQARAVGLKNRLADTYVGKTDDYKYPSYFDAVISEAIATYGLSEKDIVNNGYKVYTELDQNYQTGMQTTFNNDELFPVSAYDGSSAQAASVALDPKTGGVRGLIGRVNSSENPTFRSFNYATQAKRSPASTIKPLVVYAPAVASGWSIEKELPNTVQDFDGYQPHNYGNYESEDVPMYQALANSYNIPAVSTLNDIGIDKAFTYGKTFGLDMSSAKKELGVALGGSVTTNPLEMAQAYAAFANNGVIHPAHLINRIENARGEVLKTFTDKAKRVVSQSVADKMTAMMLGTFSNGTAVNANVYGYTLAGKTGTTETNFNPDLAGDQWVIGYTPDVVISQWVGFNQTDENHYLTDSSAGTASAIFSTQASYILPYTKGSQFHVDNAYAQNGISAVYGVNETGNQSGVDTQSIIDGLRKSAQEASQSLSKAVDQSGLRDKAQSIWKEIVDYFR
>43 SRR7707510_4
MHQKTRLTPQHNQKQYSPNANHLDSSATKNSEQDPAIALQRSRAYEGSPKSRPAWLQKLEAVLPSPQHPIRRFWRRYHIGKLLMILIGTLVLLLGSYLFYLSKTAKVSDLQDALKATTVIYDHKGEYAGSLSGQKGSYVELNAISDDLENAVIATEDRTFYSNSGINLKRFLLAVVTAGRFGGGSTITQQLAKNAYLSQDQTIKRKAREFFLALELTKKYSKKDILTMYLNNSYFGNGVWGVEDASQKYFGTTAANLTLDEAATLAGMLKGPEIYNPYHSLKNATHRRDTVLGAMVDAKKITQTKAQQARAVGLKNRLADTYVGKTDDYKYPSYFDAVISEAIATYGLSEKDIVNNGYKVYTELDQNYQTGMQTTFNNDELFPVSAYDGSSAQAASVALDPKTGGVRGLIGRVNSSENPTFRSFNYATQAKRSPASTIKPLVVYAPAVASGWSIEKELPNTVQDFDGYQPHNYGNYESEDVPMYQALANSYNIPAVSTLNDIGIDKAFTYGKTFGLDMSSAKKELGVALGGSVTTNPLEMAQAYAAFANNGVIHPAHLINRIENARGEVLKTFTDKAKRVVSQSVADKMTAMMLGTFSNGTAVNANVHGYTLAGKTGTTETNFNPDLAGDQWVIGYTPDVVISQWVGFNQTDENHYLTDSSAGTASAIFSTQASYILPYTKGSQFHVDNAYAQNGISAVYGVNETGNQSGVDTQSIIDGLRKSAQEASQSLSKAVDQSGLRDKAQSIWKEIVDYFR
>44 SRR6844821_3
MHQKTRLTPQHNQKQYSPNANHLDSSATKNSEQDPAIALQRSRAYEGSPKSRPAWLQKLEAVLPSPQHPIRRFWRRYHIGKLLMILIGTLVLLLGSYLFYLSKTAKVSDLQDALKATTVIYDHKGEYAGSLSGQKGSYVELNAISDDLENAVIATEDRTFYSNSGINLKRFLLAVVTAGRFGGGSTITQQLAKNAYLSQDQTIKRKAREFFLALELTKKYSKKDILTMYLNNSYFGNGVWGVEDASQKYFGTTAANLTLDEAATLAGMLKGPEIYNPYHSLKNATHRRDTVLGAMVDAKKITQTKAQQARAVGLKNRLADTYVGKTDDYKYPSYFDAVISEAIATYGLSEKDIVNNGYKVYTELDQNYQTGMQTTFNNDELFPVSAYDGSSAQAASVALDPKTGGVRGLIGRVNSSENPTFRSFNYATQAKRSPASTIKPLVVYAPAVASGWSIEKELPNTVQDFDGYQPHNYGNYESEDVPMYQALANSYNIPAVSTLNDIGIDKAFTYGKTFGLDISSAKKELGVALGGSVTTNPLEMAQAYAAFANNGVIHPAHLINRIENARGEVLKTFTDKAKRVVSQSVADKMTAMMLGTFSNGTAVNANVYGYTLAGKTGTTETNFNPDLAGDQWVIGYTPDVVISQWVGFNQTDENHYLTDSSAGTASAIFSTQASYILPYTKGSQFHVDNAYAQNGISAVYGVNETGNQSGVDTQSIIDGLRKSAQEASQSLSKAVDQSGLRDKAQSIWKEIVDYFR
>45 SRR6840021_3
MHQKTRLTPQHNQKQYSPNANHLDSSATKNSEQDPAIALQRSRAYEGSPKSRPAWLQKLEAVLPSPQHPIRRFWRRYHIGKLLMILIGTLVLLLGSYLFYLSKTAKVSDLQDALKATTVIYDHKGEYAGSLSGQKGSYVELNAISDDLENAVIATEDRTFYSNSGINLKRFLLAVVTAGRFGGGSTITQQLAKNAYLSQDQTIKRKAREFFLALELTKKYSKKDILTMYLNNSYFGNGVWGVEDASQKYFGTTAANLTLDEAATLAGMLKGPEIYNPYHSLKNATHRRDTVLGAMVDAKKITQTKAQQARAVGLKNRLADTYVGKTDDHKYPSYFDAVISEAIATYGLSEKDIVNNGYKVYTELDQNYQTGMQTTFNNDELFPVSAYDGSSAQAASVALDPKTGGVRGLIGRVNSSENPTFRSFNYATQAKRSPASTIKPLVVYAPAVASGWSIEKELPNTVQDFDGYQPHNYGNYESEDVPMYQALANSYNIPAVSTLNDIGIDKAFTYGKTFGLDMSSAKKELGVALGGSVTTNPLEMAQAYAAFANNGVIHPAHLINRIENARGEVLKTFTDKAKRVVSQSVADKMTAMMLGTFSNGTAVNANVYGYTLAGKTGTTETNFNPDLAGDQWVIGYTPDVVISQWVGFNQTDENHYLTDSSAGTASAIFSTQASYILPYTKGSQFHVDNAYAQNGISAVYGVNETGNQSGVDTQSIIDGLRKSAQEASQSLSKAVDQSGLRDKAQSIWKEIVDYFR
>46 SRR5854085_0
MHQKARLTPQHNQKQYSSNANHLDSSATKNSEQDPAIALQRSRAYEGSPKSRPAWLQKLEAVLPSPQHPIRRFWRRYHIGKLLMILIGILVLLLGSYLFYLSKTAKVSDLQDALKATTVIYDHKGEYAGSLSGQKGSYVELNAISDDLENAVIATEDRTFYSNSGINLKRFLLAVVTAGRFGGGSTITQQLAKNAYLSQDQTIKRKAREFFLALELTKKYSKKDILTMYLNNSYFGNGVWGVEDASQKYFGTTAANLTLDEAATLAGMLKGPEIYNPYHSLKNATHRRDTVLGAMVDAKKITQTKAQQARAVGLKNRLADTYVGKTDDYKYPSYFDAVISEAIATYGLSEKDIVNNGYKVYTELDQNYQTGMQTTFNNDELFPVSAYDGSSAQAASVALDPKTGGVRGLIGRVNSSENPTFRSFNYATQAKRSPASTIKPLVVYAPAVASGWSIEKELPNTVQDFDGYQPHNYGNYESEDVPMYQALANSYNIPAVSTLNDIGIDKAFTYGKTFGLDMSSAKKELGVALGGSVTTNPLEMAQAYAAFANNGVIHPAHLINRIENARGEVLKTFTDKAKRVVSQSVADKMTAMMLGTFSNGTAVNANVYGYTLAGKTGTTETNFNPDLAGDQWVIGYTPDVVISQWVGFNQTDENHYLTDSSAGTASAIFSTQASYILPYTKGSQFHVDNAYAQNGISAVYGVNETGNQSGVDTQSIIDGLRKSAQEASQSLSKAVDQSGLRDKAQSIWKEIVDYFR
>47 SRR5809804_3
MHQKTRLTPQHNQKQYSPNANHLDSSATKNSEQDPAIALQRSRAYEGSPKSRPAWLQKLEAVLPSPQHPIRRFWRRYHIGKLLMILIGTLVLLLGSYLFYLSKTAKVSDLQDALKATTVIYDHKGEYAGSLSGQKGSYVELNAISDDLENAVIATEDRTFYSNSGINLKRFLLAVVTAGRFGGGSTITQQLAKNAYLSQDQTIKRKAREFFLALELTKKYSKKDILTMYLNNSYFGNGVWGVEDASQKYFGTTAANLTLDEAATLAGMLKGPEIYNPYHSLKNATHRRDTVLGAMVDAKKITQTKAQQARAVGLKNRLADTYVGKTDDYKYPSYFDAVISEAIATYGLSEKDIVNNGYKVYTELDQNYQTGMQTTFNNDELFPVSAYDGSSAQAASVALDPKTGGVRGLIGRVNSSENPTFRSFNYATQAKRSPASTIKPLVVYAPAVASGWSIEKELPNTVQDFDGYQPHNYGNYESEDVPMYQALANSYNIPAVSTLNDIGIDKAFTYGKTFGLDMSSVKKELGVALGGSVTTNPLEMAQAYAAFANNGVIHPAHLINRIENARGEVLKTFTDKAKRVVSQSVADKMTAMMLGTFSNGTAVNANVYGYTLAGKTGTTETNFNPDLAGDQWVIGYTPDVVISQWVGFNQTDENHYLTDSSAGTASAIFSTQASYILPYTKGSQFHVDNAYAQNGISAVYGVNETGNQSGVDTQSIIDGLRKSAQEASQSLSKAVDQSGLRDKAQSIWKEIVDYFR
>48 ERR473578_3,ERR1735444_3,ERR1735405_4,ERR1735360_5,ERR1735165_3,ERR1734937_3,ERR1734909_3,ERR1733836_3,ERR1733764_3,ERR1733479_3,ERR1733332_3,ERR1733129_3,ERR1732958_3,ERR1732757_3,ERR1732725_3,ERR1732688_2,ERR1732590_3,ERR1732525_3
MHQKMRLTPQHNHKQYSPNAHHLDSSATKNSEQDPAIALQRSRAYEGSPKSRPAWLQKLEAVLPSPQHPIRRFWRRYHIGKLLMILIGTLVLLLGSYLFYLSKTAKVSDLQDALKATTVIYDHKGEYAGSLSGQKGSYVELNAISDDLENAVIATEDRTFYSNSGINLKRFLLAVVTAGRFGGGSTITQQLAKNAYLSQDQTIKRKAREFFLALELTKKYSKKDILTMYLNNSYFGNGVWGVEDASQKYFGTTAANLTLDEAATLAGMLKGPEIYNPYHSLKNATHRRDTVLGAMVDAKKITQTKAQQARAVGLKNRLADTYVGKTDDYKYPSYFDAVINEAIATYGLSEKDIVNNGYKVYTELDQNYQTGMQTTFNNDELFPVSAYDGSSAQAASVALDPKTGGVRGLIGRVNSSENPTFRSFNYATQAKRSPASTIKPLVVYAPAVASGWSIEKELPNTVQDFDGYQPHNYGNYESEDVPMYQALANSYNIPAVSTLNDIGIDKAFTYGKTFGLDMSSAKKELGVALGGSVTTNPLEMAQAYAAFANNGVIHPAHLINRIENARGEVLKTFTDKAKRVVSQSVADKMTAMMLGTFSNGTAVNANVYGYTLAGKTGTTETNFNPDLAGDQWVIGYTPDVVISQWVGFNQTDENHYLTDSSAGTASAIFSTQASYILPYTKGSQFHVDNAYAQNGISAVYGVNETGNQSGVDTQSIIDGLRKSAQEASQSLSKAVDQSGLRDKAQSIWKEIVDYFR
>49 ERR1732794_2
MHQKTRLTPQHNQKQYSPNANHLDSSATKNSEQDPAIALQRSRAYEGSPKSRPAWLQKLEAVLPSPQHPIRRFWRRYHIGKLLMILIGTLVLLLGSYLFYLSKTAKVSDLQDALKATTVIYDHKGEYAGSLSGQKGSYVELNAISDDLENAVIATEDRTFYSNSGINLKRFLLAVVTAGRFGGGSTITQQLAKNAYLSQDQTIKRKAREFFLALELTKKYSKKDILTMYLNNSYFGNGVWGVEDASQKYFGTTAANLTLDEAATLAGMLKGPEIYNPYHSLKNATHRRDTVLGAMVDAKKITQTKAQQARAVGLKNRLADTYVGKTDDYKYPSYFDAVISEAIATYGLSEKDIVNNGYKVYTELDQNYQTGMQTTFNNDELFPVSAYDGSSAQAASVALDPKTGGVRGLIGRVNSSENPTFRSFNYATQAKRSPASTIKPLVVYAPAVASGWSIEKELPNTVQDFDGYQPHNYGNYESEDVPMYQALANSYNIPAVSTLNDIGIDKAFTYGKTFGLDMSSAKKELGVALGGSVTTNPLEMAQAYAAFANNGVIHPAHLINRIENARGEVLKTFTDKAKRVVSQSVADKMTAMMLGTFSNGTAVNANVYGYTLAGKTGTTETNFNPDLAGDQWVIGYTPDVVISQWVGFNQTDENHYLTDSSAGTASAIFSTQASYILPYTKGSQFHVDNAYAQNGISAVYGVNETGNQSGVDTQSIIDGLRKSAQEASQSLSKAVDQSGLRDKAQSTWKEIVDYFR
>50 SRR7707658_0,SRR7707535_1,SRR7707530_0,SRR7707335_1,SRR7707260_39,SRR7707247_1,SRR7707131_1,SRR7706986_0,SRR7706890_1,SRR7706791_1,SRR7706741_1,SRR7706718_1,SRR6848740_2,SRR6848640_2,SRR6848613_1,SRR6848581_1,SRR6848565_1,SRR6848449_4,SRR6848446_1,SRR6848438_1,SRR6848437_2,SRR6844737_0,SRR6840618_2,SRR6840379_1,SRR6840293_1,SRR6840268_0,SRR6840154_1,SRR6840110_1,SRR6840067_1,SRR6839970_1,SRR6839890_0,SRR6839844_2,SRR6839794_1,SRR6839776_3,SRR6839732_1,SRR6839694_5,SRR6835775_1,SRR6835740_0,SRR6835737_1,SRR6835718_2,SRR6835680_1,SRR6835636_1,SRR6835508_1,SRR6835462_1,SRR6835320_0,SRR6835319_2,SRR6835293_1,SRR6835285_1,SRR6835278_1,SRR6835261_1,SRR6835198_0,SRR6835155_1,SRR6835118_1,SRR6835096_1,SRR6835058_2,SRR6835007_2,SRR6834983_1,SRR6834980_0,SRR5858634_2,SRR5858625_1,SRR5858624_2,SRR5858591_1,SRR5858561_1,SRR5858542_1,SRR5858523_2,SRR5858469_1,SRR5858403_1,SRR5858325_1,SRR5858301_2,SRR5858292_1,SRR5854193_1,SRR5854179_1,SRR5854134_1,SRR5854014_1,SRR5854010_1,SRR5853950_1,SRR5853862_1,SRR5853859_1,SRR5853839_1,SRR5853784_2,SRR5853742_2,SRR5853697_1,SRR5853668_1,SRR5853610_1,SRR5853601_1,SRR5853584_2,SRR5853399_1,ERR496935_4,ERR485884_1,ERR485875_0,ERR485874_0,ERR485841_2,ERR485818_2,ERR485815_2,ERR485813_2,ERR485804_16,ERR485798_2,ERR485797_2,ERR485796_2,ERR485795_2,ERR485794_2,ERR485792_2,ERR485786_2,ERR473715_1,ERR473713_1,ERR473705_2,ERR473694_1,ERR473643_0,ERR467348_0,ERR1735482_1,ERR1735434_2,ERR1735410_1,ERR1735364_2,ERR1735340_4,ERR1735322_3,ERR1735241_1,ERR1735235_1,ERR1735122_3,ERR1735089_0,ERR1735052_12,ERR1734972_1,ERR1734958_3,ERR1734945_1,ERR1734923_2,ERR1734893_10,ERR1734861_0,ERR1734851_2,ERR1734827_1,ERR1734764_3,ERR1734737_1,ERR1734620_0,ERR1734606_1,ERR1734605_1,ERR1734573_2,ERR1734538_1,ERR1734504_0,ERR1734499_15,ERR1734481_1,ERR1734472_6,ERR1734365_2,ERR1734348_3,ERR1734236_12,ERR1734214_0,ERR1734074_1,ERR1734065_1,ERR1733917_0,ERR1733901_13,ERR1733900_2,ERR1733881_2,ERR1733871_7,ERR1733856_0,ERR1733782_1,ERR1733687_0,ERR1733665_2,ERR1733524_1,ERR1733468_3,ERR1733461_1,ERR1733448_1,ERR1733378_1,ERR1733260_2,ERR1733239_2,ERR1733207_1,ERR1733168_13,ERR1733154_2,ERR1733147_1,ERR1733087_4,ERR1733073_0,ERR1733056_2,ERR1733017_1,ERR1732995_2,ERR1732983_0,ERR1732947_2,ERR1732816_1,ERR1732804_2,ERR1732772_1,ERR1732754_2,ERR1732726_2,ERR1732620_1,ERR1732592_2,ERR1732574_1,ERR1732563_1,ERR1732562_1,ERR1732549_1,ERR1732541_2,ERR1732511_2,ERR1732505_17,ERR1732502_2,ERR1732492_10,ERR1732480_3,ERR1359852_4,ERR1359798_2,ERR1359762_2,ERR1359745_2,ERR1359692_7,ERR1359676_1,ERR1359622_2,ERR1359563_2,ERR1359388_2
MHQKTRLTPQHNQKQYSPNANHLDSSATKNSEQDPAIALQRSRAYEGSPKSRPAWLQKLEAVLPSPQHPIRRFWRRYHIGKLLMILIGTLVLLLGSYLFYLSKTAKVSDLQDALKATTVIYDHKGEYAGSLSGQKGSYVELNAISDDLENAVIATEDRTFYSNSGINLKRFLLAVVTAGRFGGGSTITQQLAKNAYLSQDQTIKRKAREFFLALELTKKYSKKDILTMYLNNSYFGNGVWGVEDASQKYFGTTAANLTLDEAATLAGMLKGPEIYNPYHSLKNATHRRDTVLGAMVDAKKITQTKAQQARAVGLKNRLADTYVGKTDDYKYPSYFDAVISEAIATYGLSEKDIVNNGYKVYTELDQNYQTGMQTTFNNDELFPVSAYDGSSAQAASVALDPKTGGVRGLIGRVNSSENPTFRSFNYATQAKRSPASTIKPLVVYAPAVASGWSIEKELPNTVQDFDGYQPHNYGNYESEDVPMYQALANSYNIPAVSTLNDIGIDKAFTYGKTFGLDMSSAKKELGVALGGNVTTNPLEMAQAYAAFANNGVIHPAHLINRIENARGEVLKTFTDKAKRVVSQSVADKMTAMMLGTFSNGTAVNANVYGYTLAGKTGTTETNFNPDLAGDQWVIGYTPDVVISQWVGFNQTDENHYLTDSSAGTASAIFSTQASYILPYTKGSQFHVDNAYAQNGISAVYGVNETGNQSGVDTQSIIDGLRKSAQEASQSLSKAVDQSGLRDKAQSIWKEIVDYFR
>51 ERR467381_2
MHQKARLTPQHNQKQYSPNANHLDSSATKNSEQDPAIALQRSRAYEGSPKSRPAWLQKLEAVLPSPQHPIRRFWRRYHIGKLLMILIGTLVLLLGSYLFYLSKTAKVSDLQDALKATTVIYDHKGEYAGSLSGQKGSYVELNAISDDLENAVIATEDRTFYSNSGINLKRFLLAVVTAGRFGGGSTITQQLAKNAYLSQDQTIKRKAREFFLALELTKKYSKKDILTMYLNNSYFGNGVWGVEDASQKYFGTTAANLTLDEAATLAGMLKGPEIYNPYHSLKNATHRRDTVLGAMVDAKKITQTKAQQARAVGLKNRLADTYVGKTDDYKYPSYFDAVISEAIATYGLSEKDIVNNGYKVYTELDQNYQTGMQTTFNNDELFPVSAYDGSSAQAASVALDPKTGGVRGLIGRVNSSENPTFRSFNYATQAKRSPASTIKPLVVYAPAVASGWSIEKELPNTVQDFDGYQPHNYGNYESEDVPMYQALANSYNIPAVSTLNDIGIDKAFTYGKTFGLDMSSAKKELGVALGGSVTTNPLEMAQAYAAFANNGVIHPAHLINRIENARGEVLKTFTDKAKRVVSQSVADKMTAMMLGTFSNGTAVNANVYGYTLAGKTGTTETNFNPDLAGDQWVIGYTPDVVISQWVGFNQTDENHYLTGSSAGTASAIFSTQASYILPYTKGSQFHVDNAYAQNGISAVYGVNETGNQSGVDTQSIIDGLRKSAQEASQSLSKAVDQSGLRDKAQSIWKEIVDYFR
>52 SRR8195515_0,SRR8195513_1,SRR8195511_107,SRR8195510_116,SRR8195509_116,SRR8195508_111,SRR8195507_109,SRR8195506_103,SRR8195505_115,SRR8195504_112,SRR7707640_1,SRR7707638_0,SRR7707614_0,SRR7707602_0,SRR7707554_1,SRR7707519_0,SRR7707462_0,SRR7707450_0,SRR7707436_1,SRR7707388_0,SRR7707286_0,SRR7707197_0,SRR7707092_0,SRR7707080_0,SRR7707044_1,SRR7706968_1,SRR7706939_0,SRR7706927_1,SRR7706918_0,SRR7706917_0,SRR7706909_0,SRR7706895_1,SRR7706863_0,SRR7706837_0,SRR7706833_0,SRR7706814_1,SRR7706808_0,SRR7706795_0,SRR7706772_1,SRR7706722_0,SRR7706703_0,SRR7706698_0,SRR6848812_0,SRR6848756_0,SRR6848751_1,SRR6848750_0,SRR6848684_1,SRR6848658_0,SRR6848639_0,SRR6848621_0,SRR6848600_1,SRR6848570_0,SRR6848560_0,SRR6848549_1,SRR6848515_1,SRR6848511_0,SRR6848504_0,SRR6848489_0,SRR6848416_0,SRR6848408_1,SRR6844836_1,SRR6844827_1,SRR6844762_1,SRR6844741_0,SRR6844740_0,SRR6844724_0,SRR6844712_1,SRR6844703_1,SRR6844701_0,SRR6844633_1,SRR6844603_2,SRR6844588_0,SRR6840633_0,SRR6840610_0,SRR6840608_0,SRR6840606_0,SRR6840573_0,SRR6840551_0,SRR6840517_0,SRR6840514_1,SRR6840494_1,SRR6840483_0,SRR6840458_0,SRR6840419_1,SRR6840415_1,SRR6840397_1,SRR6840387_0,SRR6840346_1,SRR6840328_0,SRR6840302_1,SRR6840294_0,SRR6840279_1,SRR6840275_1,SRR6840262_0,SRR6840257_1,SRR6840224_1,SRR6840196_0,SRR6840184_0,SRR6840128_1,SRR6840085_1,SRR6840061_1,SRR6840051_0,SRR6840035_1,SRR6839992_1,SRR6839960_0,SRR6839944_1,SRR6839934_1,SRR6839860_1,SRR6839850_0,SRR6839835_1,SRR6839832_0,SRR6839826_1,SRR6839815_1,SRR6839807_0,SRR6839798_0,SRR6839781_1,SRR6839780_1,SRR6839778_0,SRR6839724_1,SRR6839723_0,SRR6839676_0,SRR6839653_0,SRR6835783_0,SRR6835776_0,SRR6835722_1,SRR6835667_0,SRR6835659_0,SRR6835655_0,SRR6835652_1,SRR6835647_0,SRR6835631_1,SRR6835579_0,SRR6835575_0,SRR6835571_0,SRR6835567_0,SRR6835555_1,SRR6835531_0,SRR6835506_0,SRR6835493_1,SRR6835464_0,SRR6835455_0,SRR6835422_0,SRR6835405_0,SRR6835400_0,SRR6835399_0,SRR6835398_0,SRR6835394_1,SRR6835389_1,SRR6835387_0,SRR6835374_1,SRR6835352_0,SRR6835338_0,SRR6835296_1,SRR6835259_0,SRR6835252_1,SRR6835251_1,SRR6835239_1,SRR6835218_3,SRR6835188_0,SRR6835185_0,SRR6835183_0,SRR6835182_0,SRR6835178_0,SRR6835150_0,SRR6835127_2,SRR6835093_1,SRR6835016_0,SRR6834898_1,SRR6834887_0,SRR6834882_1,SRR6834864_1,SRR6834816_0,SRR6834812_0,SRR5858735_1,SRR5858668_1,SRR5858650_0,SRR5858595_0,SRR5858582_1,SRR5858566_1,SRR5858541_1,SRR5858493_0,SRR5858487_0,SRR5858410_0,SRR5858385_1,SRR5858380_0,SRR5858374_0,SRR5858362_0,SRR5858338_1,SRR5858331_1,SRR5858314_0,SRR5854265_0,SRR5854212_0,SRR5854202_1,SRR5854141_1,SRR5854138_0,SRR5854121_1,SRR5854111_0,SRR5854049_0,SRR5853960_1,SRR5853939_1,SRR5853895_0,SRR5853841_0,SRR5853829_0,SRR5853824_1,SRR5853781_1,SRR5853761_1,SRR5853740_1,SRR5853684_1,SRR5853669_0,SRR5853651_1,SRR5853594_0,SRR5853577_0,SRR5853569_0,SRR5853563_1,SRR5853513_0,SRR5853466_0,SRR5853457_0,SRR5853431_0,SRR5853403_1,SRR5853396_1,SRR5853385_0,SRR5853376_1,SRR5853363_1,SRR5853360_0,ERR485887_1,ERR485851_0,ERR485829_1,ERR473686_0,ERR473646_0,ERR473545_1,ERR473507_1,ERR1735375_2,ERR1735209_0,ERR1735199_2,ERR1735156_1,ERR1735134_0,ERR1735113_1,ERR1735078_0,ERR1735067_0,ERR1735005_1,ERR1734896_0,ERR1734779_0,ERR1734751_1,ERR1734709_0,ERR1734693_1,ERR1734684_0,ERR1734683_2,ERR1734621_0,ERR1734488_0,ERR1734457_1,ERR1734393_0,ERR1734362_0,ERR1734156_0,ERR1734118_1,ERR1734073_1,ERR1733880_0,ERR1733812_0,ERR1733793_1,ERR1733786_1,ERR1733779_0,ERR1733718_1,ERR1733680_0,ERR1733675_0,ERR1733669_1,ERR1733527_0,ERR1733337_0,ERR1733313_1,ERR1733179_3,ERR1732888_0,ERR1732821_1,ERR1732808_0,ERR1732795_6,ERR1732789_0,ERR1732750_0,ERR1732558_1,ERR1732493_0,ERR1732459_0,ERR1359808_0,ERR1359788_0,ERR1359765_2,ERR1359749_1,ERR1359662_1,ERR1359660_1,ERR1359639_0,ERR1359633_1,ERR1359593_0,ERR1359446_1,ERR1359435_0,ERR1359339_0
MHQKTRLTPQHNQKQYSPNANHLDSSATKNSEQDPAIALQRSRAYEGSPKSRPAWLQKLEAVLPSPQHPIRRFWRRYHIGKLLMILIGTLVLLLGSYLFYLSKTAKVSDLQDALKATTVIYDHKGEYAGSLSGQKGSYVELNAISDDLENAVIATEDRTFYSNSGINLKRFLLAVVTAGRFGGGSTITQQLAKNAYLSQDQTIKRKAREFFLALELTKKYSKKDILTMYLNNSYFGNGVWGVEDASQKYFGTTAANLTLDEAATLAGMLKGPEIYNPYHSLKNATHRRDTVLGAMVDAKKITQTKAQQARAVGLKNRLADTYVGKTDDYKYPSYFDAVISEAIATYGLSEKDIVNNGYKVYTELDQNYQTGMQTTFNNDELFPVSAYDGSSAQAASVALDPKTGGVRGLIGRVNSSENPTFRSFNYATQAKRSPASTIKPLVVYAPAVASGWSIEKELPNTVQDFDGYQPHNYGNYESEDVPMYQALANSYNIPAVSTLNDIGIDKAFTYGKTFGLDMSSAKKELGVALGGSVTTNPLEMAQAYAAFANNGVIHPAHLINRIENARGEVLKTFTDKAKRVVSQSVADKMTAMMLGTFSNGTAVNANVYGYTLAGKTGTTETNFNPDLAGDQWVIGYTPDVVISQWVGFNQTDENHYLTDSSAGTASAIFSTQASYILPYTKGSQFHVDNAYAQNGISAVYGVNETGNQSGVDTQSIIDSLRKSAQEASQSLSKAVDQSGLRDKAQSIWKEIVDYFR
>53 SRR7707583_1,SRR7707498_1,SRR7707489_3,SRR7707374_1,SRR7707043_0,SRR7706992_1,SRR7706826_1,SRR6848797_3,SRR6840596_1,SRR6840316_2,SRR6840251_1,SRR6840166_1,SRR6835628_3,SRR6835576_2,SRR6835550_2,SRR6835312_3,SRR6834844_3,SRR5858614_1,SRR5858386_1,SRR5854259_1,SRR5854013_1,SRR5853860_2,SRR5853785_1,ERR473678_1,ERR473644_4,ERR473500_4,ERR467367_0,ERR1735323_4,ERR1735138_3,ERR1735030_3,ERR1735007_2,ERR1734784_0,ERR1734695_1,ERR1734483_4,ERR1734067_1,ERR1733931_0,ERR1733815_2,ERR1733289_3,ERR1733185_0,ERR1733025_2,ERR1732902_8,ERR1732690_0,ERR1732612_0,ERR1359814_2,ERR1359721_3,ERR1359416_1
MHQKTRLTPQHNQKQYSPNANHLDSSATKNSEQDPAIALQRSRAYEGSPKSRPAWLQKLEAVLPSPQHPIRRFWRRYHIGKLLMILIGTLVLLLGSYLFYLSKTAKVSDLQDALKATTVIYDHKGEYAGSLSGQKGSYVELNAISDDLENAVIATEDRTFYSNSGINLKRFLLAVVTAGRFGGGSTITQQLAKNAYLSQDQTIKRKAREFFLALELTKKYSKKDILTMYLNNSYFGNGVWGVEDASQKYFGTTAANLTLDEAATLAGMLKGPEIYNPYHSLKNATHRRDTVLGAMVDAKKITQTKAQQARAVGLKNRLADTYVGKTDDYKYPSYFDAVISEAIATYGLSEKDIVNNGYKVYTELDQNYQTGMQTTFNNDELFPVSAYDGSSAQAASVALDPKTGGVRGLIGRVNSSENPTFRSFNYATQAKRSPASTIKPLVVYAPAVASGWSIEKELPNTVQDFDGYQPHNYGNYESEDVPMYQALANSYNIPAVSTLNDIGIDKAFTYGKTFGLDMSSAKKELGVALGGSVTTNPLEMAQAYAAFANNGVIHPAHLIKRIENARGEVLKTFTDKAKRVVSQSVADKMTAMMLGTFSNGTAVNANVYGYTLAGKTGTTETNFNPDLAGDQWVIGYTPDVVISQWVGFNQTDENHYLTDSSAGTASAIFSTQASYILPYTKGSQFHVDNAYAQNGISAVYGVNETGNQSGVDTQSIIDGLRKSAQEASQSLSKAVDQSGLRDKAQSIWKEIVDYFR
>54 SRR7707465_10,SRR7707190_10,SRR6848776_3
MHQKVRLTPQHNQKQYSPNANHLDSSATKNSEQDPAIALQRSRAYEGSPKSRPAWLQKLEAVLPSPQHPIRRFWRRYHIGKLLMILIGTLVLLLGSYLFYLSKTAKVSDLQDALKATTVIYDHKGEYAGSLSGQKGSYVELNAISDDLENAVIATEDRTFYSNSGINLKRFLLAVVTAGRFGGGSTITQQLAKNAYLSQDQTIKRKAREFFLALELTKKYSKKDILTMYLNNSYFGNGVWGVEDASQKYFGTTAANLTLDEAATLAGMLKGPEIYNPYHSLKNATHRRDTVLGAMVDAKKITQTKAQQARAVGLKNRLADTYVGKTDDYKYPSYFDAVISEAIATYGLSEKDIVNNGYKVYTELDQNYQTGMQTTFNNDELFPVSAYDGSSAQAASVALDPKTGGVRGLIGRVNSSENPTFRSFNYATQAKRSPASTIKPLVVYAPAVASGWSIEKELPNTVQDFDGYQPHNYGNYESEDVPMYQALANSYNIPAVSTLNDIGIDKAFTYGKTFGLDMSSAKKELGVALGGNVTTNPLEMAQAYAAFANNGVIHPAHLINRIENARGEVLKTFTDKAKRVVSQSVADKMTAMMLGTFSNGTAVNANVYGYTLAGKTGTTETNFNPDLAGDQWVIGYTPDVVISQWVGFNQTDENHYLTDSSAGTASAIFSTQASYILPYTKGSQFHVDNAYAQNGISAVYGVNETGNQSGVDTQSIIDGLRKSAQEASQSLSKAVDQSGLRDKAQSIWKEIVDYFR
>55 SRR7707238_4,SRR7707089_3
MHQKTRLTPQHNQKQYSPNANHLDSSATKNSEQDPAIALQRSRAYEGSPKSRPAWLQKLEAVLPSPQHPIRRFWRRYHIGKLLMILIGTLVLLLGSYLFYLSKTAKVSDLQDALKATTVIYDHKGEYAGSLSGQKGSYVELNAISDDLENAVIATEDRTFYSNSGINLKRFLLAVVTAGRFGGGSTITQQLAKNAYLSQDQTIKRKAREFFLALELTKKYSKKDILTMYLNNSYFGNGVWGVEDASQKYFGTTAANLTLDEAATLAGMLKGPEIYNPYHSLKNATHRRDTVLGAMVDAKKITQTKAQQARAVGLKNRLADTYVGKTDDYKYPSYFDAVISEAIATYGLSEKDIVNNGYKVYTELDQNYQTGMQTTFNNDELFPVSAYDGSSAQAASVALDPKTGGVRGLIGRVNSSENPTFRSFNYATQAKRSPASTIKPLVVYAPAVASGWSIEKELPNTVQDFDGYQPHNYGNYESEDVPMYQALANSYNIPAVSTLNDIGIDKAFTYGKTFGLDMSSAKKELGVALGGSVTTNPLEMAQAYAAFANNGVIHPAHLINRIENARGEVLKTFTDKAKRVVSQSVADKMTAMMLGTFSNGTAVNANVYGYTLAGKTGTTETNFNSDLAGDQWVIGYTPDVVISQWVGFNQTDENHYLTDSSAGTASAIFSTQASYILPYTKGSQFHVDNAYAQNGISAVYGVNETGNQSGVDTQSIIDGLRKSAQEASQSLSKAVDQSGLRDKAQSIWKEIVDYFR
>56 SRR5858626_3
MHQKTRLTPQHNQKQYSPNANHLDSSATKNSEQDPAIALQRSRAYEGSPKSRPAWLQKLEAVLPSPQHPIRRFWRRYHIGKLLMILIGTLVLLLGSYLFYLSKTAKVSDLQDALKATTVIYDHKGEYAGSLSGQKGSYVELNAISDDLENAVIATEDRTFYSNSGINLKRFLLAVVTAGRFGGGSTITQQLAKNAYLSQDQTIKRKAREFFLALELTKKYSKKDILTMYLNNSYFGNGVWGVEDASQKYFGTTAANLTLDEAATLAGMLKGPEIYNPYHSLKNATHRRDTVLGAMVDAKKITQTKAQQARAVGLKNRLADTYVGKTDDYKYPSYFDAVISEAIATYGLSEKDIVNNGYKVYTELDQNYQTGMQTTFNNDELFPVSAYDGSSAQAASVALDPKIGGVRGLIGRVNSSENPTFRSFNYATQAKRSPASTIKPLVVYAPAVASGWSIEKELPNTVQDFDGYQPHNYGNYESEDVPMYQALANSYNIPAVSTLNDIGIDKAFTYGKTFGLDMSSAKKELGVALGGSVTTNPLEMAQAYAAFANNGVIHPAHLINRIENARGEVLKTFTDKAKRVVSQSVADKMTAMMLGTFSNGTAVNANVYGYTLAGKTGTTETNFNPDLAGDQWVIGYTPDVVISQWVGFNQTDENHYLTDSSAGTASAIFSTQASYILPYTKGSQFHVDNAYAQNGISAVYGVNETGNQSGVDTQSIIDGLRKSAQEASQSLSKAVDQSGLRDKAQSIWKEIVDYFR
>57 SRR5858579_5,SRR5853494_5
MHQKTRLTPQHNQKQYSPNANHLDSSATKNSEQDPAIALQRSRAYEGSPKSRPAWLQKLEAVLPSPQHPIRRFWRRYHIGKLLMILIGTLVLLLGSYLFYLSKTAKVSDLQDALKATTVIYDHKGEYAGSLSGQKGSYVELNAISDDLENAVIATEDRTFYSNSGINLKRFLLAVVTAGRFGGGSTITQQLAKNAYLSQDQTIKRKAREFFLALELTKKYSKKDILTMYLNNSYFGNGVWGVEDASQKYFGTTAANLTLDEAATLAGMLKGPEIYNPYHSLKNATHRRDTVLGAMVDAKKITQTKAQQARAVGLKNRLADTYVGKTDDYKYPSYFDAVISEAIATYGLSEKDIVNNGYKVYTELDQNYQTGMQTTFNNDELFPVSAYDGSSAQAASVALDPKTGGVRGLIGRVNSSENPTFRSFNYATQAKRSPASTIKPLVVYAPAVTSGWSIEKELPNTVQDFDGYQPHNYGNYESEDVPMYQALANSYNIPAVSTLNDIGIDKAFTYGKTFGLDMSSAKKELGVALGGSVTTNPLEMAQAYAAFANNGVIHPAHLINRIENARGEVLKTFTDKAKRVVSQSVADKMTAMMLGTFSNGTAVNANVYGYTLAGKTGTTETNFNPDLAGDQWVIGYTPDVVISQWVGFNQTDENHYLTDSSAGTASAIFSTQASYILPYTKGSQFHVDNAYAQNGISAVYGVNETGNQSGVDTQSIIDGLRKSAQEASQSLSKAVDQSGLRDKAQSIWKEIVDYFR
>58 SRR5853544_0
MHQKTRLTPQHNQKQYSPNANHLDSSATKNSEQDPAIALQRSRAYEGSPKSRPAWLQKLEAVLPSPQHPIRRFWRRYHIGKLLMILIGTLVLLLGSYLFYLSKTAKVSDLQDALKAITVIYDHKGEYAGSLSGQKGSYVELNAISDDLENAVIATEDRTFYSNSGINLKRFLLAVVTAGRFGGGSTITQQLAKNAYLSQDQTIKRKAREFFLALELTKKYSKKDILTMYLNNSYFGNGVWGVEDASQKYFGTTAANLTLDEAATLAGMLKGPEIYNPYHSLKNATHRRDTVLGAMVDAKKITQTKAQQARAVGLKNRLADTYVGKTDDYKYPSYFDAVISEAIATYGLSEKDIVNNGYKVYTELDQNYQTGMQTTFNNDELFPVSAYDGSSAQAASVALDPKTGGVRGLIGRVNSSENPTFRSFNYATQAKRSPASTIKPLVVYAPAVASGWSIEKELPNTVQDFDGYQPHNYGNYESEDVPMYQALANSYNIPAVSTLNDIGIDKAFTYGKTFGLDMSSAKKELGVALGGSVTTNPLEMAQAYAAFANNGVIHPAHLINRIENARGEVLKTFTDKAKRVVSQSVADKMTAMMLGTFSNGTAVNANVYGYTLAGKTGTTETNFNPDLAGDQWVIGYTPDVVISQWVGFNQTDENHYLTDSSAGTASAIFSTQASYILPYTKGSQFHVDNAYAQNGISAVYGVNETGNQSGVDTQSIIDGLRKSAQEASQSLSKAVDQSGLRDKAQSIWKEIVDYFR
>59 ERR496936_14,ERR485816_14
MHQKSRLTPQHNQKQYSPNANHLDSSATKNSEQDPAIALQRSRAYEGSPKSRPAWLQKLEAVLPSPQHPIRRFWRRYHIGKLLMILIGTLVLLLGSYLFYLSKTAKVSDLQDALKATTVIYDHKGEYAGSLSGQKGSYVELNAISDDLENAVIATEDRTFYSNSGINLKRFLLAVVTAGRFGGGSTITQQLAKNAYLSQDQTIKRKAREFFLALELTKKYSKKDILTMYLNNSYFGNGVWGVEDASQKYFGTTAANLTLDEAATLAGMLKGPEIYNPYHSLKNATHRRDTVLGAMVDAKKITQTKALQARAVGLKNRLADTYVGKTDDYKYPSYFDAVISEAIATYGLSEKDIVNNGYKVYTELDQNYQTGMQTTFNNDELFPVSAYDGSSAQAASVALDPKTGGVRGLIGRVNSSENPTFRSFNYATQAKRSPASTIKPLVVYAPAVASGWSIEKELPNTVQDFDGYQPHNYGNYESEDVPMYQALANSYNIPAVSTLNDIGIDKAFTYGKTFGLDMSSAKKELGVALGGSVTTNPLEMAQAYAAFANNGVIHPAHLINRIENARGEVLKTFTDKAKRVVSQSVADKMTAMMLGTFSNGTAVNANVYGYTLAGKTGTTETNFNPDLAGDQWVIGYTPDVVISQWVGFNQTDENHYLTDSSAGTASAIFSTQASYILPYTKGSQFHVDNAYAQNGISAVYGVNETGNQSGVDTQSIIDGLRKSAQEASQSLSKAVDQSGLRDKAQSIWKEIVDYFR
>60 ERR485782_11
MHQKTRLTPQHNQKQYSPNANHLDSSATKNSEQDPAIALQRSRAYEGSPKSRPAWLQKLEAVLPSPQHPIRRFWRRYHIGKLLMILIGTLVLLLGSYLFYLSKTAKVSDLQDALKATTVIYDHKGEYAGSLSGQKGSYVELNAISDDLENAVIATEDRTFYSNSGINLKRFLLAVVTAGRFGGGSTITQQLAKNAYLSQDQTIKRKAREFFLALELTKKYSKKDILTMYLNNSYFGNGVWGVEDASQKYFGTTAANLTLDEAATLAGMLKGPEIYNPYHSLKNATHRRDTVLGAMVDAKKITQTKAQQARAVGLKNRLADTYVGKTDDYKYPSYFDAVISEAIATYGLSEKDIVNNGYKVYTELDQNYQTGMQTTFNNDELFPVSAYDGSSAQAASVALDPKTGGVRGLIGRVNSSENPTFRSFNYATQAKRSPASTIKPLVVYAPAVASGWSIEKELPNTVQDFDGYQPHNYGNYESEDVPMYQALANSYNIPAVSTLNDIGIDKAFTYGKTFGLDMSSAKKELGVALGGSVTTNPLEMAQAYAAFTNNGVIHPAHLINRIENARGEVLKTFTDKAKRVVSQSVADKMTAMMLGTFSNGTAVNANVYGYTLAGKTGTTETNFNPDLAGDQWVIGYTPDVVISQWVGFNQTDENHYLTDSSAGTASAIFSTQASYILPYTKGSQFHVDNAYAQNGISAVYGVNETGNQSGVDTQSIIDGLRKSAQEASQSLSKAVDQSGLRDKAQSIWKEIVDYFR
>61 ERR473466_3
MHQKARLTPQHNQKQYSPNANHLDSSATKNSEQDPAIALQRSRAYEGSPKSRPAWLQKLEAVLPSPQHPIRRFWRRYHIGKLLMILIGTLVLLLGSYLFYLSKTAKVSDLQDALKATTVIYDHKGEYAGSLSGQKGSYVELNAISDDLENAVIATEDRTFYSNSGINLKRFLLAVVTAGRFGGGSTITQQLAKNAYLSQDQTIKRKAREFFLALELTKKYSKKDILTMYLNNSYFGNGVWGVEDASQKYFGTTAANLTLDEAATLAGMLKGPEIYNPYHSLKNATHRRDTVLGAMVDAKKITQTKAQQARAVGLKNRLADTYVGKTDDYKYPSYFDAVISEAIATYGLSEKDIVNNGYKVYTELDQNYQTGMHTTFNNDELFPVSAYDGSSAQAASVALDPKTGGVRGLIGRVNSSENPTFRSFNYATQAKRSPASTIKPLVVYAPAVASGWSIEKELPNTVQDFDGYQPHNYGNYESEDVPMYQALANSYNIPAVSTLNDIGIDKAFTYGKTFGLDMSSAKKELGVALGGSVTTNPLEMAQAYAAFANNGVIHPAHLINRIENARGEVLKTFTDKAKRVVSQSVADKMTAMMLGTFSNGTAVNANVYGYTLAGKTGTTETNFNPDLAGDQWVIGYTPDVVISQWVGFNQTDENHYLTDSSAGTASAIFSTQASYILPYTKGSQFHVDNAYAQNGISAVYGVNETANQSGVDTQSIIDGLRKSAQEASQSLSKAVDQSGLRDKAQSIWKEIVDYFR
>62 ERR1735468_1,ERR1735087_0,ERR1359648_1,ERR1359618_0
MHQKARLTPQHNQKQYSPNANHLDSSATKNSEQDPAIALQRSRAYEGSTKSRPAWLQKLEAVLPSPQHPIRRFWRRYHIGKLLMILIGTLVLLLGSYLFYLSKTAKVSDLQDALKATTVIYDHKGEYAGSLSGQKGSYVELNAISDDLENAVIATEDRTFYSNSGINLKRFLLAVVTAGRFGGGSTITQQLAKNAYLSQDQTIKRKAREFFLALELTKKYSKKDILTMYLNNSYFGNGVWGVEDASQKYFGTTAANLTLDEAATLAGMLKGPEIYNPYHSLKNATHRRDTVLGAMVDAKKITQTKAQKARAVGLKNRLADTYVGKTDDYKYPSYFDAVISEAIATYGLSEKDIVNNGYKVYTELDQNYQTGMQTTFNNDELFPVSAYDGSSAQAASVALDPKTGGVRGLIGRVNSSENPTFRSFNYATQAKRSPASTIKPLVVYAPAVASGWSIEKELPNTVQDFDGYQPHNYGNYESEDVPMYQALANSYNIPAVSTLNDIGIDKAFTYGKTFGLDMSSAKKELGVALGGSVTTNPLEMAQAYAAFANNGVIHPAHLINRIENARGEVLKTFTDKAKRVVSQSVADKMTAMMLGTFSNGTAVNANVYGYTLAGKTGTTETNFNPDLAGDQWVIGYTPDVVISQWVGFNQTDENHYLTDSSAGTASAIFSTQASYILPYTKGSQFHVDNAYAQNGISAVYGVNETGNQSGVDTQSIIDGLRKSAQEASQSLSKAVDQSGLRDKAQSIWKEIVDYFR
>63 ERR1735262_3,ERR1733353_3
MHQKTRLTPQHNQKQYSPNANHLDSSATKNSEQDSAIALQRSRAYEGSPKSRPAWLQKLEAVLPSPQHPIRRFWRRYHIGKLLMILIGTLVLLLGSYLFYLSKTAKVSDLQDALKATTVIYDHKGEYAGSLSGQKGSYVELNAISDDLENAVIATEDRTFYSNSGINLKRFLLAVVTAGRFGGGSTITQQLAKNAYLSQDQTIKRKAREFFLALELTKKYSKKDILTMYLNNSYFGNGVWGVEDASQKYFGTTAANLTLDEAATLAGMLKGPEIYNPYHSLKNATHRRDTVLGAMVDAKKITQTKAQQARAVGLKNRLADTYVGKTDDYKYPSYFDAVISEAIATYGLSEKDIVNNGYKVYTELDQNYQTGMQTTFNNDELFPVSAYDGSSAQAASVALDPKTGGVRGLIGRVNSSENPTFRSFNYATQAKRSPASTIKPLVVYAPAVASGWSIEKELPNTVQDFDGYQPHNYGNYESEDVPMYQALANSYNIPAVSTLNDIGIDKAFTYGKTFGLDMSSAKKELGVALGGSVTTNPLEMAQAYAAFANNGVIHPAHLINRIENARGEVLKTFTDKAKRVVSQSVADKMTAMMLGTFSNGTAVNANVYGYTLAGKTGTTETNFNPDLAGDQWVIGYTPDVVISQWVGFNQTDENHYLTDSSAGTASAIFSTQASYILPYTKGSQFHVDNAYAQNGISAVYGVNETGNQSGVDTQSIIDGLRKSAQEASQSLSKAVDQSGLRDKAQSIWKEIVDYFR
>64 ERR1735075_2
MHQKARLTPQHNQKQYSPNANHLDSSATKNSEQDPAIALQRSRAYEGSPKSRPAWLQKLEAVLPSPQHPIRRFWRRYHIGKLLMILIGTLVLLLGSYLFYLSKTAKVSDLQDALKATTVIYDHKGEYAGSLSGQKGSYVELNAISDDLENAVIATEDRTFYSNSGINLKRFLLAVVTAGRFGGGSTITQQLAKNAYLSQDQTIKRKAREFFLALELTKKYSKKDILTMYLNNSYFGNGVWGVEDASQKYFGTTAANLTLDEAATLAGMLKGPEIYNPYYSLKNATHRRDTVLGAMVDAKKITQTKAQKARAVGLKNRLADTYVGKTDDYKYPSYFDAVISEAIATYGLSEKDIVNNGYKVYTELDQNYQTGMQTTFNNDELFPVSAYDGSSAQAASVALDPKTGGVRGLIGRVNSSENPTFRSFNYATQAKRSPASTIKPLVVYAPAVASGWSIEKELPNTVQDFDGYQPHNYGNYESEDVPMYQALANSYNIPAVSTLNDIGIDKAFTYGKTFGLDMSSAKKELGVALGGSVTTNPLEMAQAYAAFANNGVIHPAHLINRIENARGEVLKTFTDKAKRVVSQSVADKMTAMMLGTFSNGTAVNANVYGYTLAGKTGTTETNFNPDLAGDQWVIGYTPDVVISQWVGFNQTDENHYLTDSSAGTASAIFSTQASYILPYTKGSQFHVDNAYAQNGISAVYGVNETGNQSGVDTQSIIDGLRKSAQEASQSLSKAVDQSGLRDKAQSIWKEIVDYFR
>65 ERR1734952_12,ERR1734284_12,ERR1733728_11,ERR1733573_2,ERR1733292_13,ERR1733126_11,ERR1732870_11,ERR1732474_11,ERR1359640_13
MHQKARLTPQHNQKQYSPNANHLDSSATKNSEQDPAIALQRSRAYEGSPKSRPAWLQKLEAVLPSPQHPIRRFWRRYHIGKLLMILIGTLVLLLGSYLFYLSKTAKVSDLQDALKATTVIYDHKGEYAGSLSGQKGSYVELNAISDDLENAVIATEDRTFYSNSGINLKRFLLAVVTAGRFGGGSTITQQLAKNAYLSQDQTIKRKAREFFLALELTKKYSKKDILTMYLNNSYFGNGVWGVEDASQKYFGTTAANLTLDEAATLAGMLKGPEIYNPYHSLKNATHRRDTVLGAMVDAKKITQTKAQQARAVGLKNRLADTYVGKTDDYKYPSYFDAVISEAIATYGLSEKDIVNNGYKVYTELDQNYQTGMQTTFNNDELFPVSAYDGSSAQAASVALDPKTGGVRGLIGRVNSSENPTFRSFNYATQAKRSPASTIKPLVVYAPAVASGWSIEKELPNTVQDFDGYQPHNYGNYESEDVPMYQALANSYNIPAVSTLNDIGIDKAFTYGKTFGLDMSSAKKELGVALGGNVTTNPLEMAQAYAAFANNGVIHPAHLINRIENARGEVLKTFTDKAKRVVSQSVADKMTAMMLGTFSNGTAVNANVYGYTLAGKTGTTETNFNPDLAGDQWVIGYTPDVVISQWVGFNQTDENHYLTDSSAGTASAIFSTQVSYILPYTKGSQFHVDNAYAQNGISAVYGVNETGNQSGVDTQSIIDGLRKSAQEASQSLSKAVDQSGLRDKAQSIWKEIVDYFR
>66 ERR1734334_4
MHQKARLTPQHNQKQYSPNAHHLDSSATKNSEQDPAIALQRSRAYEGDPKSRPAWLQKLEAVLPSPQHPIRRFWRRYHIGKLLMILIGTLVLLLGSYLFYLSKTAKVSDLQDALKATTVIYDHKGEYAGSLSGQKGSYVELNAISDDLENAVIATEDRTFYSNSGINLKRFLLAVVTAGRFGGGSTITQQLAKNAYLSQDQTIKRKAREFFLALELTKKYSKKDILTMYLNNSYFGNGVWGVEDASQKYFGTTAANLTLDEAATLAGMLKGPEIYNPYHSLKNATHRRDTVLGAMVDAKKITQTKAQQARAVGLKNRLADTYVGKTDDYKYPSYFDAVISEAIATYGLSEKDIVNNGYKVYTELDQNYQTGMQTTFNNDELFPVSAYDGSSAQAASVALDPKTGGVRGLIGRVNSSENPTFRSFNYATQAKRSPASTIKPLVVYAPAVASGWSIEKELPNTVQDFDGYQPHNYGNYESEDVPMYQALANSYNIPAVSTLNDIGIDKAFTYGKTFGLDMSSAKKELGVALGGSVTTNPLEMAQAYAAFANNGVIHPAHLINRIENARGEVLKTFTGKAKRVVSQSVADKMTAMMLGTFSNGTAVNANVYGYTLAGKTGTTETNFNPDLAGDQWVIGYTPDVVISQWVGFNQTDENHYLTDSSAGTASTIFSTQASYILPYTKGSQFHVDNAYAQNGISAVYGVNETGNQSGVDTQSIIDGLRKSAQEASQSLSKAVDQSGLRDKAQSIWKEIVDYFR
>67 SRR6848607_5,ERR1735341_7,ERR1734727_11,ERR1733701_13
MHQKTRLTPQHNQKQYSPNANHLDSSDTKNSEQDPAIALQRSRAYEGSPKSRPAWLQKLEAVLPSPQHPIRRFWRRYHIGKLLMILIGTLVLLLGSYLFYLSKTAKVSDLQDALKATTVIYDHKGEYAGSLSGQKGSYVELNAISDDLENAVIATEDRTFYSNSGINLKRFLLAVVTAGRFGGGSTITQQLAKNAYLSQDQTIKRKAREFFLALELTKKYSKKDILTMYLNNSYFGNGVWGVEDASQKYFGTTAANLTLDEAATLAGMLKGPEIYNPYHSLKNATHRRDTVLGAMVDAKKITQTKAQQARAVGLKNRLADTYVGKTDDYKYPSYFDAVISEAIATYGLSEKDIVNNGYKVYTELDQNYQTGMQTTFNNDELFPVSAYDGSSAQAASVALDPKTGGVRGLIGRVNSSENPTFRSFNYATQAKRSPASTIKPLVVYAPAVASGWSIEKELPNTVQDFDGYQPHNYGNYESEDVPMYQALANSYNIPAVSTLNDIGIDKAFTYGKTFGLDMSSAKKELGVALGGSVTTNPLEMAQAYAAFANNGVIHPAHLINRIENARGEVLKTFTDKAKRVVSQSVADKMTAMMLGTFSNGTAVNANVYGYTLAGKTGTTETNFNPDLAGDQWVIGYTPDVVISQWVGFNQTDENHYLTDSSAGTASAIFSTQASYILPYTKGSQFHVDNAYAQNGISAVYGVNETGNQSGVDTQSIIDGLRKSAQEASQSLSKAVDQSGLRDKAQSIWKEIVDYFR
>68 SRR6840214_5,SRR6839725_5
MHQKARLTPQHNQKQYSPNANHLDSSATKNSEQDPAIALQRSRAYEGNPKSRPAWLQKLEAVLPSPQHPIRRFWRRYHIGKLLMILIGTLVLLLGSYLFYLSKTAKVSDLQDALKATTVIYDHKGEYAGSLSGQKGSYVELNAISDDLENAVIATEDRTFYSNSGINLKRFLLAVVTAGRFGGGSTITQQLAKNAYLSQDQTIKRKAREFFLALELTKKYSKKDILTMYLNNSYFGNGVWGVEDASQKYFGTTAANLTLDEAATLAGMLKGPEIYNPYHSLKNATHRRDTVLGAMVDAKKITQTKAQQARAVGLKNRLADTYVGKTDDYKYPSYFDAVISEAIATYGLSEKDIVNNGYKVYTELDQNYQTGMQTTFNNDELFPVSAYDGSSAQAASVALDPKTGGVRGLIGRVNSSENPTFRSFNYATQAKRSPASTIKSLVVYAPAVASGWSIEKELPNTVQDFDGYQPHNYGNYESEDVPMYQALANSYNIPAVSTLNDIGIDKAFTYGKTFGLDMSSAKKELGVALGGSVTTNPLEMAQAYAAFANNGVIHPAHLINRIENARGEVLKTFTDKAKRVVSQSVADKMTAMMLGTFSNGTAVNANVYGYTLAGKTGTTETNFNPDLAGDQWVIGYTPDVVISQWVGFNQTDENHYLTDSSAGTASAIFSTQASYILPYTKGSQFHVDNAYAQNGISAVYGVNETGNQSGVDTQSIIDGLRKSAQEASQSLSKAVDQSGLRDKAQSIWKEIVDYFR
>69 SRR6840010_1
MHQKTRLTPQHNQKQYSPNANHLDSSATKNSEQDPAIALQRSRAYEGSPKSRPAWLQKLEAVLPSPQHPIRRFWRRYHIGKLLMILIGTLVLLLGSYLFYLSKTAKVSDLQDALKATTVIYDHKGEYAGSLSGQKGSYVELNAISDDLENAVIATEDRTFYSNSGINLKRFLLAVVTAGRFGGGSTITQQLAKNAYLSQDQTIKRKAREFFLALELTKKYSKKDILTMYLNNSYFGNGVWGVEDASQKYFGTTAANLTLDEAATLAGMLKGPEIYNPYHSLKNATHRRDTVLGAMVDAKKITQTKAQQARAVGLKNRLADTYVGKTDDYKYPSYFDAVISEAIATYGLSEKDIVNNGYKVYTELDQNYQTGMQTTFNNDELFPVSAYDGSSAQAASVALDPKTGGVRGLIGRVNSSENPTFRSFNYATQAKRSPASTIKPLVVYAPAVASGWSIEKELPNTVQDFDGYQPHNYGNYESEDVPMYQALANSYNIPAVSTLNDIGIDKAFTYGKTFGLDMSSAKKELGVALGGSVTTNPLEMAQAYAAFANNGVIHPAHLINRIENARGEVLKTFTDKAKRVVSQSVADKMTAMMLGTFSNGTAVNANVHGYTLAGKTGTTETNFNPDLAGDQWVIGYTPDVVISQWVGFNQTDENHYLTDSSAGTASAIFSTQASYILPYTKGSQFHVDNAYAKNGISAVYGVNETGNQSGVDTQSIIDGLRKSAQEASQSLSKAVDQSGLRDKAQSIWKEIVDYFR
>70 SRR6835619_3
MHQKARLTPQHNQKQYSPNANHLDSSATKNSEQDLAIALQRSRAYEGSPKSRPAWLQKLEAVLPSPQHPIRRFWRRYHIGKLLMILIGTLVLLLGSYLFYLSKTAKVSDLQDALKATTVIYDHKGEYAGSLSGQKGSYVELNAISDDLENAVIATEDRTFYSNSGINLKRFLLAVVTAGRFGGGSTITQQLAKNAYLSQDQTIKRKAREFFLALELTKKYSKKDILTMYLNNSYFGNGVWGVEDASQKYFGTTAANLTLDEAATLAGMLKGPEIYNPYHSLKNATHRRDTVLGAMVDAKKITQTKAQQARAVGLKNRLADTYVGKTDDYKYPSYFDAVISEAIATYGLSEKDIVNNGYKVYTELDQNYQTGMQTTFNNDELFPVSAYDGSSAQAASVALDPKTGGVRGLIGRVNSSENPTFRSFNYATQAKRSPASTIKPLVVYAPAVASGWSIEKELPNTVQDFDGYQPHNYGNYESEDVPMYQALANSYNIPAVSTLNDIGIDKAFTYGKTFGLDMSSAKKELGVALGGSVTTNPLEMAQAYAAFANNGVIHPAHLINRIENARGEVLKTFTDKAKRVVSQSVADKMTAMMLGTFSNGTAVNANVYGYTLAGKTGTTETNFNPDLAGDQWVIGYTPDVVISQWVGFNQTDENHYLTDSSAGTASAIFSTQASYILPYTKGSQFHVDNAYAQNGISAVYGVNETGNQSGVDTQSIIDGLRKSAQEASQSLSKAVDQSGLRDKAQSIWKEIVDYFR
>71 SRR5854024_4
MHQKTRLTPQHNQKQYSPNANHLDSSATKNSEQDPAIALQRSRAYEGSPKSRPAWLQKLEAVLPSPQHPIRRFWRRYHIGKLLMILIGTLVLLLGSYLFYLSKTAKVSDLQDALKATTVIYDHKGEYAGSLSGQKGSYVELNAISDDLENAVIATEDRTFYSNSGINLKRFLLAVVTAGRFGGGSTITQQLAKNAYLSQDQTIKRKAREFFLALELTKKYSKKDILTMYLNNSYFGNGVWGVEDASQKYFGTTAANLTLDEAATLAGMLKGPEIYNPYNSLKNATHRRDTVLGAMVDAKKITQTKAQQARAVGLKNRLADTYVGKTDDYKYPSYFDAVISEAIATYGLSEKDIVNNGYKVYTELDQNYQTGMQTTFNNDELFPVSAYDGSSAQAASVALDPKTGGVRGLIGRVNSSENPTFRSFNYATQAKRSPASTIKPLVVYAPAVASGWSIEKELPNTVQDFDGYQPHNYGNYESEDVPMYQALANSYNIPAVSTLNDIGIDKAFTYGKTFGLDMSSAKKELGVALGGSVTTNPLEMAQAYAAFANNGVIHPAHLINRIENARGEVLKTFTDKAKRVVSQSVADKMTAMMLGTFSNGTAVNANVYGYTLAGKTGTTETNFNPDLAGDQWVIGYTPDVVISQWVGFNQTDENHYLTDSSAGTASAIFSTQASYILPYTKGSQFHVDNAYAQNGISAVYGVNETGNQSGVDTQSIIDGLRKSAQEASQSLSKAVDQSGLRDKAQSIWKEIVDYFR
>72 ERR1734681_4,ERR1733494_6,ERR1359615_6
MHQKTRLTPQHNQKQYSPNANHLDSSATKNSEQDPAIALQRSRAYEGSPKSRPAWLQKLEAVLPSPQHPIRRFWCRYHIGKLLMILIGTLVLLLGSYLFYLSKTAKVSDLQDALKATTVIYDHKGEYAGSLSGQKGSYVELNAISDDLENAVIATEDRTFYSNSGINLKRFLLAVVTAGRFGGGSTITQQLAKNAYLSQDQTIKRKAREFFLALELTKKYSKKDILTMYLNNSYFGNGVWGVEDASQKYFGTTAANLTLDEAATLAGMLKGPEIYNPYHSLKNATHRRDTVLGAMVDAKKITQTKAQQARAVGLKNRLADTYVGKTDDYKYPSYFDAVISEAIATYGLSEKDIVNNGYKVYTELDQNYQTGMQTTFNNDELFPVSAYDGSSAQAASVALDPKTGGVRGLIGRVNSSENPTFRSFNYATQAKRSPASTIKPLVVYAPAVASGWSIEKELPNTVQDFDGYQPHNYGNYESEDVPMYQALANSYNIPAVSTLNDIGIDKAFTYGKTFGLDMSSAKKELGVALGGSVTTNPLEMAQAYAAFANNGVIHPAHLINRIENARGEVLKTFTDKAKRVVSQSVADKMTAMMLGTFSNGTAVNANVYGYTLAGKTGTTETNFNPDLAGDQWVIGYTPDVVISQWVGFNQTDENHYLTDSSAGTASAIFSTQASYILPYTKGSQFHVDNAYAQNGISAVYGVNETGNQSGVDTQSIIDGLRKSAQEASQSLSKAVDQSGLRDKAQSIWKEIVDYFR
>73 ERR1733726_6
MHQKARLTPQHNQKQYSSNANHLDSSATKNSEQDPAIALQRSRAYEGNPKSRPAWLQKLEAVLPSPQHPIRRFWRRYHIGKLLMILIGTLVLLLGSYLFYLSKTAKVSDLQDALKATTVIYDHKGEYAGSLSGQKGSYVELNAISDDLENAVIATEDRTFYSNSGINLKRFLLAVVTAGRFGGGSTITQQLAKNAYLSQDQTIKRKAREFFLALELTKKYSKKDILTMYLNNSYFGNGVWGVEDASQKYFGTTAANLTLDEAATLAGMLKGPEIYNPYHSLKNATHRRDTVLGAMVDAKKITQTKAQQARAVGLKNRLADTYVGKTDDYKYPSYFDAVISEAIATYGLSEKDIVNNGYKVYTELDQNYQTGMQTTFNNDELFPVSAYDGSSAQAASVALDPKTGGVRGLIGRVNSSENPTFRSFNYATQAKRSPASTIKPLVVYAPAVASGWSIEKELPNTVQDFDGYQPHNYGNYESEDVPMYQALANSYNIPAVSTLNDIGIDKAFTYGKTFGLDMSSAKKELGVALGGSVTTNPLEMAQAYAAFANNGVIHPAHLINRIENARGEVLKTFTDKAKRVVSQSVADKMTAMMLGTFSNGTAVNANVYGYTLAGKTGTTETNFNPDLAGDQWVIGYTPDVVISQWVGFNQTDENHYLTDSSAGTASAIFSTQASYILPYTKGSQFHVDNAYAQNGISAVYGVNETGNQSGVDTQSIIDGLRKSAQEASQSLSKAVDQSGLRDKAQSIWKEIVDYFR
>74 ERR1733724_3,ERR1733170_5,ERR1732702_5,ERR1732482_4
MHQKARLTPQHNQKQYSSNVNHLDSSATKNSEQDPAIALQRSRAYEGSPKSRPAWLQKLEAVLPSPQHPIRRFWRRYHIGKLLMILIGTLVLLLGSYLFYLSKTAKVSDLQDALKATTVIYDHKGEYAGSLSGQKGSYVELNAISDDLENAVIATEDRTFYSNSGINLKRFLLAVVTAGRFGGGSTITQQLAKNAYLSQDQTIKRKAREFFLALELTKKYSKKDILTMYLNNSYFGNGVWGVEDASQKYFGTTAANLTLDEAATLAGMLKGPEIYNPYHSLKNATHRRDTVLGAMVDAKKITQTKAQQARAVGLKNRLADTYVGKTDDYKYPSYFDAVISEAIATYGLSEKDIVNNGYKVYTELDQNYQTGMQTTFNNDELFPVSAYDGSSAQAASVALDPKTGGVRGLIGRVNSSENPTFRSFNYATQAKRSPASTIKPLVVYAPAVASGWSIEKELPNTVQDFDGYQPHNYGNYESEDVPMYQALANSYNIPAVSTLNDIGIDKAFTYGKTFGLDMSSAKKELGVALGGSVTTNPLEMAQAYAAFANNGVIHPAHLINRIENARGEVLKTFTDKAKRVVSQSVADKMTAMMLGTFSNGTAVNANVYGYTLAGKTGTTETNFNPDLAGDQWVIGYTPDVVISQWVGFNQTDENHYLTDSSAGTASAIFSTQASYILPYTKGSQFHVDNAYAQNGISAVYGVNETGNQSGVDTQSIIDGLRKSAQEASQSLSKAVDQSGLRDKAQSIWKEIVDYFR
>75 SRR6844811_1,SRR6840114_1,SRR6835646_2,ERR1733987_3,ERR1733415_3
MHQKTRLTPQHNQKQYSPNANHLDSSATKNSEQDPAIALQRSRAYEGSPKSRPAWLQKLEAVLPSPQHPIRRFWRRYHIGKLLMILIGTLVLLLGSYLFYLSKTAKVSDLQDALKATTVIYDHKGEYAGSLSGQKGSYVELNAISDDLENAVIATEDRTFYSNSGINLKRFLLAVVTAGRFGGGSTITQQLAKNAYLSQDQTIKRKAREFFLALELTKKYSKKDILTMYLNNSYFGNGVWGVEDASQKYFGTTAANLTLDEAATLAGMLKGPEIYNPYHSLKNATHRRDTVLGAMVDAKKITQTKAQQARAVGLKNRLADTYVGKTDDYKYPSYFDAVISEAIATYGLSEKDIVNNGYKVYTELDQNYQTGMQTTFNNDELFPVSAYDGSSAQAASVALDPKTGGVRGLIGRVNSSENPTFRSFNYATQAKRSPASTIKPLVVYAPAVASGWSIEKELPNTVQDFDGYQPHNYGNYESEDVPMYQALANSYNIPAVSTLNDIGIDKAFTYGKTFGLDMSSAKKELGVALGGSVTTNPLEMAQAYAAFANNGVIHPAHLINRIENARGEVLKTFTDKAKRVVSQSVADKMTAMMLGTFSNGTAVNANVHGYTLAGKTGTTETNFNPDLAGDQWVIGYTPDVVISQWVGFNQTDENHYLTDSSAGTASAIFSTQASYILPYTKGSQFHVDNAYAQNGISAVYGVNETGNQSGVDTQSIIDGLRKSAQEASQSLSEAVDQSGLRDKAQSIWKEIVDYFR
>76 ERR485805_3,ERR485802_3,ERR485801_3
MHQKTRLTPQHNQKQYSPNANHLDSSATKNSEQDPAIALQRSRAYEGSPKSRPAWLQKLEAVLPSPQHPIRRFWRRYHIGKLLMILIGTLVLLLGSYLFYLSKTAKVSDLQDALKATTVIYDHKGEYAGSLSGQKGSYVELNAISDDLENAVIATEDRTFYSNSGINLKRFLLAVVTAGRFGGGSTITQQLAKNAYLSQDQTIKRKAREFFLALELTKKYSKKDILTMYLNNSYFGNGVWGVEDASQKYFGTTAANLTLDEAATLAGMLKGPEIYNPYHSLKNATHRRDTVLGAMVDAKKITQTQAQQARAVGLKNRLADTYVGKTDDYKYPSYFDAVISEAIATYGLSEKDIVNNGYKVYTELDQNYQTGMQTTFNNDELFPVSAYDGSSAQAASVALDPKTGGVRGLIGRVNSSENPTFRSFNYATQAKRSPASTIKPLVVYAPAVASGWSIEKELPNTVQDFDGYQPHNYGNYESEDVPMYQALANSYNIPAVSTLNDIGIDKAFTYGKTFGLDMSSAKKELGVALGGNVTTNPLEMAQAYAAFANNGVIHPAHLINRIENARGEVLKTFTDKAKRVVSQSVADKMTAMMLGTFSNGTAVNANVYGYTLAGKTGTTETNFNPDLAGDQWVIGYTPDVVISQWVGFNQTDENHYLTDSSAGTASAIFSTQASYILPYTKGSQFHVDNAYAQNGISAVYGVNETGNQSGVDTQSIIDGLRKSAQEASQSLSKAVDQSGLRDKAQSIWKEIVDYFR
>77 ERR1734201_11
MHQKARLTPQHNQKQYSPNANHLDSSATKNSEQDPAIALQRSRAYEGSPKSRPAWLQKLEAVLPSPQHPIRRFWRRYHIGKLLMILIGTLVLLLGSYLFYLSKTAKVSDLQDALKATTVIYDHKGEYAGSLSGQKGSYVELNAISDDLENAVIATEDRTFYSNSGINLKRFLLAVVTAGRFGGGSTITQQLAKNAYLSQDQTIKRKAREFFLALELTKKYSKKDILTMYLNNSYFGNGVWGVEDASQKYFGTTAANLTLDEAATLAGMLKGPEIYNPYHSLKNATHRRDTVLGAMVDAKKITQTKALQARAVGLKNRLADTYVGKTDDYKYPSYFDAVISEAIATYGLSEKDIVNNGYKVYTELDQNYQTGMQTTFNNDELFPVSAYDGSSAQAASVALDPKTGGVRGLIGRVNSSENPTFRSFNYATQAKRSPASTIKPLVVYAPAVASGWSIEKELPNTVQDFDGYQPHNYGNYESEEVPMYQALANSYNIPAVSTLNDIGIDKAFTYGKTFGLDMSSAKKELGVALGGSVTTNPLEMAQAYAAFANNGVIHPAHLINRIENARGEVLKTFTDKAKRVVSQSVADKMTAMMLGTFSNGTAVNANVYGYTLAGKTGTTETNFNPDLAGDQWVIGYTPDVVISQWVGFNQTDENHYLTDSSAGTASAIFSTQASYILPYTKGSQFHVDNAYAQNGISAVYGVNETGNQSGVDTQSIIDGLRKSAQEASQSLSKAVDQSGLRDKAQSIWKEIVDYFR
>78 SRR7707619_3,SRR7707429_3,SRR6840439_3,SRR6840084_3,ERR467379_1
MHQKTRLTPQHNQKQYSPNANHLDSSATKNSEQDPAIALQRSRAYEGSPKSRPAWLQKLEAVLPSPQHPIRRFWRRYHIGKLLMILIGTLVLLLGSYLFYLSKTAKVSDLQDALKATTVIYDHKGEYAGSLSGQKGSYVELNAISDDLENAVIATEDRTFYSNSGINLKRFLLAVVTAGRFGGGSTITQQLAKNAYLSQDQTIKRKAREFFLALELTKKYSKKDILTMYLNNSYFGNGVWGVEDASQKYFGTTAANLTLGEAATLAGMLKGPEIYNPYHSLKNATHRRDTVLGAMVDAKKITQTKAQQARAVGLKNRLADTYVGKTDDYKYPSYFDAVISEAIATYGLSEKDIVNNGYKVYTELDQNYQTGMQTTFNNDELFPVSAYDGSSAQAASVALDPKTGGVRGLIGRVNSSENPTFRSFNYATQAKRSPASTIKPLVVYAPAVASGWSIEKELPNTVQDFDGYQPHNYGNYESEDVPMYQALANSYNIPAVSTLNDIGIDKAFTYGKTFGLDMSSAKKELGVALGGSVTTNPLEMAQAYAAFANNGVIHPAHLINRIENARGEVLKTFTDKAKRVVSQSVADKMTAMMLGTFSNGTAVNANVYGYTLAGKTGTTETNFNPDLAGDQWVIGYTPDVVISQWVGFNQTDENHYLTDSSAGTASAIFSTQASYILPYTKGSQFHVDNAYAQNGISAVYGVNETGNQSGVDTQSIIDGLRKSAQEASQSLSKAVDQSGLRDKAQSIWKEIVDYFR
>79 SRR6840582_1,SRR6840298_3,SRR6835670_1,SRR5858678_1,SRR5809841_2,SRR5809830_3,SRR5809797_3,SRR5809796_3,SRR5809795_2,SRR5809794_3,SRR5809791_3,SRR5809790_3
MHQKTRLTPQHNQKQYSPNANHLDSSATKNSEQVPAIALQRSRAYEGSPKSRPAWLQKLEAVLPSPQHPIRRFWRRYHIGKLLMILIGTLVLLLGSYLFYLSKTAKVSDLQDALKATTVIYDHKGEYAGSLSGQKGSYVELNAISDDLENAVIATEDRTFYSNSGINLKRFLLAVVTAGRFGGGSTITQQLAKNAYLSQDQTIKRKAREFFLALELTKKYSKKDILTMYLNNSYFGNGVWGVEDASQKYFGTTAANLTLDEAATLAGMLKGPEIYNPYHSLKNATHRRDTVLGAMVDAKKITQTKAQQARAVGLKNRLADTYVGKTDDYKYPSYFDAVISEAIATYGLSEKDIVNNGYKVYTELDQNYQTGMQTTFNNDELFPVSAYDGSSAQAASVALDPKTGGVRGLIGRVNSSENPTFRSFNYATQAKRSPASTIKPLVVYAPAVASGWSIEKELPNTVQDFDGYQPHNYGNYESEDVPMYQALANSYNIPAVSTLNDIGIDKAFTYGKTFGLDMSSAKKELGVALGGSVTTNPLEMAQAYAAFANNGVIHPAHLINRIENARGEVLKTFTDKAKRVVSQSVADKMTAMMLGTFSNGTAVNANVYGYTLAGKTGTTETNFNPDLAGDQWVIGYTPDVVISQWVGFNQTDENHYLTDSSAGTASAIFSTQASYILPYTKGSQFHVDNAYAQNGISAVYGVNETGNQSGVDTQSIIDGLRKSAQEASQSLSKAVDQSGLRDKAQSIWKEIVDYFR
>80 SRR5858512_2
MHQKARLTPQHNQKQYSSNANHLDSSATKNSEQDPAIALQRSRAYEGSPKSRPAWLQKLEAVLPSPQHPIRRFWRRYHIGKLLMILIGTLVLLLGSYLFYLSKTAKVSDLQDALKATTVIYDHKGEYAGSLSGQKGSYVELNAISDDLENAVIATEDRTFYSNSGINLKRFLLAVVTAGRFGGGSTITQQLAKNAYLSQDQTIKRKAREFFLALELTKKYSKKDILTMYLNNSYFGNGVWGVEDASQKYFGTTAANLTLDEAATLAGMLKGPEIYNPYHSLKNATHRRDTVLGAMVDAKKITQTKAQQARAVGLKNRLADTYVGKTDDYKYPSYFDAVISEAIATYGLSEKDIVNNGYKVYTELDQNYQTGMQTTFNNDELFPVSAYDGSSAQAASVALDPKTGGVRGLIGRVNSSENPTFRSFNYATQAKRSPASTIKPLVVYAPAVASGWSIEKELPNTVQDFDGYQPHNYGNYESEDVPMYQALANSYNIPAVSTLNDIGIDKAFTYGKTFGLDMSSAKKELGVALGGSVTTNPLEMAQAYAAFANNGVIHPAHLINRIENARGEVLKTFTDKAKRVVSQSVADKMTAMMLGTFSNGTAVNANVYDYTLAGKTGTTETNFNPDLAGDQWVIGYTPDVVISQWVGFNQTDENHYLTDSSAGTASAIFSTQASYILPYTKGSQFHVDNAYAQNGISAVYGVNETGNQSGVDTQSIIDGLRKSAQEASQSLSKAVDQSGLRDKAQSIWKEIVDYFR
>81 ERR1733809_4
MHQKTRLTPQHNQKQYSPNANHLDSSATKNSEQDPAIALQRSRAYEGSPKSRPAWLQKLEAVLPSPQHPIRRFWRRYHIGKLLMILIGTLVLLLGSYLFYLSKTAKVSDLQDALKATTVIYDHKGEYAGSLSGQKGSYVELNAISDDLENAVIATEDRTFYSNSGINLKRFLLAVVTAGRFGGGSTITQQLAKNAYLSQDQTIKRKAREFFLALELTKKYSKKDILTMYLNNSYFGNGVWGVEDASQKYFGTTAANLTLDEAATLAGMLKGPEIYNPYHSLKNATHRRDTVLGAMVDAKKITQTKAQQARAVGLKNRLADTYVGKTDDYKYPSYFDAVISEAIATYGLSEKDIVNNGYKVYTELDQNYQTGMQTTFNNDELFPVSAYDGSSAQAASVALDPKTGGVRGLIGRVNSSENPTFRSFNYATQAKRSPASTIKPLVVYAPAVASGWSIEKELPNTVQDFDGYQPHNYGNYESEDVPMYQALANSYNIPAVSTLNDIGIDKAFTYGKTFGLDMSSAKKELGVALGGSVTTNPLEMAQAYAAFANNGVIHPAHLINRIENARGEVLKTFTDKAKRVVSQSVADKMTAMMLGTFSNGTAVNANVYGYTLAGKTGTTETNFNPDLAVDQWVIGYTPDVVISQWVGFNQTDENHYLTDSSAGTASAIFSTQASYILPYTKGSQFHVDNAYAQNGISAVYGVNETGNQSGVDTQSIIDGLRKSAQEASQSLSKAVDQSGLRDKAQSIWKEIVDYFR
>82 ERR1732896_6
MHQKARLTPQHNQKQYSPNANHLGSSATKNSEQDPAITLQRSRAYEGSPKSRPAWLQKLEAVLPSPQHPIRRFWRRYHIGKLLMILIGTLVLLLGSYLFYLSKTAKVSDLQDALKATTVIYDHKGEYAGSLSGQKGSYVELNAISDDLENAVIATEDRTFYSNSGINLKRFLLAVVTAGRFGGGSTITQQLAKNAYLSQDQTIKRKAREFFLALELTKKYSKKDILTMYLNNSYFGNGVWGVEDASQKYFGTTAANLTLDEAATLAGMLKGPEIYNPYHSLKNATHRRDTVLGAMVDAKKITQTKAQQARAVGLKNRLADTYVGKTDDYKYPSYFDAVISEAIATYGLSEKDIVNNGYKVYTELDQNYQTGMQTTFNNDELFPVSAYDGSSAQAASVALDPKTGGVRGLIGRVNSSENPTFRSFNYATQAKRSPASTIKPLVVYAPAVASGWSIEKELPNTVQDFDGYQPHNYGNYESEDVPMYQALANSYNIPAVSTLNDIGIDKAFTYGKTFGLDMSSAKKELGVALGGSVTTNPLEMAQAYAAFANNGVIHPAHLINRIENARGEVLKTFTDKAKRVVSQSVADKMTAMMLGTFSNGTAVNANVYGYTLAGKTGTTETNFNPDLAGDQWVIGYTPDVVISQWVGFNQTDENHYLTDSSAGTASAIFSTQASYILPYTKGSQFHVDNAYAQNGISAVYGVNETGNQSGVDTQSIIDGLRKSAQEASQSLSKAVDQSGLRDKAQSIWKEIVDYFR
>83 SRR7707161_0,SRR7707077_0,SRR7707074_3,SRR7707059_0,SRR7706713_5,SRR6848637_0,SRR6844648_0,SRR6844619_0,SRR6840626_0,SRR6840451_4,SRR6840319_0,SRR6840318_0,SRR6839914_4,SRR6839901_4,SRR6835682_3,SRR6835552_4,SRR5858402_0,SRR5854279_5,SRR5854169_0,SRR5853663_5,ERR473598_3,ERR1735144_6,ERR1735101_6,ERR1734289_13,ERR1734131_12,ERR1734085_1,ERR1733947_3,ERR1733804_1,ERR1733702_5,ERR1733444_5,ERR1733293_6,ERR1359713_5,ERR1359445_6
MHQKTRLTPQHNQKQYSPNANHLDSSATKNSEQDPAIALQRSRAYEGSPKSRPAWLQKLEAVLPSPQHPIRRFWRRYHIGKLLMILIGTLVLLLGSYLFYLSKTAKVSDLQDALKATTVIYDHKGEYAGSLSGQKGSYVELNAISDDLENAVIATEDRTFYSNSGINLKRFLLAVVTAGRFGGGSTITQQLAKNAYLSQDQTIKRKAREFFLALELTKKYSKKDILTMYLNNSYFGNGVWGVEDASQKYFGTTAANLTLDEAATLAGMLKGPEIYNPYHSLKNATHRRDTVLGAMVDAKKITQTKAQQARAVGLKNRLADTYVGKTDDYKYPSYFDAVISEAIATYGLSEKDIVNNGYKVYTELDQNYQTGMQTTFNNDELFPVSAYDGSSAQAASVALDPKTGGVRGLIGRVNSSENPTFRSFNYATQAKRSPASTIKPLVVYALAVASGWSIEKELPNTVQDFDGYQPHNYGNYESEDVPMYQALANSYNIPAVSTLNDIGIDKAFTYGKTFGLDMSSAKKELGVALGGSVTTNPLEMAQAYAAFANNGVIHPAHLINRIENARGEVLKTFTDKAKRVVSQSVADKMTAMMLGTFSNGTAVNANVYGYTLAGKTGTTETNFNPDLAGDQWVIGYTPDVVISQWVGFNQTDENHYLTDSSAGTASAIFSTQASYILPYTKGSQFHVDNAYAQNGISAVYGVNETGNQSGVDTQSIIDGLRKSAQEASQSLSKAVDQSGLRDKAQSIWKEIVDYFR
>84 SRR6848670_3
MHQKTRLTPQHNQKQYSPNANHLDSSATKNSEQDPAIALQRSRAYEGSPKSRPAWLQKLEAVLPSPQHPIRRFWRRYHIGKLLMILIGTLVLLLGSYLFYLSKTAKVSDLQDALKATTVIYDHKGEYAGSLSGQKGSYVELNAISDDLENAVIATEDRTFYSNSGINLKRFLLAVVTAGRFGGGSTITQQLAKNAYLSQDQTIKRKAREFFLALELTKKYSKKDILTMYLNNSYFGNGVWGVEDASQKYFGTTAANLTLDEAATLAGMLKGPEIYNPYHSLKNATHRRDTVLGAMVDAKKITQTKAQKARAVGLKNRLADTYVGKTDDYKYPSYFDAVISEAIATYGLSEKDIVNNGYKVYTELDQNYQTGMQTTFNNDELFPVSAYDGSSAQAASVALDPKTGGVRGLIGRVNSSENPTFRSFNYATQAKRSPASTIKPLVVYAPAVASGWSIEKELPNTVQDFDDYQPHNYGNYESEDVPMYQALANSYNIPAVSTLNDIGIDKAFTYGKTFGLDMSSAKKELGVALGGSVTTNPLEMAQAYAAFANNGVIHPAHLINRIENARGEVLKTFTDKAKRVVSQSVADKMTAMMLGTFSNGTAVNANVYGYTLAGKTGTTETNFNPDLAGDQWVIGYTPDVVISQWVGFNQTDENHYLTDSSAGTASAIFSTQASYILPYTKGSQFHVDNAYAQNGISAVYGVNETGNQSGVDTQSIIDGLRKSAQEASQSLSKAVDQSGLRDKAQSIWKEIVDYFR
>85 SRR7707386_2
MHQKARLTPQHNQKQYSPNANHLDSSATKNSEQDLAIALQRSRAYEGSPKSRPAWLQKLEAVLPSPQHPIRRLWRRYHIGKLLMILIGTLVLLLGSYLFYLSKTAKVSDLQDALKATTVIYDHKGEYAGSLSGQKGSYVELNAISDDLENAVIATEDRTFYSNSGINLKRFLLAVVTAGRFGGGSTITQQLAKNAYLSQDQTIKRKAREFFLALELTKKYSKKDILTMYLNNSYFGNGVWGVEDASQKYFGTTAANLTLDEAATLAGMLKGPEIYNPYHSLKNATHRRDTVLGAMVDAKKITQTKAQQARAVGLKNRLADTYVGKTDDYKYPSYFDAVISEAIATYGLSEKDIVNNGYKVYTELDQNYQTGMQTTFNNDELFPVSAYDGSSAQAASVALDPKTGGVRGLIGRVNSSENPTFRSFNYATQAKRSPASTIKPLVVYAPAVASGWSIEKELPNTVQDFDGYQPHNYGNYESEDVPMYQALANSYNIPAVSTLNDIGIDKAFTYGKTFGLDMSSAKKELGVALGGSVTTNPLEMAQAYAAFANNGVIHPAHLINRIENARGEVLKTFTDKAKRVVSQSVADKMTAMMLGTFSNGTAVNANVYGYTLAGKTGTTETNFNPDLAGDQWVIGYTPDVVISQWVGFNQTDENHYLTDSSAGTASAIFSTQASYILPYTKGSQFHVDNAYAQNGISAVYGVNETGNQSGVDTQSIIDGLRKSAQEASQSLSKAVDQSGLRDKAQSIWKEIVDYFR
>86 ERR473633_2
MHQKTRLTPQHNQKQYSPNANHLDSSATKNSEQDPAIALQRSRAYEGSPKSRPAWLQKLEAVLPSPQHPIRRFWRRYHIGKLLMILIGTLVLLLGSYLFYLSKTAKVSDLQDALKATTVIYDQKGEYAGSLSGQKGSYVELNAISDDLENAVIATEDRTFYSNSGINLKRFLLAVVTAGRFGGGSTITQQLAKNAYLSQDQTIKRKAREFFLALELTKKYSKKDILTMYLNNSYFGNGVWGVEDASQKYFGTTAANLTLDEAATLAGMLKGPEIYNPYHSLKNATHRRDTVLGAMVDAKKITQTKAQQARAVGLKNRLADTYVGKTDDYKYPSYFDAVISEAIATYGLSEKDIVNNGYKVYTELDQNYQTGMQTTFNNDELFPVSAYDGSSAQAASVALDPKTGGVRGLIGRVNSSENPTFRSFNYATQAKRSPASTIKPLVVYAPAVASGWSIEKELPNTVQDFDGYQPHNYGNYESEDVPMYQALANSYNIPAVSTLNDIGIDKAFTYGKTFGLDMSSAKKELGVALGGSVTTNPLEMAQAYAAFANNGVIHPAHLINRIENARGEVLKTFTDKAKRVVSQSVADKMTAMMLGTFSNGTAVNANVYGYTLAGKTGTTETNFNPDLAGDQWVIGYTPDVVISQWVGFNQTDENHYLTDSSAGTASTIFSTQASYILPYTKGSQFHVDNAYAQNGISAVYGVNETGNQSGVDTQSIIDGLRKSAQEASQSLSKAVDQSGLRDKAQSIWKEIVDYFR
>87 ERR1733160_4
MHQKARLTPQHNQKQYSSNANHLDSSATKNSEQDPAIALQRSRAYEGSTKSRPAWLQKLEAVLPSPQHPIRRFWRRYHIGKLLMILIGTLVLLLGSYLFYLSKTAKVSDLQDALKATTVIYDHKGEYAGSLSGQKGSYVELNAISDDLENAVIATEDRTFYSNSGINLKRFLLAVVTAGRFGGGSTITQQLAKNAYLSQDQTIKRKAREFFLALELTKKYSKKDILTMYLNNSYFGNGVWGVEDASQKYFGTTAANLTLDEAATLAGMLKGPEIYNPYHSLKNATHRRDTVLGAMVDAKKITQTKAQKARAVGLKNRLADTYVGKTDDYKYPSYFDAVISEAIATYGLSEKDIVNNGYKVYTELDQNYQTGMQTTFNNDELFPVSAYDGSSAQAASVALDPKTGGVRGLIGRVNSSENPTFRSFNYATQAKRSPASTIKPLVVYAPAVASGWSIEKELPNTVQDFDGYQPHNYGNYESEDVPMYQALANSYNIPAVSTLNDIGIDKAFTYGKTFGLDMSSAKKELGVALGGSVTTNPLEMAQAYAAFANNGVIHPAHLINRIENARGEVLKTFTDKAKRVVSQSVADKMTAMMLGTFSNGTAVNANVYGYTLAGKTGTTETNFNPDLAGDQWVIGYTPDVVISQWVGFNQTDENHYLTDSSAGTASAIFSTQASYILPYTKGSQFHVDNAYAQNGISAVYGVNETGNQSGVDTQSIIDGLRKSAQEASQSLSKAVDQSGLRDKAQSIWKEIVDYFR
>88 ERR1629556_5,SRR7707690_3,SRR7707689_3,SRR7707683_3,SRR7707680_4,SRR7707653_3,SRR7707651_4,SRR7707646_3,SRR7707644_3,SRR7707635_3,SRR7707627_4,SRR7707622_3,SRR7707612_8,SRR7707604_3,SRR7707599_3,SRR7707598_3,SRR7707593_3,SRR7707590_3,SRR7707586_2,SRR7707574_4,SRR7707571_4,SRR7707570_4,SRR7707569_3,SRR7707562_3,SRR7707540_5,SRR7707537_4,SRR7707533_4,SRR7707525_4,SRR7707516_3,SRR7707512_3,SRR7707506_4,SRR7707480_3,SRR7707479_4,SRR7707472_4,SRR7707471_4,SRR7707466_4,SRR7707455_3,SRR7707439_3,SRR7707424_4,SRR7707417_4,SRR7707413_3,SRR7707407_2,SRR7707401_4,SRR7707399_3,SRR7707393_4,SRR7707390_4,SRR7707382_2,SRR7707381_2,SRR7707379_3,SRR7707375_3,SRR7707373_4,SRR7707358_4,SRR7707356_4,SRR7707351_3,SRR7707347_1,SRR7707345_4,SRR7707332_4,SRR7707330_4,SRR7707270_3,SRR7707269_3,SRR7707263_4,SRR7707262_4,SRR7707248_4,SRR7707220_4,SRR7707204_4,SRR7707187_4,SRR7707172_4,SRR7707169_4,SRR7707165_3,SRR7707159_4,SRR7707155_3,SRR7707150_4,SRR7707147_4,SRR7707145_3,SRR7707143_3,SRR7707142_4,SRR7707140_3,SRR7707139_2,SRR7707133_3,SRR7707127_3,SRR7707125_4,SRR7707118_4,SRR7707110_4,SRR7707078_3,SRR7707076_4,SRR7707056_3,SRR7707046_4,SRR7707032_11,SRR7707018_4,SRR7707012_3,SRR7707006_3,SRR7707005_3,SRR7707000_3,SRR7706998_3,SRR7706995_3,SRR7706960_3,SRR7706958_3,SRR7706956_4,SRR7706947_4,SRR7706943_2,SRR7706937_4,SRR7706936_4,SRR7706935_4,SRR7706934_3,SRR7706932_4,SRR7706931_2,SRR7706930_3,SRR7706911_3,SRR7706871_4,SRR7706869_3,SRR7706868_4,SRR7706864_3,SRR7706854_3,SRR7706840_4,SRR7706835_4,SRR7706834_4,SRR7706822_4,SRR7706818_4,SRR7706811_4,SRR7706810_4,SRR7706801_3,SRR7706798_3,SRR7706794_3,SRR7706779_10,SRR7706763_3,SRR7706761_3,SRR7706754_4,SRR7706745_4,SRR7706730_4,SRR7706709_4,SRR7706708_2,SRR7706704_3,SRR7706695_4,SRR6848839_4,SRR6848837_3,SRR6848826_4,SRR6848824_5,SRR6848819_3,SRR6848818_4,SRR6848798_3,SRR6848786_3,SRR6848781_4,SRR6848777_3,SRR6848774_4,SRR6848767_4,SRR6848761_3,SRR6848753_4,SRR6848741_4,SRR6848735_4,SRR6848728_4,SRR6848713_3,SRR6848706_4,SRR6848702_4,SRR6848701_3,SRR6848700_3,SRR6848691_4,SRR6848682_4,SRR6848676_3,SRR6848663_3,SRR6848660_4,SRR6848657_4,SRR6848645_3,SRR6848641_3,SRR6848632_4,SRR6848630_3,SRR6848610_3,SRR6848609_1,SRR6848602_4,SRR6848593_4,SRR6848589_2,SRR6848575_4,SRR6848557_4,SRR6848556_3,SRR6848553_4,SRR6848552_4,SRR6848539_3,SRR6848537_3,SRR6848530_4,SRR6848517_3,SRR6848516_3,SRR6848514_3,SRR6848512_4,SRR6848510_4,SRR6848498_4,SRR6848497_4,SRR6848496_4,SRR6848495_3,SRR6848486_3,SRR6848485_3,SRR6848479_3,SRR6848470_2,SRR6848448_3,SRR6848447_3,SRR6848444_3,SRR6848435_3,SRR6848433_4,SRR6848430_4,SRR6848426_4,SRR6848409_3,SRR6848402_4,SRR6844866_3,SRR6844862_4,SRR6844860_4,SRR6844857_5,SRR6844854_3,SRR6844850_2,SRR6844847_4,SRR6844844_4,SRR6844842_4,SRR6844831_3,SRR6844824_3,SRR6844814_3,SRR6844801_3,SRR6844798_4,SRR6844794_4,SRR6844793_2,SRR6844791_3,SRR6844790_3,SRR6844772_3,SRR6844768_3,SRR6844766_3,SRR6844763_3,SRR6844754_4,SRR6844744_3,SRR6844743_4,SRR6844739_3,SRR6844736_4,SRR6844718_2,SRR6844716_4,SRR6844707_4,SRR6844706_2,SRR6844704_4,SRR6844699_2,SRR6844695_3,SRR6844694_3,SRR6844683_2,SRR6844676_3,SRR6844674_4,SRR6844670_2,SRR6844663_4,SRR6844662_3,SRR6844661_2,SRR6844652_3,SRR6844649_4,SRR6844646_4,SRR6844630_3,SRR6844616_3,SRR6844614_4,SRR6844611_2,SRR6844609_2,SRR6844607_2,SRR6844590_3,SRR6844589_3,SRR6844585_4,SRR6844582_3,SRR6844573_3,SRR6844572_3,SRR6844566_3,SRR6840625_3,SRR6840622_5,SRR6840581_4,SRR6840576_3,SRR6840569_4,SRR6840568_3,SRR6840567_4,SRR6840558_4,SRR6840550_3,SRR6840547_4,SRR6840540_3,SRR6840538_4,SRR6840513_3,SRR6840505_3,SRR6840500_4,SRR6840496_4,SRR6840491_4,SRR6840489_4,SRR6840482_4,SRR6840479_4,SRR6840477_4,SRR6840470_3,SRR6840469_4,SRR6840463_4,SRR6840454_4,SRR6840445_4,SRR6840430_3,SRR6840426_4,SRR6840405_4,SRR6840404_4,SRR6840398_4,SRR6840396_2,SRR6840395_3,SRR6840384_4,SRR6840376_4,SRR6840366_3,SRR6840327_2,SRR6840315_4,SRR6840314_4,SRR6840311_3,SRR6840297_3,SRR6840291_4,SRR6840289_4,SRR6840280_4,SRR6840258_3,SRR6840253_3,SRR6840245_4,SRR6840235_4,SRR6840229_4,SRR6840222_4,SRR6840212_3,SRR6840199_4,SRR6840190_4,SRR6840175_4,SRR6840172_4,SRR6840162_3,SRR6840161_4,SRR6840157_2,SRR6840152_4,SRR6840149_3,SRR6840140_4,SRR6840106_1,SRR6840105_4,SRR6840097_4,SRR6840083_4,SRR6840070_3,SRR6840043_3,SRR6840042_3,SRR6840038_4,SRR6840030_3,SRR6840026_4,SRR6840022_4,SRR6840017_4,SRR6840002_3,SRR6839998_4,SRR6839981_2,SRR6839953_4,SRR6839939_4,SRR6839935_4,SRR6839928_4,SRR6839925_3,SRR6839923_4,SRR6839911_4,SRR6839902_3,SRR6839897_4,SRR6839895_4,SRR6839894_3,SRR6839881_3,SRR6839871_4,SRR6839868_2,SRR6839864_4,SRR6839856_3,SRR6839837_4,SRR6839834_4,SRR6839824_4,SRR6839802_3,SRR6839790_4,SRR6839788_3,SRR6839787_4,SRR6839766_3,SRR6839762_4,SRR6839745_4,SRR6839739_4,SRR6839737_4,SRR6839734_4,SRR6839733_5,SRR6839717_4,SRR6839705_2,SRR6839690_3,SRR6839682_3,SRR6839681_4,SRR6839673_3,SRR6839663_3,SRR6839654_4,SRR6839646_4,SRR6839641_4,SRR6839638_3,SRR6835790_4,SRR6835789_4,SRR6835779_4,SRR6835778_4,SRR6835773_4,SRR6835772_3,SRR6835742_3,SRR6835735_4,SRR6835729_2,SRR6835728_3,SRR6835721_3,SRR6835720_4,SRR6835691_3,SRR6835673_3,SRR6835671_3,SRR6835663_3,SRR6835651_3,SRR6835650_3,SRR6835644_3,SRR6835643_4,SRR6835639_5,SRR6835638_4,SRR6835626_5,SRR6835617_4,SRR6835616_4,SRR6835610_3,SRR6835609_2,SRR6835608_4,SRR6835606_3,SRR6835603_2,SRR6835589_4,SRR6835573_3,SRR6835570_3,SRR6835556_3,SRR6835551_3,SRR6835548_3,SRR6835542_3,SRR6835536_3,SRR6835533_4,SRR6835529_4,SRR6835527_3,SRR6835518_3,SRR6835517_4,SRR6835515_3,SRR6835514_3,SRR6835501_3,SRR6835485_3,SRR6835476_4,SRR6835474_3,SRR6835470_3,SRR6835458_4,SRR6835456_2,SRR6835453_2,SRR6835442_3,SRR6835432_2,SRR6835431_3,SRR6835425_4,SRR6835417_4,SRR6835416_4,SRR6835409_4,SRR6835393_4,SRR6835384_3,SRR6835383_3,SRR6835378_3,SRR6835375_4,SRR6835368_4,SRR6835356_4,SRR6835355_3,SRR6835349_3,SRR6835339_4,SRR6835330_4,SRR6835327_4,SRR6835326_4,SRR6835323_4,SRR6835321_3,SRR6835307_3,SRR6835300_4,SRR6835294_4,SRR6835281_4,SRR6835272_3,SRR6835271_3,SRR6835265_3,SRR6835260_3,SRR6835249_3,SRR6835248_2,SRR6835242_5,SRR6835238_4,SRR6835237_4,SRR6835231_3,SRR6835228_3,SRR6835215_2,SRR6835210_4,SRR6835208_4,SRR6835197_3,SRR6835195_3,SRR6835194_4,SRR6835193_4,SRR6835192_3,SRR6835191_3,SRR6835190_2,SRR6835184_3,SRR6835181_3,SRR6835175_3,SRR6835170_3,SRR6835169_4,SRR6835163_4,SRR6835160_3,SRR6835149_3,SRR6835129_4,SRR6835128_4,SRR6835123_4,SRR6835110_3,SRR6835109_4,SRR6835104_3,SRR6835102_3,SRR6835099_4,SRR6835098_3,SRR6835095_3,SRR6835092_3,SRR6835080_4,SRR6835078_4,SRR6835074_4,SRR6835073_3,SRR6835072_4,SRR6835054_3,SRR6835053_4,SRR6835050_3,SRR6835044_4,SRR6835041_4,SRR6835040_4,SRR6835035_4,SRR6835027_3,SRR6835023_3,SRR6835018_3,SRR6835012_3,SRR6835008_3,SRR6835002_3,SRR6834993_4,SRR6834976_4,SRR6834975_4,SRR6834970_3,SRR6834966_4,SRR6834963_4,SRR6834960_4,SRR6834954_3,SRR6834950_4,SRR6834946_3,SRR6834945_4,SRR6834937_4,SRR6834935_4,SRR6834931_4,SRR6834924_4,SRR6834923_4,SRR6834896_3,SRR6834888_4,SRR6834885_3,SRR6834883_4,SRR6834878_3,SRR6834870_4,SRR6834866_3,SRR6834861_3,SRR6834849_4,SRR6834848_4,SRR6834841_3,SRR6834832_3,SRR6834824_3,SRR6834820_2,SRR6834819_3,SRR6834815_4,SRR6834814_3,SRR6834809_4,SRR5858742_4,SRR5858741_3,SRR5858739_4,SRR5858736_4,SRR5858734_4,SRR5858729_3,SRR5858728_4,SRR5858717_4,SRR5858714_4,SRR5858705_3,SRR5858704_4,SRR5858703_4,SRR5858701_4,SRR5858698_4,SRR5858697_4,SRR5858694_4,SRR5858692_3,SRR5858680_3,SRR5858663_3,SRR5858658_4,SRR5858641_4,SRR5858637_4,SRR5858633_3,SRR5858632_3,SRR5858621_4,SRR5858620_4,SRR5858617_3,SRR5858616_3,SRR5858611_4,SRR5858610_4,SRR5858607_4,SRR5858600_4,SRR5858598_4,SRR5858597_3,SRR5858596_4,SRR5858594_4,SRR5858588_2,SRR5858587_4,SRR5858586_4,SRR5858581_3,SRR5858577_4,SRR5858574_3,SRR5858572_4,SRR5858569_3,SRR5858567_4,SRR5858557_4,SRR5858545_4,SRR5858544_3,SRR5858538_4,SRR5858533_3,SRR5858532_4,SRR5858530_4,SRR5858529_4,SRR5858527_4,SRR5858514_3,SRR5858501_4,SRR5858494_4,SRR5858492_4,SRR5858491_4,SRR5858488_4,SRR5858482_4,SRR5858481_4,SRR5858479_3,SRR5858477_4,SRR5858473_4,SRR5858472_3,SRR5858464_4,SRR5858463_4,SRR5858461_4,SRR5858457_4,SRR5858454_4,SRR5858453_4,SRR5858452_4,SRR5858451_4,SRR5858447_4,SRR5858443_4,SRR5858433_3,SRR5858431_4,SRR5858426_4,SRR5858416_4,SRR5858406_3,SRR5858405_4,SRR5858404_3,SRR5858400_4,SRR5858399_3,SRR5858390_4,SRR5858384_4,SRR5858381_4,SRR5858373_4,SRR5858371_4,SRR5858370_3,SRR5858359_4,SRR5858355_4,SRR5858349_4,SRR5858348_4,SRR5858344_4,SRR5858342_4,SRR5858336_4,SRR5858334_4,SRR5858328_4,SRR5858324_4,SRR5858313_4,SRR5858311_2,SRR5858310_4,SRR5858308_4,SRR5858307_4,SRR5858304_4,SRR5858302_4,SRR5858299_4,SRR5858298_4,SRR5858295_4,SRR5858294_4,SRR5858291_3,SRR5858288_4,SRR5858287_4,SRR5858285_4,SRR5858284_4,SRR5858281_4,SRR5858280_3,SRR5858279_4,SRR5858276_4,SRR5858263_4,SRR5858259_4,SRR5858258_4,SRR5858257_4,SRR5858254_4,SRR5858252_4,SRR5858249_4,SRR5858248_4,SRR5858246_4,SRR5858245_4,SRR5858244_4,SRR5854283_4,SRR5854278_4,SRR5854276_4,SRR5854275_3,SRR5854266_4,SRR5854258_4,SRR5854255_4,SRR5854243_4,SRR5854240_4,SRR5854235_4,SRR5854230_3,SRR5854229_4,SRR5854216_4,SRR5854211_4,SRR5854207_4,SRR5854201_4,SRR5854195_4,SRR5854183_2,SRR5854182_3,SRR5854174_2,SRR5854171_4,SRR5854170_3,SRR5854167_3,SRR5854162_3,SRR5854161_3,SRR5854158_4,SRR5854155_4,SRR5854151_4,SRR5854150_4,SRR5854143_4,SRR5854139_3,SRR5854137_3,SRR5854135_4,SRR5854133_4,SRR5854132_4,SRR5854124_3,SRR5854120_4,SRR5854114_4,SRR5854113_4,SRR5854110_4,SRR5854103_4,SRR5854099_4,SRR5854096_4,SRR5854094_4,SRR5854093_4,SRR5854084_4,SRR5854077_4,SRR5854075_4,SRR5854072_4,SRR5854071_4,SRR5854069_3,SRR5854067_4,SRR5854066_2,SRR5854065_4,SRR5854062_3,SRR5854059_3,SRR5854053_3,SRR5854050_4,SRR5854048_3,SRR5854042_4,SRR5854041_4,SRR5854040_3,SRR5854039_3,SRR5854031_4,SRR5854027_4,SRR5854016_4,SRR5854008_2,SRR5854006_4,SRR5854005_4,SRR5854004_3,SRR5854003_3,SRR5854002_3,SRR5853999_4,SRR5853982_4,SRR5853981_4,SRR5853975_4,SRR5853971_4,SRR5853968_3,SRR5853966_4,SRR5853965_4,SRR5853961_3,SRR5853958_3,SRR5853949_4,SRR5853938_4,SRR5853936_4,SRR5853934_4,SRR5853929_4,SRR5853926_4,SRR5853914_4,SRR5853906_2,SRR5853899_4,SRR5853893_3,SRR5853876_4,SRR5853873_4,SRR5853871_3,SRR5853869_2,SRR5853868_4,SRR5853861_4,SRR5853858_4,SRR5853853_3,SRR5853846_4,SRR5853842_3,SRR5853833_4,SRR5853830_3,SRR5853821_4,SRR5853813_4,SRR5853812_3,SRR5853804_3,SRR5853802_3,SRR5853795_4,SRR5853791_4,SRR5853782_4,SRR5853779_4,SRR5853774_4,SRR5853772_4,SRR5853771_4,SRR5853767_4,SRR5853764_4,SRR5853756_4,SRR5853755_4,SRR5853753_4,SRR5853751_4,SRR5853747_4,SRR5853736_4,SRR5853729_4,SRR5853720_4,SRR5853716_4,SRR5853701_4,SRR5853700_3,SRR5853694_4,SRR5853693_4,SRR5853682_3,SRR5853677_4,SRR5853667_5,SRR5853665_5,SRR5853664_4,SRR5853662_3,SRR5853641_4,SRR5853634_4,SRR5853629_3,SRR5853618_4,SRR5853606_3,SRR5853591_2,SRR5853582_4,SRR5853580_4,SRR5853578_4,SRR5853574_4,SRR5853554_3,SRR5853550_4,SRR5853549_4,SRR5853538_4,SRR5853515_3,SRR5853509_3,SRR5853502_4,SRR5853500_3,SRR5853488_4,SRR5853486_3,SRR5853460_3,SRR5853459_4,SRR5853456_4,SRR5853455_4,SRR5853454_4,SRR5853452_4,SRR5853451_3,SRR5853448_3,SRR5853441_3,SRR5853428_4,SRR5853414_4,SRR5853409_4,SRR5853408_4,SRR5853405_4,SRR5853400_4,SRR5853394_3,SRR5853390_4,SRR5853389_4,SRR5853383_3,SRR5853380_4,SRR5853373_4,SRR5853353_4,SRR5853347_4,SRR5853341_4,SRR5853340_3,SRR5853336_3,SRR5853334_3,SRR1150237_6,SRR1150226_27,SRR1150220_6,SRR1150198_3,SRR1150197_6,SRR1150196_2,SRR1150195_4,SRR1150188_0,SRR1150187_11,SRR1150181_91,SRR1150180_13,SRR1150179_4,SRR1150175_2,SRR1150174_30,SRR1150167_8,SRR1150166_5,SRR1150152_35,SRR1150151_16,SRR1150150_0,SRR1150148_0,SRR1150123_6,SRR1150116_25,SRR1150115_0,SRR1150111_19,SRR1150107_4,SRR1150106_4,SRR1150057_0,SRR1149832_3,SRR1147461_1,SRR1147459_8,SRR1147457_4,SRR1147453_2,SRR1147451_55,SRR1147450_2,SRR1147447_2,SRR1147446_5,SRR1147444_5,SRR1147435_2,SRR1147432_24,SRR1147429_4,SRR1147426_3,ERR485885_4,ERR485879_4,ERR485878_5,ERR485877_4,ERR485861_4,ERR485848_4,ERR485843_4,ERR485842_4,ERR485840_4,ERR485837_5,ERR485834_4,ERR485822_3,ERR485788_4,ERR485680_3,ERR485679_4,ERR485678_4,ERR485677_4,ERR485676_4,ERR485674_4,ERR485672_5,ERR473718_4,ERR473714_4,ERR473712_4,ERR473711_4,ERR473710_5,ERR473685_3,ERR473677_5,ERR473666_4,ERR473665_4,ERR473658_5,ERR473656_5,ERR473650_4,ERR473648_4,ERR473647_4,ERR473641_3,ERR473639_4,ERR473622_4,ERR473620_4,ERR473618_3,ERR473611_4,ERR473605_4,ERR473603_3,ERR473602_4,ERR473591_4,ERR473588_3,ERR473583_4,ERR473577_4,ERR473571_3,ERR473568_4,ERR473559_5,ERR473555_4,ERR473547_3,ERR473532_4,ERR473505_5,ERR473497_5,ERR473481_3,ERR473479_4,ERR473477_3,ERR473476_4,ERR473469_4,ERR473463_5,ERR473454_3,ERR467398_5,ERR467396_3,ERR467393_4,ERR467392_5,ERR467390_5,ERR467388_3,ERR467386_4,ERR467380_4,ERR467373_3,ERR467362_4,ERR467361_2,ERR467358_4,ERR467350_4,ERR467342_3,ERR467331_3,ERR467328_3,ERR467321_6,ERR467315_4,ERR467314_4,ERR467313_4,ERR1735483_4,ERR1735479_5,ERR1735478_4,ERR1735473_4,ERR1735470_3,ERR1735461_3,ERR1735458_4,ERR1735457_4,ERR1735456_4,ERR1735450_4,ERR1735445_4,ERR1735440_5,ERR1735430_4,ERR1735423_4,ERR1735422_4,ERR1735413_3,ERR1735412_4,ERR1735408_4,ERR1735407_1,ERR1735390_4,ERR1735387_2,ERR1735378_2,ERR1735373_3,ERR1735365_5,ERR1735349_4,ERR1735342_5,ERR1735338_3,ERR1735337_4,ERR1735336_5,ERR1735332_4,ERR1735330_4,ERR1735328_4,ERR1735326_4,ERR1735325_4,ERR1735307_4,ERR1735306_5,ERR1735303_3,ERR1735298_4,ERR1735288_4,ERR1735270_4,ERR1735263_2,ERR1735259_4,ERR1735256_3,ERR1735250_1,ERR1735244_4,ERR1735239_4,ERR1735233_4,ERR1735231_4,ERR1735229_3,ERR1735217_5,ERR1735205_4,ERR1735198_5,ERR1735194_4,ERR1735190_5,ERR1735179_4,ERR1735175_4,ERR1735171_3,ERR1735168_4,ERR1735158_4,ERR1735153_4,ERR1735145_4,ERR1735141_5,ERR1735132_3,ERR1735128_3,ERR1735124_3,ERR1735111_4,ERR1735092_4,ERR1735077_3,ERR1735073_4,ERR1735068_4,ERR1735066_4,ERR1735060_4,ERR1735045_4,ERR1735044_5,ERR1735043_4,ERR1735040_4,ERR1735038_3,ERR1735036_4,ERR1735034_3,ERR1735021_3,ERR1735018_3,ERR1735015_4,ERR1735013_9,ERR1735004_5,ERR1734996_3,ERR1734992_4,ERR1734985_5,ERR1734984_2,ERR1734983_4,ERR1734978_3,ERR1734969_4,ERR1734968_4,ERR1734965_4,ERR1734957_4,ERR1734948_3,ERR1734944_3,ERR1734943_4,ERR1734935_4,ERR1734931_4,ERR1734928_5,ERR1734920_5,ERR1734915_2,ERR1734914_3,ERR1734897_4,ERR1734889_5,ERR1734888_5,ERR1734884_4,ERR1734883_4,ERR1734880_4,ERR1734879_3,ERR1734874_5,ERR1734868_4,ERR1734863_4,ERR1734846_5,ERR1734842_2,ERR1734841_4,ERR1734839_3,ERR1734831_3,ERR1734830_5,ERR1734828_5,ERR1734826_4,ERR1734824_4,ERR1734822_4,ERR1734819_4,ERR1734818_5,ERR1734816_5,ERR1734813_4,ERR1734805_5,ERR1734791_4,ERR1734790_6,ERR1734789_5,ERR1734788_4,ERR1734777_2,ERR1734769_4,ERR1734765_3,ERR1734756_5,ERR1734752_4,ERR1734750_3,ERR1734746_2,ERR1734745_2,ERR1734742_4,ERR1734733_6,ERR1734731_15,ERR1734726_5,ERR1734725_3,ERR1734724_4,ERR1734722_3,ERR1734717_4,ERR1734716_5,ERR1734713_5,ERR1734711_4,ERR1734710_4,ERR1734707_4,ERR1734705_4,ERR1734702_6,ERR1734694_3,ERR1734691_4,ERR1734690_2,ERR1734682_4,ERR1734677_4,ERR1734675_4,ERR1734673_4,ERR1734672_4,ERR1734668_4,ERR1734664_2,ERR1734663_5,ERR1734651_5,ERR1734648_16,ERR1734631_4,ERR1734630_3,ERR1734619_5,ERR1734608_4,ERR1734600_3,ERR1734596_4,ERR1734593_4,ERR1734588_4,ERR1734587_4,ERR1734581_4,ERR1734575_4,ERR1734574_2,ERR1734571_4,ERR1734561_4,ERR1734543_4,ERR1734541_3,ERR1734533_3,ERR1734526_4,ERR1734523_3,ERR1734520_3,ERR1734510_4,ERR1734501_6,ERR1734485_5,ERR1734482_5,ERR1734465_3,ERR1734463_4,ERR1734462_4,ERR1734459_4,ERR1734453_3,ERR1734445_4,ERR1734443_4,ERR1734440_4,ERR1734438_5,ERR1734432_4,ERR1734420_5,ERR1734405_2,ERR1734401_5,ERR1734396_4,ERR1734371_2,ERR1734366_5,ERR1734359_4,ERR1734354_4,ERR1734345_9,ERR1734338_3,ERR1734328_4,ERR1734325_4,ERR1734323_4,ERR1734317_5,ERR1734314_4,ERR1734303_5,ERR1734302_1,ERR1734299_5,ERR1734293_4,ERR1734287_5,ERR1734285_4,ERR1734283_3,ERR1734282_4,ERR1734279_3,ERR1734276_5,ERR1734271_2,ERR1734262_4,ERR1734254_5,ERR1734253_5,ERR1734252_3,ERR1734247_5,ERR1734240_2,ERR1734233_4,ERR1734231_4,ERR1734230_5,ERR1734229_3,ERR1734218_3,ERR1734210_3,ERR1734202_4,ERR1734200_9,ERR1734198_5,ERR1734195_4,ERR1734185_4,ERR1734180_3,ERR1734177_4,ERR1734174_4,ERR1734170_5,ERR1734167_4,ERR1734164_4,ERR1734160_5,ERR1734158_4,ERR1734147_3,ERR1734138_4,ERR1734132_4,ERR1734117_4,ERR1734114_3,ERR1734109_4,ERR1734101_4,ERR1734098_4,ERR1734096_4,ERR1734086_4,ERR1734084_1,ERR1734076_4,ERR1734066_5,ERR1734060_3,ERR1734057_4,ERR1734056_3,ERR1734055_4,ERR1734054_4,ERR1734047_4,ERR1734044_4,ERR1734043_11,ERR1734038_4,ERR1734037_4,ERR1734035_4,ERR1734032_5,ERR1734030_3,ERR1734024_5,ERR1734021_4,ERR1734016_4,ERR1734015_3,ERR1734009_4,ERR1734005_5,ERR1734002_3,ERR1733997_4,ERR1733986_4,ERR1733978_2,ERR1733973_4,ERR1733955_3,ERR1733954_4,ERR1733952_4,ERR1733948_3,ERR1733942_3,ERR1733933_4,ERR1733926_4,ERR1733924_4,ERR1733922_4,ERR1733919_18,ERR1733904_3,ERR1733903_5,ERR1733898_4,ERR1733896_4,ERR1733891_4,ERR1733887_4,ERR1733878_4,ERR1733875_5,ERR1733862_4,ERR1733861_4,ERR1733859_2,ERR1733855_3,ERR1733847_4,ERR1733846_5,ERR1733844_3,ERR1733840_7,ERR1733837_4,ERR1733824_5,ERR1733822_3,ERR1733820_4,ERR1733811_4,ERR1733806_4,ERR1733798_2,ERR1733794_4,ERR1733781_2,ERR1733777_14,ERR1733773_4,ERR1733768_8,ERR1733753_4,ERR1733748_3,ERR1733744_4,ERR1733731_4,ERR1733729_4,ERR1733723_3,ERR1733717_6,ERR1733716_4,ERR1733713_6,ERR1733710_3,ERR1733705_4,ERR1733704_4,ERR1733696_3,ERR1733695_5,ERR1733694_3,ERR1733685_2,ERR1733678_3,ERR1733677_3,ERR1733674_3,ERR1733672_3,ERR1733671_4,ERR1733666_3,ERR1733662_5,ERR1733659_4,ERR1733655_4,ERR1733654_5,ERR1733653_4,ERR1733644_3,ERR1733643_4,ERR1733642_4,ERR1733635_5,ERR1733629_3,ERR1733628_4,ERR1733608_4,ERR1733598_5,ERR1733594_4,ERR1733580_5,ERR1733571_5,ERR1733563_4,ERR1733552_4,ERR1733541_4,ERR1733535_4,ERR1733530_3,ERR1733519_4,ERR1733517_4,ERR1733515_3,ERR1733511_4,ERR1733509_4,ERR1733497_4,ERR1733496_4,ERR1733493_3,ERR1733489_4,ERR1733482_3,ERR1733478_0,ERR1733470_4,ERR1733469_4,ERR1733467_3,ERR1733457_4,ERR1733455_5,ERR1733442_4,ERR1733438_4,ERR1733436_3,ERR1733433_3,ERR1733429_4,ERR1733419_4,ERR1733417_4,ERR1733404_5,ERR1733403_3,ERR1733390_3,ERR1733384_5,ERR1733379_4,ERR1733376_3,ERR1733375_5,ERR1733371_5,ERR1733364_4,ERR1733362_4,ERR1733350_3,ERR1733348_5,ERR1733346_5,ERR1733336_4,ERR1733329_5,ERR1733325_5,ERR1733321_4,ERR1733319_4,ERR1733307_3,ERR1733306_3,ERR1733301_3,ERR1733296_4,ERR1733287_3,ERR1733279_4,ERR1733274_4,ERR1733270_5,ERR1733269_3,ERR1733259_2,ERR1733252_4,ERR1733249_5,ERR1733247_4,ERR1733246_3,ERR1733241_5,ERR1733240_2,ERR1733237_2,ERR1733235_5,ERR1733232_3,ERR1733231_4,ERR1733227_6,ERR1733217_4,ERR1733205_3,ERR1733202_4,ERR1733200_4,ERR1733194_3,ERR1733193_0,ERR1733186_3,ERR1733184_5,ERR1733180_5,ERR1733165_4,ERR1733155_3,ERR1733151_4,ERR1733140_4,ERR1733127_3,ERR1733119_5,ERR1733116_3,ERR1733115_5,ERR1733114_3,ERR1733107_4,ERR1733105_4,ERR1733102_4,ERR1733099_5,ERR1733098_5,ERR1733093_4,ERR1733091_5,ERR1733089_5,ERR1733085_5,ERR1733083_4,ERR1733082_4,ERR1733079_4,ERR1733076_5,ERR1733074_2,ERR1733064_4,ERR1733051_3,ERR1733050_4,ERR1733049_4,ERR1733048_4,ERR1733047_4,ERR1733043_4,ERR1733042_4,ERR1733039_3,ERR1733038_3,ERR1733032_4,ERR1733029_4,ERR1733026_4,ERR1733019_4,ERR1733015_5,ERR1733013_1,ERR1733008_5,ERR1732999_4,ERR1732997_3,ERR1732988_5,ERR1732979_5,ERR1732973_4,ERR1732971_5,ERR1732964_4,ERR1732955_3,ERR1732949_3,ERR1732940_4,ERR1732937_3,ERR1732922_4,ERR1732921_3,ERR1732916_4,ERR1732915_4,ERR1732895_2,ERR1732894_5,ERR1732883_3,ERR1732882_3,ERR1732875_4,ERR1732874_4,ERR1732864_5,ERR1732863_4,ERR1732858_3,ERR1732857_4,ERR1732853_4,ERR1732847_2,ERR1732846_3,ERR1732845_4,ERR1732844_4,ERR1732840_4,ERR1732836_2,ERR1732831_3,ERR1732828_4,ERR1732826_5,ERR1732811_4,ERR1732805_4,ERR1732793_4,ERR1732792_4,ERR1732791_4,ERR1732786_5,ERR1732783_3,ERR1732779_4,ERR1732777_4,ERR1732769_4,ERR1732768_4,ERR1732766_2,ERR1732764_3,ERR1732762_3,ERR1732756_4,ERR1732742_5,ERR1732739_4,ERR1732738_4,ERR1732733_3,ERR1732732_4,ERR1732721_4,ERR1732720_6,ERR1732719_3,ERR1732717_4,ERR1732716_4,ERR1732715_4,ERR1732710_4,ERR1732706_4,ERR1732705_2,ERR1732704_4,ERR1732698_15,ERR1732682_4,ERR1732676_3,ERR1732670_4,ERR1732667_4,ERR1732662_5,ERR1732661_4,ERR1732656_4,ERR1732654_4,ERR1732649_3,ERR1732647_5,ERR1732637_4,ERR1732631_4,ERR1732617_4,ERR1732608_3,ERR1732598_4,ERR1732597_5,ERR1732594_3,ERR1732593_3,ERR1732591_4,ERR1732585_4,ERR1732584_3,ERR1732580_4,ERR1732579_4,ERR1732578_3,ERR1732559_4,ERR1732554_4,ERR1732552_2,ERR1732547_3,ERR1732545_4,ERR1732540_4,ERR1732533_4,ERR1732529_8,ERR1732524_3,ERR1732522_5,ERR1732519_4,ERR1732514_4,ERR1732513_3,ERR1732498_4,ERR1732494_2,ERR1732487_4,ERR1732486_4,ERR1732484_4,ERR1732460_3,ERR1732451_4,ERR1732447_4,ERR1732445_5,ERR1732444_4,ERR1732439_2,ERR1359866_3,ERR1359864_4,ERR1359854_4,ERR1359839_4,ERR1359837_5,ERR1359835_3,ERR1359834_9,ERR1359833_4,ERR1359825_3,ERR1359824_5,ERR1359821_4,ERR1359819_3,ERR1359818_3,ERR1359804_4,ERR1359799_3,ERR1359792_4,ERR1359789_4,ERR1359784_3,ERR1359781_5,ERR1359766_3,ERR1359761_4,ERR1359755_4,ERR1359744_4,ERR1359732_5,ERR1359730_5,ERR1359727_5,ERR1359724_5,ERR1359723_4,ERR1359711_4,ERR1359705_4,ERR1359695_3,ERR1359688_4,ERR1359680_4,ERR1359672_4,ERR1359670_3,ERR1359668_4,ERR1359666_4,ERR1359665_5,ERR1359663_4,ERR1359651_4,ERR1359644_3,ERR1359632_3,ERR1359630_5,ERR1359627_3,ERR1359613_4,ERR1359610_5,ERR1359608_3,ERR1359599_5,ERR1359597_5,ERR1359582_4,ERR1359581_4,ERR1359580_4,ERR1359573_3,ERR1359562_5,ERR1359560_3,ERR1359553_4,ERR1359547_3,ERR1359530_5,ERR1359523_3,ERR1359515_5,ERR1359510_3,ERR1359497_5,ERR1359492_4,ERR1359477_3,ERR1359469_4,ERR1359454_4,ERR1359442_3,ERR1359441_3,ERR1359440_4,ERR1359427_4,ERR1359421_4,ERR1359420_5,ERR1359419_3,ERR1359414_4,ERR1359412_5,ERR1359407_3,ERR1359404_5,ERR1359402_3,ERR1359400_4,ERR1359389_4,ERR1359387_2,ERR1359385_3,ERR1359376_4,ERR1359373_4,ERR1359370_5,ERR1359348_5,ERR1359347_5,ERR1359338_4,ERR1359337_4,ERR1359336_4,SRR1150207_80
MHQKTRLTPQHNQKQYSPNANHLDSSATKNSEQDPATALQRSRAYEGSPKSRPAWLQKLEAVLPSPQRPIRRFWRRYHIGKLLMILIGTLVLLLGSYLFYLSKTAKVSDLQDALKATTVIYDHKGEYAGSLSGQKGSYVELNAISDDLENAVIATEDRTFYSNSGINLKRFLLAVVTAGRFGGGSTITQQLAKNAYLSQDQTIKRKAREFFLALELTKKYSKKDILTMYLNNSYFGNGVWGVEDASQKYFGTTAANLTLDEAATLAGMLKGPEIYNPYHSLKNATHRRDTVLGAMVDAKKITQTKAQQARAVGLKNRLADTYVGKTDDYKYPSYFDAVISEAIATYGLSEKDIVNNGYKVYTELDQNYQTGMQTTFNNDELFPVSAYDGSSAQAASVALDPKTGGVRGLIGRVNSSENPTFRSFNYATQAKRSPASTIKPLVVYAPAVASGWSIEKELPNTVQDFDGYQPHNYGNYESEDVPMYQALANSYNIPAVSTLNDIGIDKAFTYGKTFGLDMSSAKKELGVALGGSVTTNPLEMAQAYAAFANNGVIHPAHLINRIENARGEVLKTFTDKAKRVVSQSVADKMTAMMLGTFSNGTAVNANVYGYTLAGKTGTTETNFNPDLAGDQWVIGYTPDVVISQWVGFNQTDENHYLTDSSAGTASAIFSTQASYILPYTKGSQFHVDNAYAQNGISAVYGVNETGNQSGVDTQSIIDGLRKSAQEASQSLSKAVDQSGLRDKAQSIWKEIVDYFR
>89 SRR7707596_1,SRR7707327_1,SRR7706969_1,SRR6848721_1,SRR6848543_1,SRR6840508_1,SRR6834854_1,SRR5854115_1,SRR5853608_1,ERR1733464_1
MHQKMRLTPQHNQKQYSPNAHHLDSSATKNSEQDPAIALQRSRAYEGSPKSRPAWLQKLEAVLPSPQHPIRRFWRRYHIGKLLMILIGTLVLLLGSYLFYLSKTAKVSDLQDALKATTVIYDHKGEYAGSLSGQKGSYVELNAISDDLENAVIATEDRTFYSNSGINLKRFLLAVVTAGRFGGGSTITQQLAKNAYLSQDQTIKRKAREFFLALELTKKYSKKDILTMYLNNSYFGNGVWGVEDASQKYFGTTAANLTLDEAATLAGMLKGPEIYNPYHSLKNATHRRDTVLEAMVDAKKITQTKAQQARAVGLKNRLADTYVGKTDDYKYPSYFDAVISEAIATYGLSEKDIVNNGYKVYTELDQNYQTGMQTTFNNDELFPVSAYDGSSAQAASVALDPKTGGVRGLIGRVNSSENPTFRSFNYATQAKRSPASTIKPLVVYAPAVASGWSIEKELPNTVQDFDGYQPHNYGNYESEDVPMYQALANSYNIPAVSTLNDIGIDKAFTYGKTFGLDMSSAKKELGVALGGSVTTNPLEMAQAYAAFANNGVIHPAHLINRIENARGEVLKTFTDKAKRVVSQSVADKMTAMMLGTFSNGTAVNANVYGYILAGKTGTTETNFNPDLAGDQWVIGYTPDVVISQWVGFNQTDENHYLTDSSAGTASAIFSTQASYILPYTKGSQFHVDNAYAQNGISAVYGVNETGNQSGVDTQSIIDGLRKSAQEASQSLSEAVDQSGLRDKAQSIWKEIVDYFR
>90 SRR7707564_2,SRR7707458_3,SRR7707141_0,SRR7707120_0,SRR7706891_3,SRR7706753_2,SRR6848669_2,SRR6848622_2,SRR6848506_1,SRR6848423_1,SRR6844770_1,SRR6840503_2,SRR6840438_2,SRR6840391_1,SRR6840301_1,SRR6840087_2,SRR6839975_0,SRR6839793_2,SRR5854263_1,SRR5853984_2,SRR5853482_2,ERR485831_3,ERR473579_2,ERR473560_3,ERR473492_2,ERR1735140_4,ERR1734845_2,ERR1734256_4,ERR1733333_2,ERR1732713_4
MHQKTRLTPQHNQKQYSPNANHLDSSATKNSEQDPAIALQRSRAYEGSPKSRPAWLQKLEAVLPSPQHPIRRFWRRYHIGKLLMILIGTLVLLLGSYLFYLSKTAKVSDLQDALKATTVIYDHKGEYAGSLSGQKGSYVELNAISDDLENAVIATEDRTFYSNSGINLKRFLLAVVTAGRFGGGSTITQQLAKNAYLSQDQTIKRKAREFFLALELTKKYSKKDILTMYLNNSYFGNGVWGVEDASQKYFGTTAANLTLDEAATLAGMLKGPEIYNPYHSLKNATHRRDTVLGAMVDAKKITQTQAQQARAVGLKNRLADTYVGKTDDYKYPSYFDAVISEAIATYGLSEKDIVNNGYKVYTELDQNYQTGMQTTFNNDELFPVSAYDGSSAQAASVALDPKTGGVRGLIGRVNSSENPTFRSFNYATQAKRSPASTIKPLVVYAPAVASGWSIEKELPNTVQDFDGYQPHNYGNYESEDVPMYQALANSYNIPAVSTLNGIGIDKAFTYGKTFGLDMSSAKKELGVALGGSVTTNPLEMAQAYAAFANNGVIHPAHLINRIENARGEVLKTFTDKAKRVVSQSVADKMTAMMLGTFSNGTAVNANVYGYTLAGKTGTTETNFNPDLAGDQWVIGYTPDVVISQWVGFNQTDENHYLTDSSAGTASAIFSTQASYILPYTKGSQFHVDNAYAQNGISAVYGVNETGNQSGVDTQSIIDGLRKSAQEASQSLSKAVDQSGLRDKAQSIWKEIVDYFR
>91 ERR467391_2
MHQKTRLTPQHNQKQYSSNANHLDSSATKNSEQDPAIALQRSRAYEGSPKSRPAWLQKLEAVLPSPQHPIRRFWRRYHIGKLLMILIGTLVLLLGSYLFYLSKTAKVSDLQDALKATTVIYDHKGEYAGSLSGQKGSYVELNAISDDLENAVIATEDRTFYSNSGINLKRFLLAVVTAGRFGGGSTITQQLAKNAYLSQDQTIKRKAREFFLALELTKKYSKKDILTMYLNNSYFGNGVWGVEDASQKYFGTTAANLTLDEAATLAGMLKGPEIYNPYHSLKNATHRRDTVLGAMVDAKKITQTKAQQARAVGLKNRLADTYVGKTDDYKYPSYFDAVISEAIATYGLSEKDIVNNGYKVYTELDQNYQTGMQTTFNNDELFPVSAYDGSSAQAASVALDPKTGGVRGLIGRVNSSENPTFRSFNYATQAKRSPASTIKPLVVYAPAVASGWSIEKELPNTVQDFDGYQPHNYGNYESEDVPMYQALANSYNIPAVSTLNDIGIDKAFTYGKTFGLDMSSAKKELGVALGGSVTTNPLEMAQAYAAFANNGVIHPAHLINRIENARGEVLKTFTDKAKRVVSQSVADKMTAMMLGTFSNGTAVNANVYGYTLAGKTGTTETNFNPDLAGDQWVIGYTPDVVISQWVGFNQIDENHYLTDSSAGTASAIFSTQASYILPYTKGSQFHVDNAYAQNGISAVYGVNETGNQSGVDTQSIIDGLRKSAQEASQSLSKAVDQSGLRDKAQSIWKEIVDYFR
>92 ERR1733882_9
MHQKTRLTPQHNQKQYSPNANHLDSSATKNSEQDPAIALQRSRAYEGSPKSRPAWLQKLEAVLPSPQHPIRRFWRRYHIGKLLMILIGTLVLLLGSYLFYLSKTAKVSDLQDALKATTVIYDHKGEYAGSLSGQKGSYVELNTISDDLENAVIATEDRTFYSNSGINLKRFLLAVVTAGRFGGGSTITQQLAKNAYLSQDQTIKRKAREFFLALELTKKYSKKDILTMYLNNSYFGNGVWGVEDASQKYFGTTAANLTLDEAATLAGMLKGPEIYNPYHSLKNATHRRDTVLGAMVDAKKITQTKAQQARAVGLKNRLADTYVGKTDDYKYPSYFDAVISEAIATYGLSEKDIVNNGYKVYTELDQNYQTGMQTTFNNDELFPVSAYDGSSAQAASVALDPKTGGVRGLIGRVNSSENPTFRSFNYATQAKRSPASTIKPLVVYAPAVASGWSIEKELPNTVQDFDGYQPHNYGNYESEDVPMYQALANSYNIPAVSTLNDIGIDKAFTYGKTFGLDMSSAKKELGVALGGSVTTNPLEMAQAYAAFANNGVIHPAHLINRIENARGEVLKTFTDKAKRVVSQSVADKMTAMMLGTFSNGTAVNANVHGYTLAGKTGTTETNFNPDLAGDQWVIGYTPDVVISQWVGFNQTDENHYLTDSSAGTASAIFSTQASYILPYTKGSQFHVDNAYAQNGISAVYGVNETGNQSGVDTQSIIDGLRKSAQEASQSLSEAVDQSGLRDKAQSIWKEIVDYFR
>93 SRR5853620_4
MHQKTRLTPQHNQKQYSSNANHLDSSATKNSEQDPAIALQRSRAYEGSPKSRPAWLQKLEAVLPSPQHPIRRFWRRYHIGKLLMILIGTLVLLLGSYLFYLSKTAKVSDLQDALKATTVIYDHKGEYAGSLSGQKGSYVELNAISDDLENAVIATEDRTFYSNSGINLKRFLLAVVTAGRFGGGSTITQQLAKNAYLSQDQTIKRKAREFFLALELTKKYSKKDILTMYLNNSYFGNGVWGVEDASQKYFGTTAANLTLDEAATLAGMLKGPEIYNPYHSLKNATHRRDTVLGAMVDAKKITQTKAQQARAVGLKNRLADTYVGKTDDYKYPSYFDAVISEAIATYGLSEKDIVNNGYKVYTELDQNYQTGMQTTFNNDELFPVSAYDGSSAQAASVALDPKTGGVRGLIGRVNSSENPTFRSFNYATQAKRSPASTIKPLVVYAPAVASGWSIEKELPNTVQDFDGYQPHNYGNYESEDVPMYQALANSYNIPAVSTLNDIGIDKAFTYGKTFGLDMSSAKKELGVALGGSVTTNPLEMAQAYAAFANNGVIHHAHLINRIENARGEVLKTFTDKAKRVVSQSVADKMTAMMLGTFSNGTAVNANVYGYTLAGKTGTTETNFNPDLAGDQWVIGYTPDVVISQWVGFNQTDENHYLTDSSAGTASAIFSTQASYILPYTKGSQFHVDNAYAQNGISAVYGVNETGNQSGVDTQSIIDGLRKSAQEASQSLSKAVDQSGLRDKAQSIWKEIVDYFR
>94 SRR7707464_2,SRR7706721_2,SRR6844735_2,SRR6844720_2,SRR6840487_3,SRR5854177_3
MHQKTRLTPQHNQKQYSPNANHLDSSATKNSEQDPAIALQRSRVYEGSPKSRPAWLQKLEAVLPSPQHPIRRFWRRYHIGKLLMILIGTLVLLLGSYLFYLSKTAKVSDLQDALKATTVIYDHKGEYAGSLSGQKGSYVELNAISDDLENAVIATEDRTFYSNSGFNLKRFLLAVVTAGRFGGGSTITQQLAKNAYLSQDQTIKRKAREFFLALELTKKYSKKDILTMYLNNSYFGNGVWGVEDASQKYFGTTAANLTLDEAATLAGMLKGPEIYNPYHSLKNATHRRDTVLGAMVDAKKITQTKAQQARAVGLKNRLADTYVGKTDDYKYPSYFDAVISEAIATYGLSEKDIVNNGYKVYTELDQNYQTGMQTTFNNDELFPVSAYDGSSAQAASVALDPKTGGVRGLIGRVNSSENPTFRSFNYATQAKRSPASTIKPLVVYAPAVASGWSIEKELPNTVQDFDGYQPHNYGNYESEDVPMYQALANSYNIPAVSTLNDIGIDKAFTYGKTFGLDMSSAKKELGVALGGSVTTNPLEMAQAYAAFANNGVIHPAHLINRIENARGEVLKTFTDKAKRVVSQSVADKMTAMMLGTFSNGTAVNANVYGYTLAGKTGTTETNFNPDLAGDQWVIGYTPDVVISQWVGFNQTDENHYLTDSSAGTASAIFSTQASYILPYTKGSQFHVDNAYAQNGISAVYGVNETGNQSGIDTQSIIDGLRKSAQEASQSLSEAVDQSGLRDKAQSIWKEIVDYFR
>95 SRR6844610_2
MHQKTRLTPQHNQKQYSPNANHLDSSATKNSEQDPATALQRSRAYEGSPKSRPAWLRKLEAVLPSPQRPIRRFWRRYHIGKLLMILIGTLVLLLGSYLFYLSKTAKVSDLQDALKATTVIYDHKGEYAGSLSGQKGSYVELNAISDDLENAVIATEDRTFYSNSGINLKRFLLAVVTAGRFGGGSTITQQLAKNAYLSQDQTIKRKAREFFLALELTKKYSKKDILTMYLNNSYFGNGVWGVEDASQKYFGTTAANLTLDEAATLAGMLKGPEIYNPYHSLKNATHRRDTVLGAMVDAKKITQTKAQQARAVGLKNRLADTYVGKTDDYKYPSYFDAVISEAIATYGLSEKDIVNNGYKVYTELDQNYQTGMQTTFNNDELFPVSAYDGSSAQAASVALDPKTGGVRGLIGRVNSSENPTFRSFNYATQAKRSPASTIKPLVVYAPAVASGWSIEKELPNTVQDFDGYQPHNYGNYESEDVPMYQALANSYNIPAVSTLNDIGIDKAFTYGKTFGLDMSSAKKELGVALGGSVTTNPLEMAQAYAAFANNGVIHPAHLINRIENARGEVLKTFTDKAKRVVSQSVADKMTAMMLGTFSNGTAVNANVYGYTLAGKTGTTETNFNPDLAGDQWVIGYTPDVVISQWVGFNQTDENHYLTDSSAGTASAIFSTQASYILPYTKGSQFHVDNAYAQNGISAVYGVNETGNQSGVDTQSIIDGLRKSAQEASQSLSKAVDQSGLRDKAQSIWKEIVDYFR
>96 SRR6835511_2,ERR1734729_0,ERR1732470_5
MHQKTRLTPQHNQKQYSPNANHLDSSATKNSEQDLAIALQRSRAYEGSPKSRPAWLQKLEAVLPSPQHPIRRLWRRYHIGKLLMILIGTLVLLLGSYLFYLSKTAKVSDLQDALKATTVIYDHKGEYAGSLSGQKGSYVELNAISDDLENAVIATEDRTFYSNSGINLKRFLLAVVTAGRFGGGSTITQQLAKNAYLSQDQTIKRKAREFFLALELTKKYSKKDILTMYLNNSYFGNGVWGVEDASQKYFGTTAANLTLDEAATLAGMLKGPEIYNPYHSLKNATHRRDTVLGAMVDAKKITQTKAQQARAVGLKNRLADTYVGKTDDYKYPSYFDAVISEAIATYGLSEKDIVNNGYKVYTELDQNYQTGMQTTFNNDELFPVSAYDGSSAQAASVALDPKTGGVRGLIGRVNSSENPTFRSFNYATQAKRSPASTIKPLVVYAPAVASGWSIEKELPNTVQDFDGYQPHNYGNYESEDVPMYQALANSYNIPAVSTLNDIGIDKAFTYGKTFGLDMSSAKKELGVALGGSVTTNPLEMAQAYAAFANNGVIHPAHLINRIENARGEVLKTFTDKAKRVVSQSVADKMTAMMLGTFSNGTAVNANVYGYTLAGKTGTTETNFNPDLAGDQWVIGYTPDVVISQWVGFNQTDENHYLTDSSAGTASAIFSTQASYILPYTKGSQFHVDNAYAQNGISAVYGVNETGNQSGVDTQSIIDGLRKSAQEASQSLSKAVDQSGLRDKAQSIWKEIVDYFR
>97 ERR485781_4
MHQKTRLTPQHNQKQYSPNANHLDSSATKNSEQDPATALQRSRAYEGSPKSRPAWLQKLEAVLPSPQRPIRRFWRRYHIGKLLMILIGTLVLLLGSYLFYLSKTAKVSDLQDALKATTVIYDHKGEYAGSLSGQKGSYVELNAISDDLENAVIATEDRTFYSNSGINLKRFLLAVVTAGRFGGGSTITQQLAKNAYLSQDQTIKRKAREFFLALELTKKYSKKDILTMYLNNSYFGNGVWGVEDASQKYFGTTAANLTLDEAATLAGMLKGPEIYNPYHSLKNATHRRDTVLGAMVDAKKITQTKAQQARAVGLKNRLADTYVGKTDDYKYPSYFDAVISEAIATYGLSEKDIVNNGYKVYTELDQNYQTGMQTTFNNDELFPVSAYDGSSAQAASVALDPKTGGVRGLIGRVNSSENPTFRSFNYATQAKRSPASTIKPLVVYAPAVASGWSIEKELPNTVQDFDGYQPHNYGNYESEDVPMYQALANSYNIPAVSTLNDIGIDKAFTYGKTFGLDMSSAKKELGVALGGSVTTNPLEMAQAYAAFANNGVIHPAHLINRIENARGEMLKTFTDKAKRVVSQSVADKMTAMMLGTFSNGTAVNANVYGYTLAGKTGTTETNFNPDLAGDQWVIGYTPDVVISQWVGFNQTDENHYLTDSSAGTASAIFSTQASYILPYTKGSQFHVDNAYAQNGISAVYGVNETGNQSGVDTQSIIDGLRKSAQEASQSLSKAVDQSGLRDKAQSIWKEIVDYFR
>98 ERR1734704_5
MHQKARLTPQHNQKQYSPNANHLDSSATKNSEQDPAIALQRSRAYEGSPKSRLAWLQKLEAVLPSPQHPILRFWRRYHIGKLLMILIGTLVLLLGSYLFYLSKTAKVSDLQDALKATTVIYDHKGEYAGSLSGQKGSYVELNAISDDLENAVIATEDRTFYSNSGINLKRFLLAVVTAGRFGGGSTITQQLAKNAYLSQDQTIKRKAREFFLALELTKKYSKKDILTMYLNNSYFGNGVWGVEDASQKYFGTTAANLTLDEAATLAGMLKGPEIYNPYHSLKNATHRRDTVLGAMADAKKITQTKAQQARAVGLKNRLADTYVGKTDDYKYPSYFDAVISEAIATYGLSEKDIVNNGYKVYTELDQNYQTGMQTTFNNDELFPVSAYDGSSAQAASVALDPKTGGVRGLIGRVNSSENPTFRSFNYATQAKRSPASTIKPLVVYAPAVASGWSIEKELPNTVQDFDGYQPHNYGNYESEDVPMYQALANSYNIPAVSTLNDIGIDKAFTYGKTFGLDMSSAKKELGVALGGSVTTNPLEMAQAYAAFANNGVIHPAHLINRIENARGEVLKTFTDKAKRVVSQSVADKMTAMMLGTFSNGTAVNANVYGYTLAGKTGTTETNFNPDLAGDQWVIGYTPDVVISQWVGFNQTDENHYLTDSSAGTASAIFSTQASYILPYTKGSQFHVDNAYAQNGISAVYGVNETGNQSGVDTQSIIDGLRKSAQEASQSLSKAVDQSGLRDKAQSIWKEIVDYFR
>99 ERR1732528_1
MHQKARLTPQHNQKQYSPNAHHLDSSATKNSEQDPAIALQRSKAYEGNPKSRPAWLQKLEAVLPSPQHPIRRFWRRYHIGKLLMILIGTLVLLLGSYLFYLSKTAKVSDLQDALKATTVIYDHKGEYAGSLSGQKGSYVELNAISDDLENAVIATEDRTFYSNSGINLKRFLLAVVTAGRFGGGSTITQQLAKNAYLSQDQTIKRKAREFFLALELTKKYSKKDILTMYLNNSYFGHGVWGVEDASQKYFGTTAANLTLDEAATLAGMLKGPEIYNPYHSLKNATHRRDTVLGAMVDAKKITQTKAQQARAVGLKNRLADTYVGKTDDYKYPSYFDAVISEAIATYGLSEKDIVNNGYKVYTELDQNYQTGMQTTFNNDELFPVSAYDGSSAQAASVALDPKTGGVRGLIGRVNSSENPTFRSFNYATQAKRSPASTIKPLVVYAPAVASGWSIEKELPNTVQDFDGYQPHNYGNYESEDVPMYQALANSYNIPAVSTLNDIGIDKAFTYGKTFGLDMSSTKKELGVALGGSVTTNPLEMAQAYAAFANNGVIHPAHLIKRIENARGEVLKTFTDKAKRVVSQSVADKMTAMMLGTFSNGTAVNANVYGYTLAGKTGTTETNFNPDLAGDQWVIGYTPDVVISQWVGFNQTDENHYLTDSSAGTASAIFSTQASYILPYTKGSQFHVDNAYAQNGISAVYGVNETGNQSGVDTQSIIDGLRKSAQEASRSLSKAVDQSGLRDKAQSIWKEIVDYFR
>100 ERR467346_3,ERR467345_4
MHQKTRLTPQHNQKQYSPNANHLDSSATKNSEQDPATALQRSRAYEGSPKSRPAWLQKLEAVLPSPQRPIRRFWRRYHIGKLLMILIGTLVLLLGSYLFYLSKTAKVSDLQDALKATTVIYDHKGEYAGSLSGQKGSYVELNAISDDLENAVIATEDRTFYSNSGINLKRFLLAVVTAGRFGGGSTITQQLAKNAYLSQDQTIKRKAREFFLALELTKKYSKKDILTMYLNNSYFGNGVWGVEDASQKYFGTTAANLTLDEAATLAGMLKGPEIYNPYHSLKNATHRRDTVLGAMVDAKKITQTKAQQARAVGLKNRLADTYVGKTDDYKYPSYFDAVISEAIATYGLSEKDIVNNGYKVYTELDQNYQTGMQTTFNNDELFPVSAYDGSSAQAASVALDPKTGGVRGLIGRVNSSENPTFRSFNYATQAKRSPASTIKPLVVYAPAVASGWSIEKELPNTVQDFDGYQPHNYGNYESEDVPMYQALANSYNIPAVSTLNDIGIDKAFTYGKTFGLDMSSAKKELGVALGGSVTTNPLEMAQAYAAFANNGVIHPAHLINRIENARGEVLKTFTDKAKRVVSQSVADKMTAMMLGTFSNGTAVNANVYGYTLAGKTGTTETNFNPDLAGDQWVIGYTPDVVISQWVGFNQTDENHYLTDSSAGTASAIFSTQASYILPYTKGSQFHVDNAYAQNGISAVYGVNETGNQSGVDTQSIIDGLRKSAQEASQSLSKAVDQSGLRDKAQSIWKDIVDYFR
>101 ERR485876_4,ERR485675_4,ERR473600_5,ERR473595_5,ERR473484_4,ERR467337_4,ERR1734933_3,ERR1734843_4,ERR1734103_3,ERR1734100_5,ERR1733860_4,ERR1733826_4,ERR1733709_3,ERR1733697_5,ERR1733443_3,ERR1733413_4,ERR1733380_3,ERR1733161_4,ERR1732953_3,ERR1732506_9,ERR1732488_3
MHQKTRLTPQHNQKQYSPNANHLDSSATKNSEQDPATALQRSRAYEGSPKSRPAWLQKLEAVLPSPQRPIRRFWRRYHIGKLLMILIGTLVLLLGSYLFYLSKTAKVSDLQDALKATTVIYDHKGEYAGSLSGQKGSYVELNAISDDLENAVIATEDRTFYSNSGINLKRFLLAVVTAGRFGGGSTITQQLAKNAYLSQDQTIKRKAREFFLALELTKKYSKKDILTMYLNNSYFGNGVWGVEDASQKYFGTTAANLTLDEAATLAGMLKGPEIYNPYHSLKNATHRRDTVLGAMVDAKKITQTKVQQARAVGLKNRLADTYVGKTDDYKYPSYFDAVISEAIATYGLSEKDIVNNGYKVYTELDQNYQTGMQTTFNNDELFPVSAYDGSSAQAASVALDPKTGGVRGLIGRVNSSENPTFRSFNYATQAKRSPASTIKPLVVYAPAVASGWSIEKELPNTVQDFDGYQPHNYGNYESEDVPMYQALANSYNIPAVSTLNDIGIDKAFTYGKTFGLDMSSAKKELGVALGGSVTTNPLEMAQAYAAFANNGVIHPAHLINRIENARGEVLKTFTDKAKRVVSQSVADKMTAMMLGTFSNGTAVNANVYGYTLAGKTGTTETNFNPDLAGDQWVIGYTPDVVISQWVGFNQTDENHYLTDSSAGTASAIFSTQASYILPYTKGSQFHVDNAYAQNGISAVYGVNETGNQSGVDTQSIIDGLRKSAQEASQSLSKAVDQSGLRDKAQSIWKEIVDYFR
>102 ERR467382_4
MHQKTRLTPQHNQKQYSPNANHLDSSATKNSEQDPATALQRSRAYEGSPKSRPAWLQKLEAVLPSPQRPIRRFWRRYHIGKLLMILIGTLVLLLGSYLFYLSKTAKVSDLQDALKATTVIYDHKGEYAGSLSGQKGSYVELNAISDDLENAVIATEDRTFYSNSGINLKRFLLAVVTAGRFGGGSTITQQLAKNAYLSQDQTIKRKAREFFLALELTKKYSKKDILTMYLNNSYFGNGVWGVEDASQKYFGTTAANLTLDEAATLAGMLKGPEIYNPYHSLKNATHRRDTVLGAMVDAKKITQTKAQQARAVGLKNRLADTYVGKTDDYKYPSYFDAVISEAIATYGLSEKDIVNNGYKVYTELDQNYQTGMQTTFNNDELFPVSAYDGSSAQAASVALDPKTGGVRGLIGRVNSSENPTFRSFNYATQAKRSPASTIKPLVVYAPAVASGWSIEKELPNTVQDFDGYQPHNYGNYESEDVPMYQALANSYNIPAVSTLNDIGIDKAFTYGKTFGLDMSSAKKELGVALGGSVTTNPLEMAQAYAAFANNGVIHPAHLINRIENARGEVLKTFTDKAKRVVSQSVADKMTAMMLGTFSNGTAVNANVYGYTLAGKTGTTETNFNPDLAGDQWVIGYTPDVVISQWVGFNQTDENHYLTDSSAGTASAIFSTQASYILPYTKGSQFHVDNAYAQNGISAVYGVNETGNQSGVDTQSIIDGLRKSAQEASQSLSKAVDQSGLRDKVQSIWKEIVDYFR
>103 ERR467333_1
MHQKARLTPQHNQKQYSPNANHLDSSATKNSEQDLAIALQRSRAYEGSPKSRPVWLQKLEAVLPSPQHPIRRFWRRYHIGKLLMILIGTLVLLLGSYLFYLSKTAKVSDLQDALKATTVIYDHKGEYAGSLSGQKGSYVELNAISDDLENAVIATEDRTFYSNSGINLKRFLLAVVTAGRFGGGSTITQQLAKNAYLSQDQTIKRKAREFFLALELTKKYSKKDILTMYLNNSYFGNGVWGVEDASQKYFGTTAANLTLDEAATLAGMLKGPEIYNPYHSLKNATHRRDTVLGAMVDAKKITQTKAQQARAVGLKNRLADTYVGKTDDYKYPSYFDAVISEAIATYGLSEKDIVNNGYKVYTELDQNYQTGMQTTFNNDELFPVSAYDGSSAQAASVALDPKTGGVRGLIGRVNSSENPTFRSFNYATQAKRSPASTIKPLVVYAPAVASGWSIEKELPNTVQDFDGYQPHNYGNYESEDVPMYQALANSYNIPAVSTLNDIGIDKAFTYGKTFGLDMSSAKKELGVALGGSVTTNPLEMAQAYAAFANNGVIHPAHLINRIENARGEVLKTFTGKAKRVVSQSVADKMTAMMLGTFSNGTAVNANVYGYTLAGKTGTTETNFNPDLAGDQWVIGYTPDVVISQWVGFNQTDENHYLTDSSAGTASAIFSTQASYILPYTKGSQFHVDNAYAQNGISAVYGVNETGNQSGVDTQSIIDGLRKSAQEASQSLSKAVDQSGLRDKAQSIWKEIVDYFR
>104 SRR7706913_3,SRR6848484_3,SRR6840631_3,SRR6840555_3,SRR6840164_3,SRR6840155_3,SRR5854057_3,SRR5854056_4,ERR473707_4,ERR473682_8,ERR473585_10,ERR473562_8,ERR473531_8,ERR473482_10,ERR467318_8,ERR1735449_8,ERR1735401_9,ERR1735359_9,ERR1735313_10,ERR1735163_10,ERR1735146_9,ERR1735029_8,ERR1735025_9,ERR1734946_10,ERR1734875_11,ERR1734849_9,ERR1734832_10,ERR1734812_10,ERR1734787_11,ERR1734772_9,ERR1734734_9,ERR1734730_10,ERR1734679_11,ERR1734643_11,ERR1734565_9,ERR1734539_10,ERR1734424_9,ERR1734416_8,ERR1734394_9,ERR1734353_9,ERR1734274_8,ERR1734235_7,ERR1734087_10,ERR1733989_11,ERR1733985_8,ERR1733893_10,ERR1733889_10,ERR1733769_9,ERR1733741_8,ERR1733650_9,ERR1733647_8,ERR1733603_9,ERR1733547_8,ERR1733393_11,ERR1733224_11,ERR1733204_8,ERR1733122_3,ERR1733109_12,ERR1733094_10,ERR1733041_9,ERR1733012_10,ERR1732884_9,ERR1732861_4,ERR1732848_4,ERR1732842_10,ERR1732823_8,ERR1732802_9,ERR1732770_4,ERR1732699_9,ERR1732679_9,ERR1732678_10,ERR1732633_10,ERR1732628_10,ERR1732569_4,ERR1732566_9,ERR1732560_3,ERR1732543_9,ERR1732496_9,ERR1359772_9,ERR1359722_9,ERR1359437_8
MHQKTRLTPQHNQKQYSPNANHLDSSATKNSEQDPATALQRSRAYEGSPKSRPAWLQKLEAVLPSPQRPIRRFWRRYHIGKLLMILIGTLVLLLGSYLFYLSKTAKVSDLQDALKATTVIYDHKGEYAGSLSGQKGSYVELNAISDDLENAVIATEDRTFYSNSGINLKRFLLAVVTAGRFGGGSTITQQLAKNAYLSQDQTIKRKAREFFLALELTKKYSKKDILTMYLNNSYFGNGVWGVEDASQKYFGTTAANLTLDEAATLAGMLKGPEIYNPYHSLKNATHRRDTVLGAMVDAKKITQTKAQQARAVGLKNRLADTYVGKTDDYKYPSYFDAVISEAIATYGLSEKDIVNNGYKVYTELDQNYQTGMQTTFNNDELFPVSAYDGSSAQAASVALDPKTGGVRGLIGRVNSSENPTFRSFNYATQAKRSPASTIKPLVVYAPAVASGWSIEKELPNTVQDFDGYQPHNYGNYESEDVPMYQALANSYNIPAVSTLNDIGIDKAFTYGKTFGLDMSSAKKELGVALGGSVTTNPLEMAQAYAAFANNGVIHPAHLINRIENARGEVLKTFTDKAKRVVSQSVADKMTAMMLGTFSNGTAVNANVYGYTLAGKTGTTETNFNPDLAGDQWVIGYTPDVVISQWVGFNQTDENHYLTDSSAGTASAIFSTQASYILPYTKGSQFHVDNAYAQNGISAVYGVNETGNQSGVDTQSIIDGLRKSAQEASQSLSKAVDQSRLRDKAQSIWKEIVDYFR
>105 SRR6835614_4,SRR5854186_4
MHQKTRLTPQHNQKQYSPNANHLDSSATKNSEQDPATALQRSRAYEGSPKSRPAWLQKLEAVLPSPQRPIRRFWRRYHIGKLLMILIGTLVLLLGSYLFYLSKTAKVSDLQDALKATTVIYDHKGEYAGSLSGQKGSYVELNAISDDLENAVIATEDRTFYSNSGINLKRFLLAVVTAGRFGGGSTITQQLAKNAYLSQDQTIKRKAREFFLALELTKKYSKKDILTMYLNNSYFGNGVWGVEDASQKYFGTTAANLTLDEAATLAGMLKGPEIYNPYHSLKNATHRRDTVLGAMVDAKKITQTKAQQARAVGLKNRLADTYVGKTDDYKYPSYFDAVISEAIATYGLSEKDIVNNGYKVYTELDQNYQTGMQTTFNNDELFPVSAYDGSSAQAASVALDPKTGGVRGLIGRVNSSENPTFRSFNYATQAKRSPASTIKPLVVYAPAVASGWSIEKELPNTVQDFDGYQPHNYGNYESEDVPMYQALANSYNIPAVSTLNDIGIDKAFTYGKTFGLGMSSAKKELGVALGGSVTTNPLEMAQAYAAFANNGVIHPAHLINRIENARGEVLKTFTDKAKRVVSQSVADKMTAMMLGTFSNGTAVNANVYGYTLAGKTGTTETNFNPDLAGDQWVIGYTPDVVISQWVGFNQTDENHYLTDSSAGTASAIFSTQASYILPYTKGSQFHVDNAYAQNGISAVYGVNETGNQSGVDTQSIIDGLRKSAQEASQSLSKAVDQSGLRDKAQSIWKEIVDYFR
>106 SRR1150114_33
MHQKTRLTPQHNQKQYSPNANHLDSSATKNSEQDPATALQRSRAYEGSPKSRPAWLQKLEAVLPSPQRPIRRFWRRYHIGKLLMILIGTLVLLLGSYLFYLSKTAKVSDLQDALKATTVIYDHKGEYAGSLSGQKGSYVELNAISDDLENAVIATEDRTFYSNSGINLKRFLLAVVTAGRFGGGSTITQQLAKNAYLSQDQTIKRKAREFFLALELTKKYSKKDILTMYLNNSYFGNGVWGVEDASQKYFGTTAANLTLDEAATLAGMLKGPEIYNPYHSLKNATHRRDTVLGAMVDAKKITQTKAQQARAVGLKNRLADTYVGKTDDYKYPSYFDAVISEAIATYGLSEKDIVNNGYKVYTELDQNYQTGMQTTFNNDELFPVSAYDGSSAQAASVALDPKTGGVRGLIGRVNSSENPTFRSFNYATQAKRSPASTIKPLVVYAPAVASGWSIEKELPNTVQDFDGYQPHNYGNYESEDVPMYQALANSYNIPAVSTLNDIGIDKAFTYGKTFGLDMSSAKKELGVALGGSVTTNPLEMAQAYAAFANNGVIHPAHLINRIENARGEVLKTFTDKAKRVVSQSVADKMTAMMLGTFSNGTAVNANVYGYTLAGKTGTTETNFNPDLAGDQWVIGYTPDVVISQWVGFNQTDENHYLTDSSAGTASAIFSTQASYILPYTKGSQFHVDNAYAQNGISAVYGVNETGNQSGVDTQSIIDGLRKSAQEASQSLSKAVDQSGLRDKAQSIWKEIVDYSR
>107 ERR485889_4,ERR485886_4,ERR485833_4,ERR473726_4,ERR473704_4,ERR473669_4,ERR473491_4
MHQKTRLTPQHNQKQYSPNANHLDSSTTKNSEQDPATALQRSRAYEGSPKSRPAWLRKLEAVLPSPQRPIRRFWRRYHIGKLLMILIGTLVLLLGSYLFYLSKTAKVSDLQDALKATTVIYDHKGEYAGSLSGQKGSYVELNAISDDLENAVIATEDRTFYSNSGINLKRFLLAVVTAGRFGGGSTITQQLAKNAYLSQDQTIKRKAREFFLALELTKKYSKKDILTMYLNNSYFGNGVWGVEDASQKYFGTTAANLTLDEAATLAGMLKGPEIYNPYHSLKNATHRRDTVLGAMVDAKKITQTKAQQARAVGLKNRLADTYVGKTDDYKYPSYFDAVISEAIATYGLSEKDIVNNGYKVYTELDQNYQTGMQTTFNNDELFPVSAYDGSSAQAASVALDPKTGGVRGLIGRVNSSENPTFRSFNYATQAKRSPASTIKPLVVYAPAVASGWSIEKELPNTVQDFDGYQPHNYGNYESEDVPMYQALANSYNIPAVSTLNDIGIDKAFTYGKTFGLDMNSAKKELGVALGGSVTTNPLEMAQAYAAFANNGVIHPAHLINRIENARGEVLKTFTDKAKRVVSQSVADKMTAMMLGTFSNGTAVNANVYGYTLAGKTGTTETNFNPDLAGDQWVIGYTPDVVISQWVGFNQTDENHYLTDSSAGTASAIFSTQASYILPYTKGSQFHVDNAYAQNGISAVYGVNETGNQSGVDTQSIIDGLRKSAQEASQSLSKAVDQSGLRDKAQSIWKEIVDYFR
>108 ERR473536_3
MHQKTRLTPQHNQKQNSPNANHLDSSATKNSEQDPATALQRSRAYEGSPKSRPAWLQKLEAVLPSPQRPIRRFWRRYHIGKLLMILIGTLVLLLGSYLFYLSKTAKVSDLQDALKATTVIYDHKGEYAGSLSGQKGSYVELNAISDDLENAVIATEDRTFYSNSGINLKRFLLAVVTAGRFGGGSTITQQLAKNAYLSQDQTIKRKAREFFLALELTKKYSKKDILTMYLNNSYFGNGVWGVEDASQKYFGTTAANLTLDEAATLAGMLKGPEIYNPYHSLKNATHRRDTVLGAMVDAKKITQTKAQQARAVGLKNRLADTYVGKTDDYKYPSYFDAVISEAIATYGLSEKDIVNNGYKVYTELDQNYQTGMQTTFNNDELFPVSAYDGSSAQAASVALDPKTGGVRGLIGRVNSSENPTFRSFNYATQAKRSPASTIKPLVVYAPAVASGWSIEKELPNTVQDFDGYQPHNYGNYESEDVPMYQALANSYNIPAVSTLNDIGIDKAFTYGKTFGLDMSSAKKELGVALGGSVTTNPLEMAQAYAAFANNGVIHPAHLINRIENARGEVLKTFTDKAKRVVSQSVADKMTAMMLGTFSNGTAVNANVYGYTLAGKTGTTETNFNPDLAGDQWVIGYTPDVVISQWVGFNQTDENHYLTDSSAGTASAIFSTQASYILPYTKGSQFHVDNAYAQNGISAVYGVNETGNQSGVDTQSIIDGLRKSAQEASQSLSKAVDQSGLRDKAQSIWKEIVDYFR
>109 ERR1733894_3
MHQKTRLTPQHNQKQYSPNANHLDSSTTKNSEQDPATALQRSRAYEGSPKSRPAWLRKLEAVLPSPQRPIRRFWRRYHIGKLLMILIGTLVLLLGSYLFYLSKTAKVSDLQDALKATTVIYDHKGEYAGSLSGQKGSYVELNAISDDLENAVIATEDRTFYSNSGINLKRFLLAVVTAGRFGGGSTITQQLAKNAYLSQDQTIKRKAREFFLALELTKKYSKKDILTMYLNNSYFGNGVWGVEDASQKYFGTTAANLTLDEAATLAGMLKGPEIYNPYHSLKNATHRRDTVLGAMVDAKKITQTKSQQARAVGLKNRLADTYVGKTDDYKYPSYFDAVISEAIATYGLSEKDIVNNGYKVYTELDQNYQTGMQTTFNNDELFPVSAYDGSSAQAASVALDPKTGGVRGLIGRVNSSENPTFRSFNYATQAKRSPASTIKPLVVYAPAVASGWSIEKELPNTVQDFDGYQPHNYGNYESEDVPMYQALANSYNIPAVSTLNDIGIDKAFTYGKTFGLDMNSAKKELGVALGGSVTTNPLEMAQAYAAFANNGVIHPAHLINRIENARGEVLKTFTDKAKRVVSQSVADKMTAMMLGTFSNGTAVNANVYGYTLAGKTGTTETNFNPDLAGDQWVIGYTPDVVISQWVGFNQTDENHYLTDSSAGTASAIFSTQASYILPYTKGSQFHVDNAYAQNGISAVYGVNETGNQSGVDTQSIIDGLRKSAQEASQSLSKAVDQSGLRDKAQSIWKEIVDYFR
>110 SRR6760277_2,SRR6760276_2,SRR6760275_2,SRR6760274_2,SRR6760273_2,SRR6760272_1,SRR6760271_5,SRR6760270_2,SRR6760269_2,SRR6760268_5,SRR6760267_2,SRR6760266_2,SRR6760265_2,SRR6760264_5,SRR6760263_3,SRR6760262_2,SRR6760261_2,SRR6760260_2,SRR6760259_2,SRR6760258_2,SRR6745618_2,SRR6745617_2,SRR6745616_2,SRR6745615_2,SRR6745614_2,SRR6745613_2,SRR6745612_2,SRR6745611_2,SRR6745610_2,SRR6745609_2,SRR6745608_2,SRR6745607_2,SRR6745606_2,SRR6745605_2,SRR6745604_2,SRR6745603_2,SRR6745602_2,SRR6745601_2,SRR6745600_2,SRR6745599_2,SRR6745598_2,SRR6745597_2,SRR6745596_2,SRR6745595_2,SRR6745594_5,SRR6745593_2,SRR6745592_5,SRR6745591_2,SRR6745590_2,SRR6745589_5,SRR6745588_2,SRR6745587_2,SRR6745586_5,SRR6745585_5,SRR6745584_2,SRR6745583_2,SRR6745582_2,SRR6745581_5,SRR6745580_2,SRR6745579_3,SRR6745578_2,SRR6745577_5,SRR6745576_5,SRR6745575_2,SRR6745574_2,SRR6745573_2,SRR6745572_2,SRR6745571_2,SRR6745570_2,SRR6745569_2,SRR6745568_2,SRR6745567_2,SRR6745566_2,SRR6745565_2,SRR6745564_2,SRR6745563_2,SRR6745562_1,SRR6745561_5,SRR6745560_2,SRR6745559_2,SRR6745558_2,SRR6745557_2,SRR6745556_2,SRR6745555_2,SRR6745554_2,SRR6745553_2,SRR6745552_2,SRR6745551_2,SRR6745550_2,SRR6745549_5,SRR6745548_1,SRR6745547_2,SRR6745546_2,SRR6745545_2,SRR6745544_2,SRR6745543_2,SRR6745542_2,SRR6745541_2,SRR6745540_2,SRR6745539_2
MHQKARLTPQHNQKQYSPNANHLDSPAAKNSEQDPAIALQRSRAYEGSPKSRPAWLQKLEAVLPSPQHPIRRFWRRYHIGKLLMILIGTLVLLLGSYLFYLSKTAKVSDLQDALKATTVIYDHKGEYAGSLSGQKGSYVELNAISDDLENAVIATEDRTFYSNSGINLKRFLLAVVTAGRFGGGSTITQQLAKNAYLSQDQTIKRKAREFFLALELTKKYSKKDILTMYLNNSYFGNGVWGVEDASQKYFGTTAANLTLDEAATLAGMLKGPEIYNPYNSLKNATHRRDTVLGAMVDAKKITQTKAQQARAVGLKNRLADTYVGKTDDYKYPSYFDAVISEAIATYGLSEKDIVNNGYKVYTELDQNYQTGMQTTFNNDELFPVSVYDGSSAQAASVALDPKTGGVRGLIGRVNSSENPTFRSFNYATQAKRSPASTIKPLVVYAPAVASGWSIEKELPNTVQDFDDYQPHNYGNYESEDVPMYQALANSYNIPAVSTLNDIGIDKAFTYGKTFGLDMSSAKKELGVALGGSVTTNPLEMAQAYAAFANNGVIHPAHLINRIENARGEVLKTFTDKAKRVVSQSVADKMTAMMLGTFSNGTAVNANVYGYTLAGKTGTTETNFNPDLAGDQWVIGYTPDVVISQWVGFNQTDENHYLTDSSAGTASAIFSTQASYILPYTKGSQFHVDNAYAQNGISAVYGVNETGNQSGVDTQSIIDGLRKSAQEASQSLSKAVDQSGLRDKAQSIWKEIVDYFR
