# Supplementary material for: Restricted Sequence Variation in Streptococcus pyogenes Penicillin Binding Proteins
Source: mSphere. 2020 Apr 29;5(2):e00090-20. doi: 10.1128/mSphere.00090-20 (PMC7193039; doi:10.1128/mSphere.00090-20)
Supplement: Text S4 [file mSphere.00090-20-s0004.txt]

>1 reffERR1359329_9,ERR1359331_9,ERR1359332_9,ERR1359335_10,ERR1359340_10,ERR1359341_9,ERR1359346_12,ERR1359352_10,ERR1359354_9,ERR1359355_9,ERR1359356_9,ERR1359360_10,ERR1359363_5,ERR1359366_9,ERR1359367_10,ERR1359371_9,ERR1359372_9,ERR1359383_9,ERR1359384_8,ERR1359390_9,ERR1359391_9,ERR1359392_9,ERR1359393_8,ERR1359395_9,ERR1359403_8,ERR1359405_10,ERR1359408_9,ERR1359409_9,ERR1359410_9,ERR1359411_8,ERR1359425_9,ERR1359428_8,ERR1359429_9,ERR1359430_10,ERR1359434_9,ERR1359436_9,ERR1359438_9,ERR1359443_8,ERR1359447_9,ERR1359448_10,ERR1359449_10,ERR1359458_9,ERR1359459_9,ERR1359460_9,ERR1359463_8,ERR1359464_8,ERR1359465_9,ERR1359467_9,ERR1359468_9,ERR1359471_9,ERR1359476_10,ERR1359479_10,ERR1359480_8,ERR1359483_9,ERR1359484_9,ERR1359485_9,ERR1359486_8,ERR1359487_8,ERR1359489_9,ERR1359490_9,ERR1359494_10,ERR1359498_8,ERR1359499_10,ERR1359500_9,ERR1359502_9,ERR1359503_8,ERR1359507_9,ERR1359511_8,ERR1359512_9,ERR1359514_9,ERR1359516_19,ERR1359519_9,ERR1359525_9,ERR1359528_9,ERR1359532_9,ERR1359536_9,ERR1359538_9,ERR1359539_9,ERR1359540_9,ERR1359544_9,ERR1359545_9,ERR1359548_11,ERR1359550_8,ERR1359554_8,ERR1359555_9,ERR1359557_11,ERR1359558_9,ERR1359565_9,ERR1359567_8,ERR1359568_9,ERR1359571_8,ERR1359572_8,ERR1359575_10,ERR1359577_9,ERR1359578_10,ERR1359583_9,ERR1359584_10,ERR1359585_9,ERR1359595_9,ERR1359601_11,ERR1359602_9,ERR1359603_8,ERR1359606_9,ERR1359609_9,ERR1359611_9,ERR1359616_9,ERR1359619_11,ERR1359621_10,ERR1359624_8,ERR1359631_9,ERR1359636_9,ERR1359645_9,ERR1359650_10,ERR1359652_10,ERR1359655_9,ERR1359657_8,ERR1359661_10,ERR1359667_9,ERR1359669_10,ERR1359677_11,ERR1359679_11,ERR1359681_9,ERR1359683_9,ERR1359684_8,ERR1359686_9,ERR1359689_9,ERR1359690_10,ERR1359691_8,ERR1359696_9,ERR1359698_10,ERR1359699_8,ERR1359701_9,ERR1359702_9,ERR1359708_8,ERR1359709_10,ERR1359714_11,ERR1359715_9,ERR1359716_8,ERR1359720_8,ERR1359726_9,ERR1359728_9,ERR1359729_11,ERR1359731_9,ERR1359736_10,ERR1359738_9,ERR1359739_9,ERR1359747_10,ERR1359748_8,ERR1359753_8,ERR1359758_9,ERR1359759_9,ERR1359760_9,ERR1359763_9,ERR1359768_9,ERR1359770_10,ERR1359774_10,ERR1359777_9,ERR1359785_9,ERR1359786_8,ERR1359787_10,ERR1359794_9,ERR1359795_5,ERR1359796_10,ERR1359797_9,ERR1359800_9,ERR1359801_9,ERR1359803_10,ERR1359805_10,ERR1359806_9,ERR1359807_10,ERR1359809_10,ERR1359816_11,ERR1359820_9,ERR1359822_9,ERR1359823_9,ERR1359828_10,ERR1359830_9,ERR1359831_9,ERR1359832_10,ERR1359836_9,ERR1359840_10,ERR1359841_9,ERR1359842_9,ERR1359843_9,ERR1359845_8,ERR1359846_10,ERR1359848_9,ERR1359850_10,ERR1359851_11,ERR1359855_9,ERR1359858_9,ERR1359861_8,ERR1359862_9,ERR1359863_9,ERR1359868_10,ERR1359869_10,ERR1359872_8,ERR1359876_10,ERR1359879_9,ERR1359882_8,ERR1732446_8,ERR1732449_8,ERR1732450_10,ERR1732453_8,ERR1732455_9,ERR1732457_9,ERR1732464_9,ERR1732465_9,ERR1732471_9,ERR1732473_12,ERR1732477_9,ERR1732489_9,ERR1732491_10,ERR1732508_10,ERR1732516_9,ERR1732527_8,ERR1732537_8,ERR1732538_9,ERR1732546_8,ERR1732550_10,ERR1732568_8,ERR1732577_9,ERR1732582_9,ERR1732586_10,ERR1732599_10,ERR1732602_8,ERR1732605_8,ERR1732606_12,ERR1732607_10,ERR1732618_8,ERR1732626_9,ERR1732630_10,ERR1732634_9,ERR1732646_5,ERR1732658_8,ERR1732664_9,ERR1732673_9,ERR1732689_6,ERR1732693_8,ERR1732694_9,ERR1732712_10,ERR1732714_9,ERR1732727_11,ERR1732735_10,ERR1732741_9,ERR1732752_9,ERR1732758_9,ERR1732761_9,ERR1732765_11,ERR1732782_10,ERR1732788_10,ERR1732799_9,ERR1732803_8,ERR1732820_9,ERR1732822_10,ERR1732829_6,ERR1732830_10,ERR1732849_10,ERR1732854_9,ERR1732856_9,ERR1732860_12,ERR1732867_12,ERR1732868_9,ERR1732878_10,ERR1732886_9,ERR1732890_9,ERR1732893_9,ERR1732903_11,ERR1732904_11,ERR1732907_10,ERR1732908_8,ERR1732918_11,ERR1732919_9,ERR1732920_8,ERR1732925_9,ERR1732926_8,ERR1732927_10,ERR1732928_9,ERR1732935_9,ERR1732946_8,ERR1732950_9,ERR1732960_63,ERR1732966_7,ERR1732977_9,ERR1732982_8,ERR1732986_9,ERR1733007_8,ERR1733018_12,ERR1733027_8,ERR1733031_10,ERR1733040_10,ERR1733052_9,ERR1733054_9,ERR1733058_9,ERR1733068_12,ERR1733072_9,ERR1733086_9,ERR1733088_8,ERR1733096_9,ERR1733097_11,ERR1733100_9,ERR1733103_9,ERR1733106_9,ERR1733110_10,ERR1733113_9,ERR1733117_11,ERR1733118_8,ERR1733124_9,ERR1733125_10,ERR1733132_10,ERR1733142_4,ERR1733148_10,ERR1733149_10,ERR1733152_9,ERR1733157_9,ERR1733159_10,ERR1733163_9,ERR1733174_11,ERR1733175_9,ERR1733177_8,ERR1733181_9,ERR1733183_9,ERR1733188_8,ERR1733195_11,ERR1733197_9,ERR1733209_10,ERR1733215_9,ERR1733218_9,ERR1733223_9,ERR1733238_8,ERR1733244_9,ERR1733248_8,ERR1733253_9,ERR1733256_9,ERR1733262_9,ERR1733271_11,ERR1733276_10,ERR1733282_9,ERR1733286_10,ERR1733291_8,ERR1733294_8,ERR1733295_9,ERR1733302_9,ERR1733304_9,ERR1733305_9,ERR1733309_10,ERR1733316_8,ERR1733339_10,ERR1733357_4,ERR1733368_9,ERR1733369_9,ERR1733372_9,ERR1733386_9,ERR1733389_10,ERR1733391_9,ERR1733392_8,ERR1733394_10,ERR1733395_9,ERR1733397_10,ERR1733399_8,ERR1733402_9,ERR1733405_10,ERR1733414_9,ERR1733418_9,ERR1733420_8,ERR1733422_8,ERR1733427_9,ERR1733434_9,ERR1733435_8,ERR1733439_9,ERR1733454_8,ERR1733458_9,ERR1733459_9,ERR1733462_12,ERR1733471_10,ERR1733472_10,ERR1733483_11,ERR1733484_8,ERR1733491_9,ERR1733492_10,ERR1733495_10,ERR1733499_10,ERR1733500_8,ERR1733501_1,ERR1733508_10,ERR1733512_8,ERR1733521_9,ERR1733523_9,ERR1733528_11,ERR1733537_9,ERR1733542_9,ERR1733546_9,ERR1733553_9,ERR1733554_9,ERR1733561_8,ERR1733565_9,ERR1733566_11,ERR1733567_12,ERR1733568_9,ERR1733574_10,ERR1733575_11,ERR1733576_9,ERR1733578_9,ERR1733584_9,ERR1733588_9,ERR1733591_9,ERR1733592_11,ERR1733597_12,ERR1733601_9,ERR1733610_9,ERR1733611_9,ERR1733613_9,ERR1733621_9,ERR1733623_9,ERR1733624_10,ERR1733627_9,ERR1733637_9,ERR1733648_9,ERR1733652_9,ERR1733663_9,ERR1733673_8,ERR1733681_11,ERR1733683_3,ERR1733692_10,ERR1733698_10,ERR1733707_11,ERR1733714_9,ERR1733720_12,ERR1733732_8,ERR1733734_8,ERR1733739_10,ERR1733746_11,ERR1733750_9,ERR1733756_12,ERR1733758_12,ERR1733759_11,ERR1733760_9,ERR1733770_14,ERR1733774_10,ERR1733776_9,ERR1733783_9,ERR1733789_11,ERR1733796_8,ERR1733801_9,ERR1733802_9,ERR1733813_9,ERR1733814_9,ERR1733818_9,ERR1733821_9,ERR1733828_9,ERR1733833_9,ERR1733839_9,ERR1733842_9,ERR1733850_9,ERR1733854_10,ERR1733857_9,ERR1733858_9,ERR1733870_10,ERR1733876_8,ERR1733877_9,ERR1733902_9,ERR1733907_9,ERR1733911_10,ERR1733918_8,ERR1733920_9,ERR1733921_12,ERR1733930_8,ERR1733939_9,ERR1733940_9,ERR1733941_9,ERR1733943_8,ERR1733950_9,ERR1733953_11,ERR1733956_9,ERR1733960_9,ERR1733967_8,ERR1733968_10,ERR1733971_9,ERR1733974_8,ERR1733975_9,ERR1733984_9,ERR1733998_10,ERR1734004_8,ERR1734010_10,ERR1734011_8,ERR1734013_9,ERR1734023_9,ERR1734026_9,ERR1734029_9,ERR1734036_10,ERR1734040_9,ERR1734045_9,ERR1734062_9,ERR1734083_10,ERR1734089_9,ERR1734093_11,ERR1734094_8,ERR1734099_8,ERR1734102_10,ERR1734107_8,ERR1734112_9,ERR1734120_10,ERR1734121_9,ERR1734126_10,ERR1734128_10,ERR1734130_10,ERR1734134_10,ERR1734139_9,ERR1734144_9,ERR1734145_9,ERR1734148_9,ERR1734149_8,ERR1734150_9,ERR1734152_9,ERR1734161_11,ERR1734166_9,ERR1734169_8,ERR1734175_9,ERR1734179_8,ERR1734181_8,ERR1734209_8,ERR1734212_25,ERR1734216_9,ERR1734221_10,ERR1734222_9,ERR1734223_10,ERR1734237_8,ERR1734238_8,ERR1734251_10,ERR1734255_9,ERR1734258_9,ERR1734265_9,ERR1734270_10,ERR1734280_11,ERR1734281_9,ERR1734288_9,ERR1734295_9,ERR1734301_8,ERR1734305_10,ERR1734312_10,ERR1734315_10,ERR1734318_9,ERR1734320_10,ERR1734330_11,ERR1734340_10,ERR1734343_10,ERR1734347_9,ERR1734350_8,ERR1734357_11,ERR1734370_9,ERR1734372_11,ERR1734375_9,ERR1734380_8,ERR1734387_9,ERR1734388_9,ERR1734390_10,ERR1734391_8,ERR1734400_9,ERR1734402_8,ERR1734409_12,ERR1734410_9,ERR1734414_9,ERR1734417_9,ERR1734425_9,ERR1734426_6,ERR1734427_8,ERR1734433_9,ERR1734437_9,ERR1734439_9,ERR1734442_8,ERR1734444_9,ERR1734447_9,ERR1734460_9,ERR1734469_9,ERR1734474_10,ERR1734478_8,ERR1734492_11,ERR1734495_10,ERR1734497_10,ERR1734507_9,ERR1734508_7,ERR1734509_10,ERR1734518_8,ERR1734524_9,ERR1734529_10,ERR1734531_9,ERR1734537_10,ERR1734540_9,ERR1734542_8,ERR1734550_10,ERR1734551_14,ERR1734552_9,ERR1734554_9,ERR1734557_9,ERR1734558_9,ERR1734564_9,ERR1734570_8,ERR1734582_10,ERR1734591_11,ERR1734592_6,ERR1734595_9,ERR1734622_12,ERR1734627_9,ERR1734628_8,ERR1734635_9,ERR1734637_9,ERR1734647_9,ERR1734653_9,ERR1734656_9,ERR1734658_8,ERR1734660_9,ERR1734662_8,ERR1734674_8,ERR1734678_9,ERR1734687_8,ERR1734699_11,ERR1734703_8,ERR1734712_8,ERR1734718_9,ERR1734748_8,ERR1734755_8,ERR1734762_8,ERR1734763_9,ERR1734766_11,ERR1734767_9,ERR1734773_10,ERR1734782_9,ERR1734792_9,ERR1734793_10,ERR1734794_8,ERR1734806_9,ERR1734809_10,ERR1734814_9,ERR1734825_8,ERR1734835_10,ERR1734838_11,ERR1734856_10,ERR1734860_9,ERR1734865_9,ERR1734870_10,ERR1734878_8,ERR1734882_11,ERR1734903_11,ERR1734910_9,ERR1734911_8,ERR1734919_9,ERR1734921_10,ERR1734924_8,ERR1734932_9,ERR1734934_8,ERR1734938_9,ERR1734939_70,ERR1734942_9,ERR1734950_10,ERR1734967_9,ERR1734970_8,ERR1734973_10,ERR1734980_9,ERR1734989_10,ERR1735003_10,ERR1735006_11,ERR1735008_9,ERR1735014_10,ERR1735016_9,ERR1735020_8,ERR1735024_9,ERR1735037_9,ERR1735042_8,ERR1735049_9,ERR1735054_10,ERR1735056_17,ERR1735059_52,ERR1735061_10,ERR1735062_10,ERR1735063_9,ERR1735070_9,ERR1735074_10,ERR1735080_9,ERR1735086_8,ERR1735094_9,ERR1735099_10,ERR1735102_9,ERR1735103_8,ERR1735104_9,ERR1735105_8,ERR1735110_9,ERR1735112_10,ERR1735114_9,ERR1735116_10,ERR1735117_9,ERR1735118_10,ERR1735119_8,ERR1735120_5,ERR1735135_9,ERR1735142_9,ERR1735143_8,ERR1735148_10,ERR1735149_9,ERR1735157_1,ERR1735162_9,ERR1735173_9,ERR1735177_10,ERR1735202_9,ERR1735207_8,ERR1735213_8,ERR1735215_10,ERR1735223_11,ERR1735225_9,ERR1735226_8,ERR1735227_10,ERR1735237_9,ERR1735254_10,ERR1735264_15,ERR1735271_10,ERR1735273_10,ERR1735278_9,ERR1735279_11,ERR1735284_13,ERR1735295_9,ERR1735299_9,ERR1735304_8,ERR1735311_9,ERR1735314_10,ERR1735315_9,ERR1735316_8,ERR1735321_9,ERR1735333_10,ERR1735334_9,ERR1735335_9,ERR1735339_9,ERR1735344_10,ERR1735345_10,ERR1735347_11,ERR1735353_9,ERR1735354_10,ERR1735371_10,ERR1735374_11,ERR1735381_10,ERR1735385_11,ERR1735388_9,ERR1735389_8,ERR1735394_9,ERR1735398_9,ERR1735399_9,ERR1735404_11,ERR1735415_10,ERR1735416_9,ERR1735419_11,ERR1735425_11,ERR1735426_11,ERR1735428_8,ERR1735429_9,ERR1735433_9,ERR1735437_14,ERR1735448_8,ERR1735454_9,ERR1735455_11,ERR1735462_9,ERR1735471_11,ERR467323_8,ERR467330_10,ERR467352_10,ERR467394_9,ERR467395_9,ERR473466_2,ERR473471_9,ERR473478_9,ERR473510_9,ERR473516_9,ERR473519_9,ERR473539_9,ERR473541_9,ERR473554_9,ERR473557_9,ERR473567_7,ERR473578_1,ERR473596_9,ERR473601_9,ERR473610_8,ERR473612_1,ERR473614_8,ERR473617_9,ERR473628_9,ERR473655_12,ERR473660_9,ERR473667_9,ERR473688_8,ERR473698_5,ERR473700_9,ERR473703_7,ERR473719_9,ERR473721_9,ERR485793_8,ERR485835_8,ERR485839_9,ERR485847_9,ERR485855_9,ERR485865_8,SRR5809804_0,SRR5853348_9,SRR5853359_7,SRR5853387_9,SRR5853419_8,SRR5853442_10,SRR5853508_10,SRR5853589_1,SRR5853605_9,SRR5853625_9,SRR5853744_9,SRR5853828_9,SRR5853837_3,SRR5853870_8,SRR5853872_8,SRR5853877_9,SRR5853902_3,SRR5853913_10,SRR5853923_9,SRR5854001_8,SRR5854047_9,SRR5854055_9,SRR5854109_9,SRR5854112_8,SRR5854116_8,SRR5854117_7,SRR5854118_8,SRR5854119_8,SRR5854142_8,SRR5854146_8,SRR5854187_9,SRR5854191_9,SRR5854206_9,SRR5854252_9,SRR5854256_10,SRR5858277_11,SRR5858286_9,SRR5858289_9,SRR5858358_8,SRR5858377_9,SRR5858476_9,SRR5858543_9,SRR5858589_9,SRR5858636_10,SRR5858702_9,SRR6834810_9,SRR6834826_9,SRR6834827_9,SRR6834831_9,SRR6834833_10,SRR6834839_9,SRR6834847_9,SRR6834855_9,SRR6834862_9,SRR6834886_4,SRR6834891_6,SRR6834899_8,SRR6834936_9,SRR6834941_9,SRR6834944_9,SRR6834978_9,SRR6834979_9,SRR6834990_9,SRR6835000_9,SRR6835029_9,SRR6835045_9,SRR6835056_10,SRR6835060_10,SRR6835064_9,SRR6835066_9,SRR6835086_9,SRR6835108_9,SRR6835115_9,SRR6835131_9,SRR6835134_9,SRR6835145_9,SRR6835147_9,SRR6835153_9,SRR6835158_9,SRR6835159_9,SRR6835165_10,SRR6835166_10,SRR6835167_10,SRR6835177_8,SRR6835179_9,SRR6835189_9,SRR6835205_9,SRR6835274_9,SRR6835289_9,SRR6835299_9,SRR6835301_10,SRR6835304_8,SRR6835314_9,SRR6835316_10,SRR6835329_9,SRR6835335_10,SRR6835336_9,SRR6835340_9,SRR6835351_9,SRR6835353_9,SRR6835354_9,SRR6835361_10,SRR6835365_9,SRR6835370_9,SRR6835380_9,SRR6835390_9,SRR6835401_9,SRR6835413_10,SRR6835420_9,SRR6835426_9,SRR6835428_9,SRR6835448_10,SRR6835452_9,SRR6835454_10,SRR6835457_9,SRR6835461_10,SRR6835468_10,SRR6835472_9,SRR6835491_9,SRR6835498_9,SRR6835502_10,SRR6835516_9,SRR6835562_9,SRR6835566_9,SRR6835568_9,SRR6835569_9,SRR6835580_5,SRR6835587_9,SRR6835595_10,SRR6835612_10,SRR6835622_9,SRR6835637_10,SRR6835640_9,SRR6835645_8,SRR6835656_9,SRR6835657_9,SRR6835686_9,SRR6835689_9,SRR6835697_9,SRR6835705_9,SRR6835708_9,SRR6835714_8,SRR6835759_9,SRR6835786_8,SRR6839658_9,SRR6839659_9,SRR6839667_9,SRR6839696_10,SRR6839726_9,SRR6839731_10,SRR6839750_8,SRR6839753_9,SRR6839782_10,SRR6839797_9,SRR6839855_10,SRR6839893_9,SRR6839904_9,SRR6839930_9,SRR6839947_9,SRR6839969_9,SRR6839996_8,SRR6840016_8,SRR6840045_9,SRR6840071_9,SRR6840102_9,SRR6840136_9,SRR6840153_9,SRR6840165_8,SRR6840168_9,SRR6840179_9,SRR6840213_9,SRR6840220_10,SRR6840276_10,SRR6840286_10,SRR6840325_10,SRR6840345_9,SRR6840357_9,SRR6840364_8,SRR6840367_9,SRR6840371_10,SRR6840373_9,SRR6840375_8,SRR6840377_8,SRR6840381_9,SRR6840392_9,SRR6840399_9,SRR6840400_11,SRR6840401_9,SRR6840403_9,SRR6840406_9,SRR6840412_9,SRR6840455_9,SRR6840457_9,SRR6840467_9,SRR6840473_9,SRR6840474_8,SRR6840495_10,SRR6840499_11,SRR6840501_11,SRR6840502_9,SRR6840506_9,SRR6840530_8,SRR6840531_9,SRR6840539_9,SRR6840545_11,SRR6840604_9,SRR6840605_9,SRR6840629_9,SRR6840632_3,SRR6844581_9,SRR6844615_10,SRR6844626_10,SRR6844638_9,SRR6844654_10,SRR6844656_9,SRR6844673_10,SRR6844675_9,SRR6844687_11,SRR6844722_9,SRR6844727_9,SRR6844742_9,SRR6844764_8,SRR6844796_9,SRR6844799_9,SRR6844803_9,SRR6844807_10,SRR6844823_9,SRR6844825_10,SRR6844826_8,SRR6844830_9,SRR6844837_9,SRR6844845_10,SRR6848399_9,SRR6848418_9,SRR6848424_9,SRR6848450_8,SRR6848468_10,SRR6848473_9,SRR6848483_9,SRR6848490_10,SRR6848500_9,SRR6848547_9,SRR6848555_9,SRR6848564_9,SRR6848569_9,SRR6848571_9,SRR6848601_10,SRR6848619_9,SRR6848627_9,SRR6848628_9,SRR6848643_9,SRR6848688_9,SRR6848718_9,SRR6848719_9,SRR6848726_9,SRR6848737_9,SRR6848780_9,SRR6848784_9,SRR6848791_8,SRR6848792_10,SRR6848794_9,SRR6848796_9,SRR6848800_9,SRR6848830_9,SRR7706749_8,SRR7706755_9,SRR7706775_9,SRR7706786_0,SRR7706812_9,SRR7706880_9,SRR7706899_9,SRR7706900_8,SRR7706972_10,SRR7706975_9,SRR7706990_9,SRR7707004_9,SRR7707008_9,SRR7707026_10,SRR7707058_9,SRR7707070_9,SRR7707073_8,SRR7707124_9,SRR7707249_9,SRR7707272_9,SRR7707283_9,SRR7707295_9,SRR7707311_9,SRR7707325_10,SRR7707365_9,SRR7707609_9,SRR7707615_9,SRR7707620_9
MMLLTIFIFFIFIINFMIIIGTDQKFGVSLSEGAKKVYQETVTIQAKRGTIYDRNGTAIAVDSTTYSIYAILDKSFVSASDEKLYVQPSQYETVADILKKHLGMKKTDVIKQLKRKGLFQVSFGPSGSGISYSTMSTIQKAMEDAKIKGIAFTTSPGRMYPNGTFASEFIGLASLTEDKKTGVKSLVGKTGLEASFDKILSGQDGVITYQKDRNGATLLGTGKTVKKAIDGKDIYTTLSEPIQTFLETQMDVFQAKSNGQLASATLVNAKTGEILATTQRPTYNADTLKGLENTNYKWYSALHQGNFEPGSTMKVMTLAAAIDDKVFNPNETFSNANGLTIADATIQDWSINEGISTGQYMNYAQGFAFSSNVGMTKLEQKMGNAKWMNYLTKFRFGFPTRFGLKDEDAGIFPSDNIVTQAMSAFGQGISVTQIQMLRAFTAISNNGEMLEPQFISQIYDPNTASFRTANKEIVGKPVSKKAASETRQYMIGVGTDPEFGTLYSKTFGPIIKVGDLPVAVKSGTAQIGSEDGSGYQDGGLTNYVYSVVAMVPADKPDFLMYVTMTKPQHFGPLFWQDVVNPVLEEAYLMQDTLTKPVVSDANRQTTYKLPNFVGKNPGETSSELRRNLVQPVVLGTGSKIKKVSHQPGQTLTENQQVLILSDRFVEVPDMYGWTKSNVKTFAKWTGIDISFKGTDSGRVMKQSVDVGKSLKKIKKMTITLGD
>2 ERR1359330_1,ERR1359333_1,ERR1359343_1,ERR1359426_1,ERR1359444_1,ERR1359461_1,ERR1359466_1,ERR1359473_1,ERR1359475_11,ERR1359488_13,ERR1359520_13,ERR1359527_1,ERR1359537_1,ERR1359559_1,ERR1359588_1,ERR1359598_1,ERR1359623_2,ERR1359625_2,ERR1359640_1,ERR1359646_3,ERR1359664_1,ERR1359685_1,ERR1359694_0,ERR1359707_12,ERR1359733_1,ERR1359735_1,ERR1359740_1,ERR1359756_1,ERR1359767_1,ERR1359771_1,ERR1359829_1,ERR1359838_1,ERR1359867_1,ERR1732443_0,ERR1732474_1,ERR1732512_1,ERR1732530_0,ERR1732534_1,ERR1732583_1,ERR1732587_0,ERR1732644_1,ERR1732674_3,ERR1732747_13,ERR1732748_8,ERR1732767_4,ERR1732812_0,ERR1732825_1,ERR1732850_13,ERR1732851_6,ERR1732865_12,ERR1732870_1,ERR1732877_3,ERR1732887_1,ERR1732911_14,ERR1732917_1,ERR1732936_1,ERR1732963_0,ERR1732975_1,ERR1732998_3,ERR1733005_1,ERR1733010_0,ERR1733011_1,ERR1733033_14,ERR1733057_2,ERR1733062_1,ERR1733065_1,ERR1733081_11,ERR1733112_1,ERR1733121_2,ERR1733126_1,ERR1733158_12,ERR1733178_0,ERR1733187_0,ERR1733189_14,ERR1733228_1,ERR1733236_0,ERR1733257_0,ERR1733261_1,ERR1733264_0,ERR1733272_2,ERR1733292_1,ERR1733298_15,ERR1733314_14,ERR1733341_1,ERR1733347_1,ERR1733356_1,ERR1733396_1,ERR1733423_2,ERR1733464_6,ERR1733474_1,ERR1733498_1,ERR1733529_1,ERR1733573_1,ERR1733577_11,ERR1733600_0,ERR1733609_1,ERR1733640_1,ERR1733651_11,ERR1733689_0,ERR1733728_1,ERR1733795_1,ERR1733888_3,ERR1733914_2,ERR1733929_11,ERR1733959_1,ERR1733982_1,ERR1734012_1,ERR1734014_2,ERR1734019_2,ERR1734048_11,ERR1734052_1,ERR1734090_4,ERR1734119_1,ERR1734123_1,ERR1734141_12,ERR1734182_1,ERR1734203_0,ERR1734220_1,ERR1734245_1,ERR1734284_1,ERR1734300_1,ERR1734322_1,ERR1734337_1,ERR1734360_1,ERR1734385_12,ERR1734392_2,ERR1734413_12,ERR1734435_1,ERR1734466_1,ERR1734470_14,ERR1734480_1,ERR1734484_11,ERR1734486_11,ERR1734519_1,ERR1734560_1,ERR1734562_0,ERR1734580_10,ERR1734584_1,ERR1734585_1,ERR1734609_2,ERR1734611_1,ERR1734617_1,ERR1734624_3,ERR1734685_2,ERR1734708_1,ERR1734728_1,ERR1734810_1,ERR1734829_1,ERR1734854_2,ERR1734862_2,ERR1734872_1,ERR1734885_1,ERR1734894_1,ERR1734900_3,ERR1734905_1,ERR1734918_0,ERR1734941_1,ERR1734947_0,ERR1734952_1,ERR1734960_1,ERR1734962_11,ERR1734976_1,ERR1734999_1,ERR1735022_90,ERR1735026_32,ERR1735032_1,ERR1735039_1,ERR1735047_13,ERR1735082_0,ERR1735083_1,ERR1735137_13,ERR1735139_1,ERR1735169_1,ERR1735183_1,ERR1735208_1,ERR1735243_1,ERR1735261_1,ERR1735291_2,ERR1735309_1,ERR1735386_1,ERR1735402_12,ERR1735418_1,ERR1735451_1,ERR1735459_1,ERR1735472_0,ERR467324_4,ERR467326_2,ERR467334_13,ERR467359_3,ERR467384_13,ERR467385_2,ERR473458_3,ERR473462_2,ERR473486_12,ERR473495_11,ERR473508_13,ERR473509_13,ERR473513_3,ERR473518_13,ERR473527_13,ERR473608_5,ERR473615_1,ERR473623_1,ERR473640_1,ERR473651_1,ERR473653_1,ERR473690_13,ERR473699_2,ERR473706_2,ERR473709_1,ERR473720_1,ERR473725_2,ERR485685_15,ERR485780_4,ERR485791_1,ERR485800_7,ERR485801_4,ERR485802_4,ERR485805_4,ERR485808_1,ERR485828_6,ERR485846_1,ERR485873_2,ERR485880_1,SRR5809789_14,SRR5809806_14,SRR5809807_15,SRR5809811_13,SRR5809814_15,SRR5809823_13,SRR5809824_13,SRR5809845_13,SRR5809847_13,SRR5853523_3,SRR5853532_14,SRR5853536_12,SRR5853560_12,SRR5853561_13,SRR5853572_3,SRR5853579_2,SRR5853595_13,SRR5853608_5,SRR5853636_2,SRR5853689_2,SRR5853692_55,SRR5853733_16,SRR5853743_11,SRR5853766_13,SRR5853778_10,SRR5853832_2,SRR5853857_14,SRR5853931_13,SRR5853947_2,SRR5853976_12,SRR5853992_12,SRR5854000_12,SRR5854012_3,SRR5854058_2,SRR5854097_13,SRR5854104_2,SRR5854115_5,SRR5854145_15,SRR5854181_2,SRR5854185_2,SRR5854188_2,SRR5854233_2,SRR5854251_2,SRR5854262_13,SRR5858330_13,SRR5858335_1,SRR5858375_2,SRR5858379_14,SRR5858440_15,SRR5858460_3,SRR5858497_2,SRR5858502_2,SRR5858517_13,SRR5858554_3,SRR5858608_4,SRR5858635_2,SRR5858640_2,SRR5858657_14,SRR5858661_2,SRR5858671_3,SRR5858691_15,SRR5858725_2,SRR6834818_14,SRR6834829_14,SRR6834854_5,SRR6834858_1,SRR6834872_2,SRR6834877_2,SRR6834881_2,SRR6834897_6,SRR6834914_2,SRR6834917_1,SRR6834920_14,SRR6834928_2,SRR6834929_3,SRR6834932_2,SRR6834938_2,SRR6834948_10,SRR6834949_3,SRR6834991_2,SRR6835031_2,SRR6835079_2,SRR6835126_2,SRR6835154_2,SRR6835172_13,SRR6835222_14,SRR6835255_13,SRR6835266_1,SRR6835275_2,SRR6835298_15,SRR6835305_3,SRR6835308_3,SRR6835406_2,SRR6835414_13,SRR6835419_14,SRR6835430_2,SRR6835507_2,SRR6835519_2,SRR6835525_13,SRR6835565_12,SRR6835583_3,SRR6835605_3,SRR6835611_1,SRR6835623_2,SRR6835648_14,SRR6835658_13,SRR6835668_2,SRR6835681_4,SRR6835695_13,SRR6835696_2,SRR6835699_11,SRR6835706_2,SRR6835711_2,SRR6835717_11,SRR6835767_5,SRR6839647_11,SRR6839650_2,SRR6839655_3,SRR6839661_14,SRR6839704_2,SRR6839707_3,SRR6839709_2,SRR6839719_3,SRR6839741_2,SRR6839769_2,SRR6839770_2,SRR6839791_2,SRR6839840_11,SRR6839886_14,SRR6839889_2,SRR6839891_2,SRR6839927_2,SRR6839931_2,SRR6839938_2,SRR6840028_3,SRR6840034_2,SRR6840055_2,SRR6840170_3,SRR6840250_3,SRR6840278_2,SRR6840285_13,SRR6840292_2,SRR6840309_4,SRR6840339_2,SRR6840359_2,SRR6840365_3,SRR6840388_13,SRR6840407_3,SRR6840456_2,SRR6840490_13,SRR6840508_6,SRR6840512_1,SRR6840536_14,SRR6844575_2,SRR6844580_2,SRR6844595_2,SRR6844602_2,SRR6844623_3,SRR6844625_2,SRR6844627_1,SRR6844636_12,SRR6844643_2,SRR6844653_2,SRR6844665_1,SRR6844668_14,SRR6844669_2,SRR6844709_2,SRR6844711_2,SRR6844715_2,SRR6844719_2,SRR6844721_1,SRR6844732_2,SRR6844771_3,SRR6844778_13,SRR6844797_2,SRR6844817_4,SRR6844841_2,SRR6844843_2,SRR6844851_12,SRR6848469_2,SRR6848478_2,SRR6848481_2,SRR6848482_9,SRR6848501_2,SRR6848508_12,SRR6848533_1,SRR6848543_6,SRR6848578_2,SRR6848588_5,SRR6848591_3,SRR6848599_2,SRR6848623_12,SRR6848635_3,SRR6848642_1,SRR6848646_2,SRR6848671_11,SRR6848690_2,SRR6848692_2,SRR6848693_2,SRR6848715_2,SRR6848721_8,SRR6848723_2,SRR6848727_2,SRR6848755_2,SRR6848764_1,SRR6848776_2,SRR6848779_2,SRR6848805_13,SRR6848829_1,SRR6848835_2,SRR7706716_13,SRR7706727_13,SRR7706771_14,SRR7706875_110,SRR7706889_2,SRR7706921_2,SRR7706969_6,SRR7706970_14,SRR7706989_2,SRR7707013_1,SRR7707061_15,SRR7707065_2,SRR7707075_14,SRR7707115_2,SRR7707136_3,SRR7707149_2,SRR7707190_2,SRR7707194_1,SRR7707227_11,SRR7707232_12,SRR7707256_8,SRR7707261_9,SRR7707267_13,SRR7707280_2,SRR7707292_2,SRR7707299_3,SRR7707305_1,SRR7707321_12,SRR7707327_3,SRR7707362_3,SRR7707380_1,SRR7707437_1,SRR7707445_2,SRR7707463_1,SRR7707465_1,SRR7707482_3,SRR7707531_14,SRR7707549_10,SRR7707576_2,SRR7707596_5,SRR7707601_2,SRR7707611_14,SRR7707630_2,SRR7707662_14,SRR7707666_1
MMLLTIFIFFIFIINFMIIIGTDQKFGVSLSEGAKKVYQETVTIQAKRGTIYDRNGTAIAVDSTTYSIYAILDKSFVSASDEKLYVQPSQYETVADILKKHLGMKKTDVIKQLKRKGLFQVSFGPSGSGISYSTMSTIQKAMEDAKIKGIAFTTSPGRMYPNGTFASEFIGLASLTEDKKTGVKSLVGKTGLEASFDKILSGQDGVITYQKDRNGTTLLGTGKTVKKAIDGKDIYTTLSEPIQTFLETQMDVFQAKSNGQLASATLVNAKTGEILATTQRPTYNADTLKGLENTNYKWYSALHQGNFEPGSTMKVMTLAAAIDDKVFNPNETFSNANGLTIADATIQDWSINEGISTGQYMNYAQGFAFSSNVGMTKLEQKMGNAKWMNYLTKFRFGFPTRFGLKDEDAGIFPSDNIVTQAMSAFGQGISVTQIQMLRAFTAISNNGEMLEPQFISQIYDPNTASFRTANKEVVGKPVSKKAASETRQYMIGVGTDPEFGTLYSKTFGPIIKVGDLPVAVKSGTAQIGSEDGSGYQDGGLTNYVYSVVAMVPADKPDFLMYVTMTKPQHFGPLFWQDVVNPVLEEAYLMQDTLTKPVVSDANRQTTYKLPNFVGKNPGETSSELRRNLVQPVVLGTGSKIKKVSHQSGQTLTENQQVLILSDRFVEVPDMYGWTKSNVETFAKWTGIDISFKGTDSGRVMKQSVDVGKSLKKIKKMTITLGD
>3 ERR1359334_1,ERR1359336_2,ERR1359337_2,ERR1359338_2,ERR1359339_3,ERR1359342_2,ERR1359344_1,ERR1359345_2,ERR1359347_2,ERR1359348_2,ERR1359349_6,ERR1359350_1,ERR1359353_1,ERR1359357_3,ERR1359359_1,ERR1359362_1,ERR1359364_0,ERR1359368_1,ERR1359369_15,ERR1359370_3,ERR1359373_2,ERR1359374_1,ERR1359375_0,ERR1359376_2,ERR1359377_0,ERR1359378_1,ERR1359380_2,ERR1359385_2,ERR1359387_5,ERR1359388_12,ERR1359389_2,ERR1359394_4,ERR1359396_2,ERR1359399_2,ERR1359400_2,ERR1359401_1,ERR1359402_5,ERR1359404_2,ERR1359406_0,ERR1359407_1,ERR1359412_2,ERR1359413_1,ERR1359414_2,ERR1359415_1,ERR1359417_0,ERR1359418_1,ERR1359419_1,ERR1359420_3,ERR1359421_1,ERR1359422_1,ERR1359423_0,ERR1359424_4,ERR1359427_2,ERR1359431_1,ERR1359432_6,ERR1359433_0,ERR1359435_2,ERR1359437_1,ERR1359439_4,ERR1359440_2,ERR1359441_1,ERR1359442_1,ERR1359445_0,ERR1359446_2,ERR1359450_3,ERR1359451_3,ERR1359452_0,ERR1359453_1,ERR1359454_2,ERR1359455_1,ERR1359456_3,ERR1359457_1,ERR1359462_4,ERR1359469_2,ERR1359470_2,ERR1359472_3,ERR1359474_1,ERR1359477_2,ERR1359478_0,ERR1359481_1,ERR1359482_6,ERR1359492_3,ERR1359493_3,ERR1359495_2,ERR1359496_6,ERR1359497_3,ERR1359501_1,ERR1359506_1,ERR1359508_2,ERR1359509_0,ERR1359510_2,ERR1359513_3,ERR1359515_3,ERR1359517_1,ERR1359518_2,ERR1359521_0,ERR1359522_1,ERR1359523_1,ERR1359524_0,ERR1359529_3,ERR1359530_2,ERR1359531_3,ERR1359533_4,ERR1359535_6,ERR1359541_2,ERR1359543_2,ERR1359546_3,ERR1359547_4,ERR1359549_5,ERR1359551_6,ERR1359552_3,ERR1359553_2,ERR1359556_3,ERR1359560_1,ERR1359561_3,ERR1359562_1,ERR1359563_3,ERR1359564_3,ERR1359566_3,ERR1359569_0,ERR1359573_6,ERR1359576_2,ERR1359580_2,ERR1359581_2,ERR1359582_2,ERR1359587_0,ERR1359589_2,ERR1359590_1,ERR1359591_1,ERR1359592_3,ERR1359593_2,ERR1359594_3,ERR1359597_2,ERR1359599_3,ERR1359600_2,ERR1359604_1,ERR1359605_3,ERR1359607_0,ERR1359608_2,ERR1359610_1,ERR1359612_1,ERR1359613_2,ERR1359614_2,ERR1359615_2,ERR1359617_0,ERR1359618_1,ERR1359622_13,ERR1359626_1,ERR1359627_0,ERR1359630_2,ERR1359632_2,ERR1359633_2,ERR1359634_1,ERR1359635_2,ERR1359637_2,ERR1359639_2,ERR1359641_1,ERR1359642_1,ERR1359643_3,ERR1359644_2,ERR1359647_1,ERR1359648_2,ERR1359649_0,ERR1359651_2,ERR1359654_2,ERR1359656_2,ERR1359659_1,ERR1359660_14,ERR1359662_2,ERR1359663_2,ERR1359665_2,ERR1359666_3,ERR1359668_6,ERR1359670_1,ERR1359672_3,ERR1359673_2,ERR1359675_2,ERR1359676_4,ERR1359678_2,ERR1359680_2,ERR1359688_2,ERR1359692_16,ERR1359693_3,ERR1359695_2,ERR1359697_1,ERR1359700_3,ERR1359704_3,ERR1359705_2,ERR1359706_2,ERR1359710_3,ERR1359711_2,ERR1359712_1,ERR1359713_0,ERR1359717_1,ERR1359719_2,ERR1359722_1,ERR1359723_2,ERR1359724_2,ERR1359727_1,ERR1359730_2,ERR1359732_2,ERR1359737_2,ERR1359741_3,ERR1359742_0,ERR1359744_2,ERR1359745_14,ERR1359746_2,ERR1359749_13,ERR1359750_2,ERR1359751_1,ERR1359752_6,ERR1359754_6,ERR1359755_2,ERR1359757_2,ERR1359761_2,ERR1359762_4,ERR1359765_3,ERR1359766_6,ERR1359769_1,ERR1359772_1,ERR1359773_1,ERR1359775_1,ERR1359778_2,ERR1359779_1,ERR1359780_6,ERR1359781_2,ERR1359783_3,ERR1359784_5,ERR1359788_2,ERR1359789_2,ERR1359790_2,ERR1359791_3,ERR1359792_2,ERR1359793_1,ERR1359798_3,ERR1359799_6,ERR1359802_2,ERR1359804_2,ERR1359808_2,ERR1359810_2,ERR1359811_0,ERR1359815_0,ERR1359817_1,ERR1359818_2,ERR1359819_1,ERR1359821_1,ERR1359824_2,ERR1359825_2,ERR1359827_6,ERR1359833_2,ERR1359834_2,ERR1359835_2,ERR1359837_2,ERR1359839_2,ERR1359847_2,ERR1359852_3,ERR1359853_1,ERR1359854_2,ERR1359864_2,ERR1359866_6,ERR1359870_1,ERR1359873_3,ERR1359877_1,ERR1359878_9,ERR1359881_1,ERR1732439_0,ERR1732440_3,ERR1732441_2,ERR1732442_0,ERR1732444_1,ERR1732445_2,ERR1732447_2,ERR1732448_2,ERR1732451_2,ERR1732452_6,ERR1732454_1,ERR1732458_1,ERR1732459_2,ERR1732460_1,ERR1732461_11,ERR1732463_3,ERR1732466_1,ERR1732468_1,ERR1732469_2,ERR1732470_2,ERR1732472_6,ERR1732476_6,ERR1732478_0,ERR1732479_4,ERR1732480_1,ERR1732481_1,ERR1732482_1,ERR1732483_1,ERR1732484_2,ERR1732485_3,ERR1732486_2,ERR1732487_2,ERR1732488_7,ERR1732490_1,ERR1732492_3,ERR1732493_3,ERR1732494_5,ERR1732495_12,ERR1732496_1,ERR1732498_2,ERR1732500_1,ERR1732502_13,ERR1732504_1,ERR1732505_4,ERR1732506_2,ERR1732507_3,ERR1732509_2,ERR1732510_1,ERR1732511_4,ERR1732513_2,ERR1732514_1,ERR1732517_2,ERR1732518_1,ERR1732519_2,ERR1732520_0,ERR1732521_0,ERR1732522_2,ERR1732523_3,ERR1732524_1,ERR1732525_2,ERR1732526_1,ERR1732529_6,ERR1732532_1,ERR1732533_2,ERR1732540_2,ERR1732541_3,ERR1732542_1,ERR1732543_0,ERR1732545_2,ERR1732547_1,ERR1732548_0,ERR1732549_4,ERR1732551_1,ERR1732552_6,ERR1732553_1,ERR1732554_2,ERR1732555_1,ERR1732556_3,ERR1732557_1,ERR1732558_15,ERR1732559_6,ERR1732560_0,ERR1732562_3,ERR1732563_4,ERR1732564_6,ERR1732565_2,ERR1732566_1,ERR1732567_2,ERR1732569_1,ERR1732570_1,ERR1732572_0,ERR1732573_2,ERR1732574_0,ERR1732575_1,ERR1732576_2,ERR1732578_1,ERR1732579_2,ERR1732580_2,ERR1732581_0,ERR1732584_2,ERR1732585_2,ERR1732589_2,ERR1732590_2,ERR1732591_2,ERR1732592_12,ERR1732593_1,ERR1732594_2,ERR1732596_4,ERR1732597_2,ERR1732598_2,ERR1732600_3,ERR1732601_1,ERR1732603_0,ERR1732604_1,ERR1732608_5,ERR1732609_0,ERR1732610_1,ERR1732611_3,ERR1732613_4,ERR1732614_1,ERR1732617_2,ERR1732619_0,ERR1732620_5,ERR1732621_5,ERR1732622_0,ERR1732623_3,ERR1732625_0,ERR1732627_1,ERR1732628_0,ERR1732631_2,ERR1732632_2,ERR1732633_2,ERR1732636_2,ERR1732637_2,ERR1732638_5,ERR1732639_3,ERR1732640_2,ERR1732643_2,ERR1732647_3,ERR1732648_2,ERR1732649_6,ERR1732652_1,ERR1732653_1,ERR1732654_2,ERR1732655_3,ERR1732656_2,ERR1732657_1,ERR1732659_2,ERR1732660_1,ERR1732661_2,ERR1732662_8,ERR1732663_1,ERR1732665_6,ERR1732666_3,ERR1732667_2,ERR1732668_3,ERR1732670_2,ERR1732671_3,ERR1732672_2,ERR1732675_0,ERR1732676_1,ERR1732677_4,ERR1732678_0,ERR1732679_1,ERR1732680_1,ERR1732681_2,ERR1732682_2,ERR1732683_4,ERR1732685_1,ERR1732687_1,ERR1732688_3,ERR1732691_3,ERR1732692_1,ERR1732695_4,ERR1732696_4,ERR1732697_3,ERR1732698_1,ERR1732699_1,ERR1732700_2,ERR1732701_1,ERR1732702_2,ERR1732703_0,ERR1732704_2,ERR1732705_5,ERR1732706_2,ERR1732707_1,ERR1732708_3,ERR1732709_3,ERR1732710_2,ERR1732711_3,ERR1732715_2,ERR1732716_2,ERR1732717_2,ERR1732718_1,ERR1732719_2,ERR1732720_5,ERR1732721_1,ERR1732722_2,ERR1732723_1,ERR1732724_8,ERR1732725_2,ERR1732726_9,ERR1732728_0,ERR1732731_3,ERR1732732_2,ERR1732733_6,ERR1732734_1,ERR1732736_0,ERR1732737_0,ERR1732738_2,ERR1732739_2,ERR1732740_1,ERR1732742_2,ERR1732743_1,ERR1732744_1,ERR1732750_3,ERR1732753_2,ERR1732754_3,ERR1732756_1,ERR1732757_2,ERR1732759_0,ERR1732760_2,ERR1732762_2,ERR1732764_4,ERR1732766_6,ERR1732768_7,ERR1732769_2,ERR1732770_2,ERR1732771_6,ERR1732772_4,ERR1732773_2,ERR1732775_1,ERR1732777_1,ERR1732779_1,ERR1732783_5,ERR1732784_2,ERR1732785_3,ERR1732786_1,ERR1732787_2,ERR1732789_2,ERR1732790_2,ERR1732791_1,ERR1732792_2,ERR1732793_2,ERR1732794_3,ERR1732795_1,ERR1732796_1,ERR1732797_2,ERR1732798_2,ERR1732801_5,ERR1732802_1,ERR1732804_4,ERR1732805_2,ERR1732807_2,ERR1732808_2,ERR1732809_0,ERR1732810_1,ERR1732811_1,ERR1732815_1,ERR1732816_5,ERR1732817_2,ERR1732821_15,ERR1732823_1,ERR1732826_2,ERR1732828_6,ERR1732831_1,ERR1732832_2,ERR1732833_1,ERR1732834_0,ERR1732835_1,ERR1732836_5,ERR1732838_1,ERR1732839_16,ERR1732840_1,ERR1732841_1,ERR1732842_0,ERR1732843_5,ERR1732844_2,ERR1732845_2,ERR1732846_7,ERR1732847_7,ERR1732848_1,ERR1732852_0,ERR1732853_2,ERR1732855_1,ERR1732857_1,ERR1732858_2,ERR1732859_4,ERR1732861_0,ERR1732862_2,ERR1732863_2,ERR1732864_2,ERR1732866_1,ERR1732869_2,ERR1732871_0,ERR1732873_0,ERR1732874_2,ERR1732875_2,ERR1732876_3,ERR1732879_4,ERR1732881_0,ERR1732882_6,ERR1732883_2,ERR1732884_1,ERR1732885_2,ERR1732888_2,ERR1732891_0,ERR1732892_0,ERR1732894_1,ERR1732895_1,ERR1732896_1,ERR1732898_3,ERR1732899_0,ERR1732900_1,ERR1732901_5,ERR1732905_0,ERR1732906_0,ERR1732909_2,ERR1732910_0,ERR1732912_6,ERR1732914_2,ERR1732915_1,ERR1732916_1,ERR1732921_2,ERR1732922_1,ERR1732923_4,ERR1732929_5,ERR1732930_0,ERR1732931_3,ERR1732934_1,ERR1732937_6,ERR1732938_2,ERR1732940_2,ERR1732941_2,ERR1732942_2,ERR1732944_0,ERR1732945_3,ERR1732947_3,ERR1732948_1,ERR1732949_5,ERR1732951_0,ERR1732952_0,ERR1732953_5,ERR1732954_1,ERR1732955_1,ERR1732958_2,ERR1732959_2,ERR1732961_2,ERR1732962_3,ERR1732964_2,ERR1732965_3,ERR1732967_1,ERR1732968_2,ERR1732969_2,ERR1732971_2,ERR1732972_0,ERR1732973_3,ERR1732976_1,ERR1732979_3,ERR1732980_0,ERR1732981_1,ERR1732983_4,ERR1732985_1,ERR1732987_6,ERR1732988_0,ERR1732990_1,ERR1732991_2,ERR1732992_0,ERR1732995_1,ERR1732997_5,ERR1732999_2,ERR1733000_2,ERR1733003_1,ERR1733004_2,ERR1733006_5,ERR1733008_2,ERR1733009_2,ERR1733012_1,ERR1733013_5,ERR1733014_1,ERR1733015_1,ERR1733017_4,ERR1733019_2,ERR1733020_6,ERR1733022_1,ERR1733023_1,ERR1733024_2,ERR1733026_2,ERR1733028_0,ERR1733029_2,ERR1733032_1,ERR1733035_3,ERR1733036_1,ERR1733038_4,ERR1733039_6,ERR1733041_1,ERR1733042_2,ERR1733043_2,ERR1733044_1,ERR1733045_3,ERR1733046_2,ERR1733047_2,ERR1733048_2,ERR1733049_2,ERR1733050_1,ERR1733051_2,ERR1733053_1,ERR1733055_5,ERR1733056_3,ERR1733061_1,ERR1733063_1,ERR1733064_1,ERR1733066_0,ERR1733067_1,ERR1733069_6,ERR1733070_1,ERR1733071_1,ERR1733073_12,ERR1733074_1,ERR1733075_3,ERR1733076_1,ERR1733077_1,ERR1733078_3,ERR1733079_1,ERR1733080_0,ERR1733082_2,ERR1733083_2,ERR1733084_1,ERR1733085_2,ERR1733087_3,ERR1733089_7,ERR1733091_2,ERR1733092_3,ERR1733093_2,ERR1733094_3,ERR1733098_1,ERR1733099_3,ERR1733101_2,ERR1733102_2,ERR1733104_0,ERR1733105_2,ERR1733107_2,ERR1733108_1,ERR1733109_0,ERR1733111_4,ERR1733114_2,ERR1733115_1,ERR1733116_2,ERR1733119_3,ERR1733120_2,ERR1733122_0,ERR1733127_2,ERR1733129_2,ERR1733130_2,ERR1733131_3,ERR1733135_1,ERR1733136_13,ERR1733137_6,ERR1733138_4,ERR1733139_6,ERR1733140_2,ERR1733141_0,ERR1733144_2,ERR1733145_2,ERR1733146_2,ERR1733147_4,ERR1733150_0,ERR1733151_2,ERR1733153_7,ERR1733154_14,ERR1733155_7,ERR1733160_7,ERR1733161_2,ERR1733162_1,ERR1733164_2,ERR1733165_1,ERR1733166_3,ERR1733168_4,ERR1733170_1,ERR1733171_7,ERR1733173_1,ERR1733176_1,ERR1733179_1,ERR1733180_2,ERR1733184_1,ERR1733186_6,ERR1733192_2,ERR1733193_4,ERR1733194_2,ERR1733198_0,ERR1733199_2,ERR1733200_2,ERR1733201_3,ERR1733202_2,ERR1733204_1,ERR1733205_1,ERR1733206_0,ERR1733207_14,ERR1733208_2,ERR1733210_3,ERR1733212_6,ERR1733217_0,ERR1733220_1,ERR1733221_1,ERR1733224_3,ERR1733226_3,ERR1733227_4,ERR1733229_2,ERR1733231_8,ERR1733232_5,ERR1733233_2,ERR1733234_2,ERR1733235_6,ERR1733237_5,ERR1733239_14,ERR1733240_3,ERR1733241_1,ERR1733243_0,ERR1733245_2,ERR1733246_2,ERR1733247_2,ERR1733249_2,ERR1733251_1,ERR1733252_2,ERR1733254_0,ERR1733255_1,ERR1733259_4,ERR1733260_3,ERR1733265_5,ERR1733266_0,ERR1733268_2,ERR1733269_5,ERR1733270_1,ERR1733274_1,ERR1733278_2,ERR1733279_1,ERR1733280_1,ERR1733281_4,ERR1733283_5,ERR1733284_2,ERR1733285_3,ERR1733287_1,ERR1733288_0,ERR1733290_2,ERR1733293_0,ERR1733296_2,ERR1733297_1,ERR1733299_0,ERR1733300_3,ERR1733301_1,ERR1733303_3,ERR1733306_2,ERR1733307_1,ERR1733308_4,ERR1733310_3,ERR1733311_1,ERR1733312_2,ERR1733313_2,ERR1733315_3,ERR1733317_2,ERR1733318_2,ERR1733319_1,ERR1733321_2,ERR1733323_0,ERR1733324_1,ERR1733325_2,ERR1733326_2,ERR1733327_3,ERR1733329_2,ERR1733332_2,ERR1733334_2,ERR1733336_2,ERR1733337_1,ERR1733338_2,ERR1733340_1,ERR1733342_1,ERR1733344_1,ERR1733346_3,ERR1733348_2,ERR1733349_3,ERR1733350_1,ERR1733351_2,ERR1733352_3,ERR1733354_1,ERR1733355_2,ERR1733359_2,ERR1733362_2,ERR1733363_2,ERR1733364_6,ERR1733367_3,ERR1733371_3,ERR1733373_6,ERR1733374_1,ERR1733375_3,ERR1733376_5,ERR1733377_1,ERR1733378_3,ERR1733379_2,ERR1733380_5,ERR1733381_4,ERR1733384_2,ERR1733385_6,ERR1733387_2,ERR1733388_2,ERR1733390_2,ERR1733393_3,ERR1733403_1,ERR1733404_2,ERR1733407_1,ERR1733408_1,ERR1733409_1,ERR1733410_2,ERR1733412_2,ERR1733413_2,ERR1733415_0,ERR1733417_2,ERR1733419_1,ERR1733424_2,ERR1733425_0,ERR1733426_1,ERR1733429_2,ERR1733430_3,ERR1733431_3,ERR1733432_1,ERR1733433_5,ERR1733436_2,ERR1733437_1,ERR1733438_2,ERR1733440_1,ERR1733442_2,ERR1733443_7,ERR1733444_0,ERR1733445_0,ERR1733446_3,ERR1733447_2,ERR1733448_4,ERR1733449_3,ERR1733450_0,ERR1733453_1,ERR1733455_1,ERR1733456_2,ERR1733457_2,ERR1733460_0,ERR1733461_4,ERR1733465_0,ERR1733466_2,ERR1733467_6,ERR1733468_13,ERR1733469_5,ERR1733470_2,ERR1733473_0,ERR1733475_1,ERR1733476_1,ERR1733477_4,ERR1733478_4,ERR1733479_2,ERR1733480_4,ERR1733482_4,ERR1733485_5,ERR1733486_1,ERR1733487_6,ERR1733488_1,ERR1733489_2,ERR1733490_3,ERR1733493_6,ERR1733494_2,ERR1733496_2,ERR1733497_3,ERR1733502_1,ERR1733503_3,ERR1733504_1,ERR1733506_3,ERR1733507_6,ERR1733509_3,ERR1733511_2,ERR1733513_2,ERR1733514_0,ERR1733515_1,ERR1733516_0,ERR1733517_7,ERR1733518_0,ERR1733519_2,ERR1733520_2,ERR1733522_2,ERR1733524_5,ERR1733525_3,ERR1733527_2,ERR1733530_1,ERR1733531_4,ERR1733532_1,ERR1733533_4,ERR1733535_2,ERR1733536_1,ERR1733539_3,ERR1733540_0,ERR1733541_2,ERR1733544_1,ERR1733545_3,ERR1733547_2,ERR1733548_1,ERR1733550_1,ERR1733551_0,ERR1733552_2,ERR1733556_2,ERR1733557_1,ERR1733558_1,ERR1733562_1,ERR1733563_2,ERR1733564_6,ERR1733569_2,ERR1733571_1,ERR1733579_2,ERR1733580_3,ERR1733581_1,ERR1733586_0,ERR1733594_0,ERR1733595_1,ERR1733596_2,ERR1733598_2,ERR1733599_1,ERR1733603_1,ERR1733604_1,ERR1733605_1,ERR1733606_2,ERR1733608_2,ERR1733615_1,ERR1733616_1,ERR1733617_0,ERR1733618_15,ERR1733619_3,ERR1733622_2,ERR1733625_2,ERR1733628_1,ERR1733629_6,ERR1733630_3,ERR1733631_2,ERR1733632_1,ERR1733634_2,ERR1733635_3,ERR1733638_1,ERR1733639_4,ERR1733641_1,ERR1733642_6,ERR1733643_2,ERR1733644_2,ERR1733645_2,ERR1733647_1,ERR1733649_2,ERR1733650_1,ERR1733653_2,ERR1733654_3,ERR1733655_2,ERR1733656_0,ERR1733657_12,ERR1733659_1,ERR1733661_1,ERR1733662_3,ERR1733664_1,ERR1733665_4,ERR1733666_5,ERR1733668_1,ERR1733669_2,ERR1733670_2,ERR1733671_2,ERR1733672_2,ERR1733674_2,ERR1733675_14,ERR1733676_3,ERR1733677_1,ERR1733678_5,ERR1733679_3,ERR1733680_2,ERR1733682_2,ERR1733684_0,ERR1733685_6,ERR1733686_1,ERR1733687_12,ERR1733688_2,ERR1733690_0,ERR1733691_3,ERR1733693_2,ERR1733694_6,ERR1733695_1,ERR1733696_7,ERR1733697_3,ERR1733699_1,ERR1733700_3,ERR1733701_0,ERR1733702_0,ERR1733704_2,ERR1733705_7,ERR1733706_3,ERR1733708_1,ERR1733709_2,ERR1733710_1,ERR1733711_3,ERR1733712_1,ERR1733713_2,ERR1733715_0,ERR1733716_6,ERR1733717_0,ERR1733718_2,ERR1733719_1,ERR1733723_6,ERR1733724_1,ERR1733725_6,ERR1733726_3,ERR1733727_2,ERR1733729_2,ERR1733730_1,ERR1733731_2,ERR1733733_2,ERR1733735_0,ERR1733736_0,ERR1733741_1,ERR1733742_0,ERR1733743_1,ERR1733744_3,ERR1733747_5,ERR1733748_6,ERR1733749_1,ERR1733751_2,ERR1733752_1,ERR1733753_2,ERR1733755_6,ERR1733762_3,ERR1733763_1,ERR1733764_2,ERR1733766_2,ERR1733767_0,ERR1733768_1,ERR1733769_1,ERR1733771_1,ERR1733772_1,ERR1733773_8,ERR1733775_3,ERR1733777_4,ERR1733778_3,ERR1733779_2,ERR1733780_1,ERR1733781_1,ERR1733782_4,ERR1733784_2,ERR1733785_4,ERR1733786_2,ERR1733787_2,ERR1733788_1,ERR1733790_1,ERR1733791_1,ERR1733792_2,ERR1733793_2,ERR1733794_2,ERR1733797_3,ERR1733798_6,ERR1733799_3,ERR1733800_3,ERR1733804_0,ERR1733805_1,ERR1733806_2,ERR1733809_1,ERR1733810_1,ERR1733811_1,ERR1733812_2,ERR1733816_1,ERR1733817_3,ERR1733820_2,ERR1733822_1,ERR1733823_2,ERR1733824_2,ERR1733825_0,ERR1733826_2,ERR1733830_3,ERR1733834_1,ERR1733835_2,ERR1733836_2,ERR1733837_6,ERR1733838_2,ERR1733840_5,ERR1733841_1,ERR1733843_3,ERR1733844_2,ERR1733846_2,ERR1733847_1,ERR1733848_2,ERR1733849_1,ERR1733851_1,ERR1733852_1,ERR1733855_2,ERR1733856_1,ERR1733859_3,ERR1733860_3,ERR1733861_1,ERR1733862_2,ERR1733863_2,ERR1733864_1,ERR1733865_1,ERR1733866_2,ERR1733867_0,ERR1733869_1,ERR1733871_16,ERR1733872_4,ERR1733873_2,ERR1733875_3,ERR1733878_2,ERR1733880_2,ERR1733881_15,ERR1733882_1,ERR1733883_1,ERR1733884_2,ERR1733885_1,ERR1733887_2,ERR1733889_0,ERR1733890_2,ERR1733891_7,ERR1733892_1,ERR1733893_1,ERR1733895_3,ERR1733896_2,ERR1733897_7,ERR1733898_2,ERR1733899_3,ERR1733900_5,ERR1733901_2,ERR1733903_2,ERR1733904_6,ERR1733906_1,ERR1733908_3,ERR1733909_2,ERR1733910_2,ERR1733912_2,ERR1733913_6,ERR1733915_6,ERR1733916_6,ERR1733917_3,ERR1733919_2,ERR1733922_3,ERR1733924_7,ERR1733925_2,ERR1733926_2,ERR1733927_2,ERR1733932_3,ERR1733933_1,ERR1733934_1,ERR1733935_3,ERR1733937_1,ERR1733938_8,ERR1733942_4,ERR1733946_3,ERR1733947_6,ERR1733948_2,ERR1733949_1,ERR1733952_3,ERR1733954_2,ERR1733955_1,ERR1733962_1,ERR1733966_1,ERR1733972_3,ERR1733973_2,ERR1733976_2,ERR1733977_1,ERR1733978_5,ERR1733979_1,ERR1733985_1,ERR1733986_2,ERR1733987_0,ERR1733988_3,ERR1733989_3,ERR1733990_3,ERR1733991_1,ERR1733995_3,ERR1733996_3,ERR1733997_2,ERR1733999_2,ERR1734000_3,ERR1734001_1,ERR1734002_5,ERR1734003_3,ERR1734005_1,ERR1734006_1,ERR1734009_2,ERR1734015_8,ERR1734016_1,ERR1734017_3,ERR1734018_1,ERR1734020_0,ERR1734021_2,ERR1734022_3,ERR1734024_3,ERR1734025_0,ERR1734030_2,ERR1734031_3,ERR1734032_3,ERR1734033_4,ERR1734034_3,ERR1734035_2,ERR1734037_6,ERR1734038_2,ERR1734039_2,ERR1734043_4,ERR1734044_7,ERR1734046_1,ERR1734047_1,ERR1734049_1,ERR1734054_2,ERR1734055_2,ERR1734056_5,ERR1734057_2,ERR1734058_3,ERR1734059_1,ERR1734060_6,ERR1734063_1,ERR1734064_13,ERR1734065_3,ERR1734066_8,ERR1734068_2,ERR1734069_2,ERR1734070_5,ERR1734071_1,ERR1734073_2,ERR1734074_15,ERR1734075_1,ERR1734076_5,ERR1734077_4,ERR1734079_4,ERR1734080_3,ERR1734082_0,ERR1734084_4,ERR1734085_0,ERR1734086_2,ERR1734087_1,ERR1734088_0,ERR1734091_2,ERR1734092_1,ERR1734096_2,ERR1734097_2,ERR1734098_2,ERR1734100_3,ERR1734101_2,ERR1734103_6,ERR1734104_0,ERR1734108_2,ERR1734109_1,ERR1734110_3,ERR1734111_5,ERR1734114_2,ERR1734115_14,ERR1734117_2,ERR1734118_15,ERR1734122_0,ERR1734124_3,ERR1734125_1,ERR1734129_2,ERR1734131_1,ERR1734132_2,ERR1734133_0,ERR1734135_2,ERR1734137_0,ERR1734138_1,ERR1734142_1,ERR1734143_1,ERR1734147_8,ERR1734151_7,ERR1734155_3,ERR1734156_2,ERR1734157_5,ERR1734158_2,ERR1734159_1,ERR1734160_2,ERR1734162_0,ERR1734163_6,ERR1734164_1,ERR1734167_2,ERR1734168_1,ERR1734170_3,ERR1734172_2,ERR1734173_1,ERR1734174_2,ERR1734176_6,ERR1734177_2,ERR1734178_1,ERR1734180_2,ERR1734185_2,ERR1734186_1,ERR1734187_1,ERR1734188_1,ERR1734192_2,ERR1734193_1,ERR1734195_2,ERR1734196_2,ERR1734197_0,ERR1734198_2,ERR1734199_0,ERR1734200_6,ERR1734201_4,ERR1734202_2,ERR1734204_1,ERR1734206_1,ERR1734207_0,ERR1734210_1,ERR1734211_1,ERR1734213_2,ERR1734214_5,ERR1734215_1,ERR1734217_0,ERR1734218_5,ERR1734224_4,ERR1734225_2,ERR1734226_5,ERR1734227_0,ERR1734229_5,ERR1734230_3,ERR1734231_2,ERR1734233_2,ERR1734235_1,ERR1734236_4,ERR1734239_2,ERR1734240_1,ERR1734241_3,ERR1734242_4,ERR1734243_3,ERR1734246_1,ERR1734247_2,ERR1734248_1,ERR1734249_3,ERR1734250_3,ERR1734252_1,ERR1734253_3,ERR1734254_1,ERR1734257_2,ERR1734261_2,ERR1734262_2,ERR1734263_3,ERR1734266_4,ERR1734269_1,ERR1734271_1,ERR1734272_3,ERR1734273_0,ERR1734274_1,ERR1734275_1,ERR1734276_2,ERR1734277_2,ERR1734278_8,ERR1734279_6,ERR1734282_3,ERR1734283_6,ERR1734285_2,ERR1734286_0,ERR1734287_3,ERR1734289_0,ERR1734290_5,ERR1734293_1,ERR1734296_2,ERR1734297_1,ERR1734298_2,ERR1734299_3,ERR1734302_5,ERR1734303_2,ERR1734304_0,ERR1734306_0,ERR1734307_3,ERR1734308_2,ERR1734309_1,ERR1734310_1,ERR1734311_2,ERR1734314_2,ERR1734316_2,ERR1734317_2,ERR1734321_4,ERR1734323_2,ERR1734324_3,ERR1734325_2,ERR1734326_1,ERR1734327_4,ERR1734328_2,ERR1734329_2,ERR1734332_3,ERR1734333_3,ERR1734334_1,ERR1734335_2,ERR1734338_6,ERR1734339_3,ERR1734341_1,ERR1734344_18,ERR1734345_6,ERR1734346_3,ERR1734348_4,ERR1734349_4,ERR1734353_1,ERR1734354_2,ERR1734355_1,ERR1734356_6,ERR1734358_1,ERR1734359_1,ERR1734361_2,ERR1734362_3,ERR1734363_1,ERR1734364_0,ERR1734365_4,ERR1734366_7,ERR1734367_1,ERR1734371_5,ERR1734373_0,ERR1734376_3,ERR1734377_2,ERR1734378_1,ERR1734379_2,ERR1734382_1,ERR1734383_3,ERR1734386_3,ERR1734389_2,ERR1734393_2,ERR1734394_1,ERR1734395_3,ERR1734396_2,ERR1734397_4,ERR1734398_0,ERR1734399_3,ERR1734401_1,ERR1734403_6,ERR1734404_2,ERR1734405_1,ERR1734406_5,ERR1734407_3,ERR1734408_3,ERR1734411_3,ERR1734416_1,ERR1734418_1,ERR1734420_3,ERR1734421_1,ERR1734422_1,ERR1734424_1,ERR1734429_1,ERR1734432_2,ERR1734434_3,ERR1734436_1,ERR1734438_2,ERR1734440_1,ERR1734443_7,ERR1734445_2,ERR1734446_13,ERR1734448_3,ERR1734451_1,ERR1734452_0,ERR1734453_2,ERR1734454_3,ERR1734455_10,ERR1734457_15,ERR1734458_1,ERR1734459_1,ERR1734461_3,ERR1734462_1,ERR1734463_2,ERR1734464_3,ERR1734465_1,ERR1734468_0,ERR1734471_0,ERR1734472_2,ERR1734475_2,ERR1734476_3,ERR1734477_2,ERR1734479_1,ERR1734481_3,ERR1734482_3,ERR1734483_3,ERR1734485_2,ERR1734487_1,ERR1734488_2,ERR1734490_3,ERR1734491_2,ERR1734493_1,ERR1734494_2,ERR1734496_5,ERR1734498_2,ERR1734499_4,ERR1734500_1,ERR1734501_8,ERR1734504_3,ERR1734506_6,ERR1734510_2,ERR1734513_2,ERR1734514_1,ERR1734515_1,ERR1734517_2,ERR1734520_2,ERR1734521_7,ERR1734523_0,ERR1734525_1,ERR1734526_2,ERR1734527_3,ERR1734528_1,ERR1734533_2,ERR1734534_1,ERR1734535_1,ERR1734536_5,ERR1734538_5,ERR1734539_3,ERR1734541_2,ERR1734543_2,ERR1734545_1,ERR1734546_1,ERR1734548_2,ERR1734549_3,ERR1734556_1,ERR1734559_2,ERR1734561_6,ERR1734563_7,ERR1734565_1,ERR1734566_5,ERR1734567_2,ERR1734568_1,ERR1734569_1,ERR1734571_2,ERR1734573_3,ERR1734574_1,ERR1734575_5,ERR1734577_1,ERR1734578_1,ERR1734579_2,ERR1734581_2,ERR1734583_0,ERR1734586_3,ERR1734587_2,ERR1734588_2,ERR1734589_2,ERR1734593_2,ERR1734594_2,ERR1734596_2,ERR1734600_7,ERR1734601_3,ERR1734602_3,ERR1734603_2,ERR1734604_3,ERR1734605_4,ERR1734606_3,ERR1734607_0,ERR1734608_1,ERR1734613_3,ERR1734614_1,ERR1734615_2,ERR1734616_1,ERR1734618_1,ERR1734619_2,ERR1734620_1,ERR1734621_3,ERR1734623_0,ERR1734625_1,ERR1734626_1,ERR1734629_0,ERR1734630_2,ERR1734631_6,ERR1734633_9,ERR1734634_2,ERR1734636_2,ERR1734638_0,ERR1734639_1,ERR1734640_2,ERR1734641_3,ERR1734642_2,ERR1734643_0,ERR1734644_1,ERR1734648_19,ERR1734650_2,ERR1734651_3,ERR1734654_0,ERR1734655_5,ERR1734657_2,ERR1734659_8,ERR1734661_1,ERR1734663_2,ERR1734664_4,ERR1734666_1,ERR1734668_2,ERR1734669_1,ERR1734671_2,ERR1734672_2,ERR1734673_2,ERR1734675_2,ERR1734677_2,ERR1734679_0,ERR1734681_2,ERR1734682_2,ERR1734683_3,ERR1734684_12,ERR1734686_0,ERR1734689_0,ERR1734690_4,ERR1734691_1,ERR1734692_1,ERR1734693_14,ERR1734694_5,ERR1734696_1,ERR1734697_0,ERR1734698_2,ERR1734700_2,ERR1734701_2,ERR1734702_2,ERR1734705_2,ERR1734706_2,ERR1734707_2,ERR1734709_2,ERR1734710_2,ERR1734711_1,ERR1734713_2,ERR1734714_2,ERR1734716_3,ERR1734717_1,ERR1734719_1,ERR1734721_4,ERR1734722_5,ERR1734723_2,ERR1734724_1,ERR1734725_1,ERR1734726_2,ERR1734727_5,ERR1734729_2,ERR1734730_1,ERR1734731_31,ERR1734733_9,ERR1734734_0,ERR1734735_0,ERR1734736_1,ERR1734737_5,ERR1734740_2,ERR1734741_0,ERR1734742_2,ERR1734744_1,ERR1734745_5,ERR1734746_5,ERR1734747_2,ERR1734749_2,ERR1734750_1,ERR1734751_3,ERR1734752_2,ERR1734754_1,ERR1734756_2,ERR1734758_3,ERR1734760_1,ERR1734764_13,ERR1734765_6,ERR1734768_3,ERR1734769_1,ERR1734770_1,ERR1734772_1,ERR1734774_3,ERR1734775_11,ERR1734776_0,ERR1734777_5,ERR1734779_2,ERR1734780_6,ERR1734781_1,ERR1734783_1,ERR1734786_7,ERR1734787_2,ERR1734788_2,ERR1734789_2,ERR1734790_7,ERR1734791_2,ERR1734795_1,ERR1734797_0,ERR1734799_6,ERR1734800_1,ERR1734801_0,ERR1734802_2,ERR1734803_7,ERR1734805_3,ERR1734807_3,ERR1734808_1,ERR1734811_6,ERR1734812_0,ERR1734813_2,ERR1734815_2,ERR1734816_2,ERR1734817_0,ERR1734818_3,ERR1734819_2,ERR1734820_2,ERR1734821_1,ERR1734822_2,ERR1734823_4,ERR1734824_2,ERR1734826_2,ERR1734827_4,ERR1734828_2,ERR1734830_1,ERR1734831_5,ERR1734832_3,ERR1734833_3,ERR1734834_2,ERR1734836_1,ERR1734837_3,ERR1734839_1,ERR1734840_6,ERR1734841_1,ERR1734842_6,ERR1734843_2,ERR1734844_3,ERR1734846_1,ERR1734847_2,ERR1734848_3,ERR1734849_2,ERR1734851_4,ERR1734852_2,ERR1734855_1,ERR1734858_3,ERR1734859_2,ERR1734861_5,ERR1734863_2,ERR1734864_1,ERR1734866_3,ERR1734868_2,ERR1734869_2,ERR1734871_0,ERR1734873_2,ERR1734874_2,ERR1734875_0,ERR1734879_2,ERR1734880_5,ERR1734883_2,ERR1734884_0,ERR1734886_1,ERR1734887_1,ERR1734888_2,ERR1734889_1,ERR1734890_2,ERR1734891_2,ERR1734893_2,ERR1734896_2,ERR1734897_1,ERR1734898_0,ERR1734899_3,ERR1734901_3,ERR1734902_5,ERR1734904_2,ERR1734907_4,ERR1734908_1,ERR1734909_2,ERR1734914_5,ERR1734915_5,ERR1734917_0,ERR1734920_1,ERR1734922_2,ERR1734923_15,ERR1734925_3,ERR1734926_6,ERR1734927_2,ERR1734928_2,ERR1734931_2,ERR1734933_5,ERR1734935_3,ERR1734937_2,ERR1734943_2,ERR1734944_1,ERR1734945_4,ERR1734946_2,ERR1734948_1,ERR1734949_2,ERR1734951_2,ERR1734953_3,ERR1734954_4,ERR1734955_2,ERR1734957_2,ERR1734958_2,ERR1734959_0,ERR1734963_0,ERR1734964_6,ERR1734965_2,ERR1734966_0,ERR1734968_1,ERR1734969_2,ERR1734972_5,ERR1734974_3,ERR1734975_1,ERR1734977_14,ERR1734978_6,ERR1734981_2,ERR1734982_4,ERR1734983_2,ERR1734984_1,ERR1734985_2,ERR1734986_2,ERR1734987_1,ERR1734988_2,ERR1734990_0,ERR1734991_0,ERR1734992_2,ERR1734993_2,ERR1734995_1,ERR1734996_4,ERR1734997_3,ERR1735001_1,ERR1735002_1,ERR1735004_2,ERR1735005_14,ERR1735010_1,ERR1735011_1,ERR1735012_7,ERR1735013_2,ERR1735015_2,ERR1735017_3,ERR1735018_1,ERR1735021_1,ERR1735025_0,ERR1735029_1,ERR1735031_1,ERR1735034_6,ERR1735035_2,ERR1735036_0,ERR1735038_5,ERR1735040_1,ERR1735041_2,ERR1735043_2,ERR1735044_3,ERR1735045_2,ERR1735048_0,ERR1735051_2,ERR1735052_1,ERR1735055_3,ERR1735057_2,ERR1735058_0,ERR1735060_1,ERR1735064_0,ERR1735065_1,ERR1735066_1,ERR1735067_2,ERR1735068_2,ERR1735069_1,ERR1735072_0,ERR1735073_2,ERR1735077_1,ERR1735078_2,ERR1735079_3,ERR1735081_0,ERR1735084_0,ERR1735085_1,ERR1735087_1,ERR1735088_1,ERR1735089_3,ERR1735090_1,ERR1735092_2,ERR1735093_1,ERR1735095_2,ERR1735096_0,ERR1735098_1,ERR1735100_1,ERR1735101_0,ERR1735106_3,ERR1735107_1,ERR1735108_3,ERR1735109_1,ERR1735111_2,ERR1735113_2,ERR1735115_0,ERR1735121_1,ERR1735122_4,ERR1735123_2,ERR1735124_7,ERR1735126_1,ERR1735127_1,ERR1735128_4,ERR1735129_3,ERR1735131_2,ERR1735132_2,ERR1735133_3,ERR1735134_2,ERR1735136_2,ERR1735141_2,ERR1735144_3,ERR1735145_2,ERR1735146_1,ERR1735147_2,ERR1735150_0,ERR1735151_3,ERR1735152_1,ERR1735153_2,ERR1735154_2,ERR1735155_1,ERR1735156_2,ERR1735158_2,ERR1735159_1,ERR1735160_3,ERR1735163_2,ERR1735164_3,ERR1735165_2,ERR1735166_3,ERR1735167_4,ERR1735168_2,ERR1735171_5,ERR1735174_1,ERR1735175_7,ERR1735178_2,ERR1735179_2,ERR1735180_1,ERR1735185_2,ERR1735186_2,ERR1735187_3,ERR1735189_1,ERR1735190_2,ERR1735191_5,ERR1735192_1,ERR1735194_2,ERR1735195_1,ERR1735196_0,ERR1735197_1,ERR1735198_3,ERR1735199_1,ERR1735200_3,ERR1735201_6,ERR1735203_1,ERR1735205_2,ERR1735209_14,ERR1735210_2,ERR1735212_0,ERR1735214_1,ERR1735216_1,ERR1735217_0,ERR1735218_1,ERR1735220_5,ERR1735221_1,ERR1735222_1,ERR1735224_2,ERR1735228_4,ERR1735229_2,ERR1735230_1,ERR1735231_2,ERR1735232_2,ERR1735233_2,ERR1735235_5,ERR1735236_2,ERR1735239_2,ERR1735240_2,ERR1735241_5,ERR1735244_2,ERR1735245_0,ERR1735246_3,ERR1735247_1,ERR1735248_3,ERR1735249_3,ERR1735250_4,ERR1735255_2,ERR1735256_2,ERR1735257_2,ERR1735258_6,ERR1735259_2,ERR1735263_5,ERR1735265_6,ERR1735266_2,ERR1735267_0,ERR1735268_0,ERR1735270_2,ERR1735274_1,ERR1735275_1,ERR1735280_2,ERR1735281_0,ERR1735282_0,ERR1735283_0,ERR1735285_7,ERR1735287_1,ERR1735288_2,ERR1735289_3,ERR1735290_0,ERR1735293_1,ERR1735294_0,ERR1735296_1,ERR1735298_2,ERR1735300_3,ERR1735301_1,ERR1735302_1,ERR1735303_1,ERR1735305_3,ERR1735306_2,ERR1735307_2,ERR1735308_1,ERR1735310_8,ERR1735312_2,ERR1735313_1,ERR1735317_2,ERR1735318_1,ERR1735319_2,ERR1735320_1,ERR1735322_2,ERR1735325_2,ERR1735326_2,ERR1735327_3,ERR1735328_2,ERR1735329_3,ERR1735330_2,ERR1735331_2,ERR1735332_2,ERR1735336_3,ERR1735337_7,ERR1735338_6,ERR1735340_2,ERR1735341_0,ERR1735342_2,ERR1735343_2,ERR1735346_2,ERR1735349_2,ERR1735351_6,ERR1735355_2,ERR1735356_3,ERR1735357_1,ERR1735358_4,ERR1735359_0,ERR1735360_2,ERR1735361_2,ERR1735362_5,ERR1735363_0,ERR1735364_12,ERR1735365_7,ERR1735367_1,ERR1735368_1,ERR1735369_3,ERR1735370_2,ERR1735372_2,ERR1735373_2,ERR1735375_3,ERR1735377_0,ERR1735378_5,ERR1735379_1,ERR1735380_3,ERR1735382_3,ERR1735384_3,ERR1735387_3,ERR1735390_7,ERR1735392_1,ERR1735393_1,ERR1735395_0,ERR1735396_0,ERR1735397_1,ERR1735400_3,ERR1735401_1,ERR1735405_2,ERR1735407_4,ERR1735408_2,ERR1735409_2,ERR1735410_4,ERR1735411_3,ERR1735412_2,ERR1735413_1,ERR1735414_2,ERR1735421_1,ERR1735422_2,ERR1735423_2,ERR1735430_2,ERR1735432_0,ERR1735434_1,ERR1735435_0,ERR1735438_6,ERR1735439_1,ERR1735440_3,ERR1735441_3,ERR1735442_2,ERR1735444_2,ERR1735445_2,ERR1735447_1,ERR1735449_1,ERR1735450_2,ERR1735452_3,ERR1735453_0,ERR1735456_2,ERR1735457_2,ERR1735458_2,ERR1735460_0,ERR1735461_5,ERR1735465_3,ERR1735467_3,ERR1735468_2,ERR1735469_1,ERR1735470_1,ERR1735473_2,ERR1735474_1,ERR1735475_2,ERR1735476_1,ERR1735477_1,ERR1735478_2,ERR1735479_4,ERR1735481_3,ERR1735482_12,ERR1735483_2,ERR1735484_3,ERR1735485_2,ERR467306_1,ERR467307_1,ERR467310_3,ERR467313_2,ERR467314_2,ERR467315_2,ERR467317_1,ERR467318_1,ERR467319_1,ERR467320_1,ERR467321_2,ERR467322_1,ERR467325_1,ERR467327_6,ERR467328_5,ERR467329_1,ERR467331_2,ERR467332_2,ERR467333_2,ERR467336_3,ERR467337_7,ERR467338_1,ERR467342_2,ERR467343_1,ERR467345_2,ERR467346_2,ERR467347_3,ERR467348_3,ERR467349_2,ERR467350_2,ERR467351_3,ERR467360_10,ERR467361_4,ERR467362_2,ERR467363_3,ERR467364_7,ERR467372_2,ERR467373_13,ERR467374_1,ERR467375_3,ERR467379_3,ERR467380_2,ERR467382_2,ERR467383_1,ERR467386_3,ERR467388_2,ERR467390_3,ERR467392_3,ERR467393_2,ERR467396_2,ERR467397_2,ERR467398_2,ERR473450_2,ERR473451_0,ERR473452_4,ERR473453_3,ERR473454_2,ERR473456_3,ERR473457_3,ERR473459_7,ERR473461_3,ERR473463_2,ERR473465_0,ERR473467_1,ERR473468_3,ERR473469_2,ERR473474_3,ERR473475_1,ERR473476_2,ERR473477_2,ERR473479_2,ERR473480_1,ERR473481_12,ERR473482_1,ERR473483_3,ERR473484_6,ERR473485_1,ERR473487_2,ERR473488_1,ERR473489_1,ERR473490_2,ERR473493_2,ERR473494_2,ERR473497_3,ERR473498_1,ERR473501_2,ERR473502_2,ERR473505_3,ERR473507_2,ERR473511_1,ERR473512_2,ERR473514_2,ERR473515_2,ERR473520_1,ERR473523_1,ERR473525_2,ERR473526_2,ERR473528_2,ERR473529_0,ERR473530_2,ERR473531_1,ERR473532_2,ERR473534_1,ERR473535_2,ERR473536_2,ERR473537_1,ERR473538_2,ERR473540_1,ERR473543_2,ERR473544_0,ERR473545_2,ERR473546_1,ERR473547_2,ERR473550_2,ERR473551_2,ERR473555_2,ERR473556_1,ERR473558_1,ERR473559_3,ERR473562_1,ERR473563_4,ERR473564_2,ERR473568_2,ERR473570_1,ERR473571_5,ERR473572_1,ERR473573_2,ERR473576_4,ERR473577_2,ERR473581_2,ERR473583_2,ERR473585_1,ERR473586_4,ERR473587_1,ERR473588_2,ERR473589_0,ERR473590_3,ERR473591_2,ERR473595_4,ERR473597_6,ERR473598_0,ERR473600_3,ERR473602_2,ERR473603_5,ERR473604_3,ERR473605_2,ERR473609_11,ERR473611_3,ERR473616_3,ERR473618_2,ERR473619_3,ERR473620_2,ERR473621_1,ERR473622_13,ERR473629_1,ERR473632_1,ERR473633_12,ERR473635_2,ERR473636_3,ERR473637_1,ERR473639_2,ERR473641_13,ERR473643_3,ERR473646_2,ERR473647_2,ERR473648_2,ERR473650_2,ERR473652_1,ERR473654_1,ERR473656_3,ERR473658_2,ERR473659_1,ERR473661_2,ERR473662_2,ERR473664_2,ERR473665_2,ERR473666_2,ERR473668_4,ERR473670_2,ERR473671_2,ERR473672_3,ERR473674_1,ERR473675_1,ERR473676_1,ERR473677_3,ERR473680_2,ERR473681_4,ERR473682_1,ERR473683_1,ERR473684_2,ERR473685_2,ERR473686_2,ERR473687_0,ERR473689_3,ERR473691_1,ERR473692_1,ERR473693_2,ERR473694_3,ERR473695_2,ERR473696_1,ERR473702_1,ERR473705_4,ERR473707_1,ERR473710_4,ERR473711_2,ERR473712_2,ERR473713_3,ERR473714_2,ERR473715_3,ERR473717_1,ERR473718_2,ERR473727_3,ERR485670_1,ERR485671_4,ERR485672_2,ERR485673_1,ERR485674_2,ERR485675_3,ERR485676_2,ERR485677_2,ERR485678_2,ERR485679_3,ERR485680_2,ERR485681_1,ERR485682_1,ERR485683_1,ERR485684_4,ERR485693_11,ERR485778_1,ERR485779_7,ERR485781_3,ERR485782_2,ERR485784_1,ERR485785_1,ERR485786_3,ERR485787_1,ERR485788_3,ERR485789_1,ERR485790_1,ERR485792_5,ERR485794_5,ERR485795_5,ERR485796_3,ERR485797_4,ERR485798_3,ERR485803_1,ERR485804_3,ERR485807_3,ERR485809_2,ERR485810_4,ERR485811_3,ERR485813_3,ERR485814_13,ERR485815_4,ERR485816_3,ERR485817_2,ERR485818_3,ERR485821_1,ERR485822_2,ERR485829_2,ERR485832_1,ERR485834_2,ERR485837_3,ERR485838_6,ERR485840_2,ERR485841_12,ERR485842_2,ERR485843_2,ERR485845_2,ERR485848_2,ERR485849_6,ERR485850_1,ERR485851_2,ERR485852_2,ERR485853_1,ERR485856_3,ERR485858_1,ERR485859_1,ERR485860_5,ERR485861_2,ERR485863_6,ERR485864_4,ERR485866_4,ERR485868_1,ERR485869_3,ERR485874_4,ERR485875_12,ERR485876_2,ERR485877_2,ERR485878_3,ERR485879_2,ERR485881_1,ERR485883_1,ERR485884_4,ERR485887_2,ERR496935_3,ERR496936_3,SRR1147426_1,SRR1147429_0,SRR1147432_0,SRR1147435_1,SRR1147444_0,SRR1147446_28,SRR1147447_0,SRR1147450_3,SRR1147453_4,SRR1147457_0,SRR1147459_1,SRR1147461_2,SRR1149832_0,SRR1150057_2,SRR1150114_0,SRR1150115_10,SRR1150116_0,SRR1150117_18,SRR1150123_1,SRR1150150_2,SRR1150151_19,SRR1150152_17,SRR1150175_20,SRR1150179_3,SRR1150181_26,SRR1150187_2,SRR1150188_47,SRR1150195_0,SRR1150196_19,SRR1150197_9,SRR1150198_7,SRR1150220_0,SRR1150226_4,SRR1150228_10,SRR1150232_8,SRR1150237_4,SRR5809790_1,SRR5809791_1,SRR5809792_2,SRR5809794_1,SRR5809795_1,SRR5809796_1,SRR5809797_1,SRR5809798_2,SRR5809799_2,SRR5809800_2,SRR5809801_2,SRR5809802_2,SRR5809803_2,SRR5809808_2,SRR5809809_2,SRR5809810_1,SRR5809812_6,SRR5809815_2,SRR5809816_9,SRR5809817_2,SRR5809818_12,SRR5809819_5,SRR5809820_4,SRR5809821_1,SRR5809822_2,SRR5809825_5,SRR5809826_0,SRR5809827_9,SRR5809829_1,SRR5809830_1,SRR5809831_2,SRR5809832_2,SRR5809833_2,SRR5809834_2,SRR5809835_15,SRR5809836_2,SRR5809837_2,SRR5809838_2,SRR5809839_2,SRR5809840_2,SRR5809841_1,SRR5809842_2,SRR5809843_0,SRR5809844_5,SRR5809846_13,SRR5809848_14,SRR5809849_14,SRR5809850_12,SRR5809851_2,SRR5853328_2,SRR5853329_1,SRR5853330_2,SRR5853331_2,SRR5853332_2,SRR5853333_1,SRR5853334_2,SRR5853336_2,SRR5853337_4,SRR5853338_4,SRR5853339_4,SRR5853340_2,SRR5853341_3,SRR5853342_5,SRR5853343_4,SRR5853345_2,SRR5853347_3,SRR5853349_4,SRR5853350_2,SRR5853351_4,SRR5853352_3,SRR5853353_3,SRR5853354_2,SRR5853355_1,SRR5853357_3,SRR5853358_2,SRR5853360_3,SRR5853361_1,SRR5853362_2,SRR5853363_4,SRR5853364_5,SRR5853365_2,SRR5853368_5,SRR5853370_3,SRR5853371_3,SRR5853372_2,SRR5853373_2,SRR5853374_4,SRR5853375_1,SRR5853377_4,SRR5853378_3,SRR5853379_2,SRR5853380_3,SRR5853381_0,SRR5853382_4,SRR5853383_2,SRR5853386_5,SRR5853388_3,SRR5853389_3,SRR5853390_3,SRR5853392_1,SRR5853394_2,SRR5853395_2,SRR5853396_2,SRR5853400_3,SRR5853402_0,SRR5853403_5,SRR5853405_3,SRR5853408_3,SRR5853409_3,SRR5853414_3,SRR5853416_7,SRR5853418_5,SRR5853420_4,SRR5853421_2,SRR5853425_3,SRR5853427_5,SRR5853428_3,SRR5853429_1,SRR5853430_4,SRR5853432_0,SRR5853434_1,SRR5853435_1,SRR5853436_6,SRR5853437_1,SRR5853438_1,SRR5853439_2,SRR5853440_5,SRR5853441_2,SRR5853443_6,SRR5853446_4,SRR5853447_0,SRR5853448_2,SRR5853449_6,SRR5853451_2,SRR5853452_3,SRR5853454_3,SRR5853455_3,SRR5853456_3,SRR5853457_3,SRR5853459_2,SRR5853460_2,SRR5853461_2,SRR5853462_3,SRR5853466_4,SRR5853467_3,SRR5853469_1,SRR5853470_2,SRR5853471_3,SRR5853472_5,SRR5853476_4,SRR5853478_2,SRR5853479_4,SRR5853481_2,SRR5853485_2,SRR5853486_2,SRR5853488_3,SRR5853493_2,SRR5853494_3,SRR5853497_2,SRR5853498_1,SRR5853499_4,SRR5853500_2,SRR5853502_3,SRR5853504_2,SRR5853506_4,SRR5853509_2,SRR5853511_4,SRR5853512_1,SRR5853513_14,SRR5853514_2,SRR5853515_2,SRR5853516_1,SRR5853519_1,SRR5853521_0,SRR5853524_4,SRR5853525_3,SRR5853526_1,SRR5853527_3,SRR5853529_6,SRR5853530_1,SRR5853533_1,SRR5853534_6,SRR5853535_6,SRR5853537_2,SRR5853538_3,SRR5853541_4,SRR5853542_2,SRR5853543_2,SRR5853544_4,SRR5853545_1,SRR5853546_4,SRR5853547_2,SRR5853548_2,SRR5853549_2,SRR5853554_2,SRR5853556_1,SRR5853557_1,SRR5853559_1,SRR5853562_4,SRR5853563_2,SRR5853564_3,SRR5853569_3,SRR5853570_5,SRR5853571_5,SRR5853573_4,SRR5853574_3,SRR5853575_2,SRR5853577_4,SRR5853578_3,SRR5853580_3,SRR5853581_1,SRR5853582_3,SRR5853583_4,SRR5853585_7,SRR5853591_1,SRR5853593_2,SRR5853594_3,SRR5853596_6,SRR5853597_6,SRR5853599_6,SRR5853601_4,SRR5853603_2,SRR5853607_2,SRR5853610_4,SRR5853612_3,SRR5853615_1,SRR5853616_4,SRR5853617_2,SRR5853618_3,SRR5853619_2,SRR5853620_2,SRR5853622_4,SRR5853623_4,SRR5853624_2,SRR5853628_4,SRR5853629_2,SRR5853630_1,SRR5853631_3,SRR5853633_4,SRR5853634_3,SRR5853635_1,SRR5853637_3,SRR5853641_3,SRR5853642_7,SRR5853643_1,SRR5853644_2,SRR5853645_1,SRR5853647_4,SRR5853649_1,SRR5853650_2,SRR5853651_3,SRR5853655_2,SRR5853656_2,SRR5853657_4,SRR5853658_4,SRR5853662_2,SRR5853663_0,SRR5853664_3,SRR5853665_2,SRR5853666_7,SRR5853667_2,SRR5853668_3,SRR5853669_3,SRR5853670_2,SRR5853671_2,SRR5853672_4,SRR5853673_2,SRR5853674_1,SRR5853677_2,SRR5853680_2,SRR5853682_2,SRR5853684_3,SRR5853685_9,SRR5853686_1,SRR5853687_2,SRR5853688_3,SRR5853693_3,SRR5853694_2,SRR5853695_7,SRR5853697_4,SRR5853698_1,SRR5853700_2,SRR5853701_2,SRR5853702_2,SRR5853704_1,SRR5853706_4,SRR5853707_4,SRR5853708_1,SRR5853712_5,SRR5853713_4,SRR5853714_4,SRR5853716_3,SRR5853717_1,SRR5853718_3,SRR5853720_3,SRR5853721_1,SRR5853723_2,SRR5853724_1,SRR5853727_4,SRR5853728_2,SRR5853729_3,SRR5853731_2,SRR5853734_2,SRR5853736_3,SRR5853737_2,SRR5853738_4,SRR5853742_3,SRR5853746_2,SRR5853747_2,SRR5853749_5,SRR5853750_1,SRR5853751_3,SRR5853753_3,SRR5853755_3,SRR5853756_3,SRR5853757_5,SRR5853758_4,SRR5853761_2,SRR5853762_4,SRR5853764_2,SRR5853765_6,SRR5853767_3,SRR5853770_2,SRR5853771_3,SRR5853772_3,SRR5853774_3,SRR5853775_5,SRR5853776_6,SRR5853777_1,SRR5853779_3,SRR5853780_7,SRR5853781_4,SRR5853782_3,SRR5853784_4,SRR5853786_4,SRR5853787_6,SRR5853789_2,SRR5853790_6,SRR5853791_3,SRR5853793_6,SRR5853794_1,SRR5853795_3,SRR5853797_2,SRR5853798_4,SRR5853799_2,SRR5853801_3,SRR5853805_2,SRR5853806_4,SRR5853807_1,SRR5853808_3,SRR5853811_4,SRR5853812_2,SRR5853813_2,SRR5853815_1,SRR5853817_3,SRR5853818_4,SRR5853819_1,SRR5853820_4,SRR5853821_3,SRR5853823_2,SRR5853825_2,SRR5853827_2,SRR5853830_2,SRR5853833_3,SRR5853834_3,SRR5853835_1,SRR5853836_2,SRR5853838_4,SRR5853839_4,SRR5853840_1,SRR5853841_4,SRR5853842_2,SRR5853843_0,SRR5853845_4,SRR5853846_2,SRR5853847_1,SRR5853848_1,SRR5853849_2,SRR5853850_5,SRR5853851_5,SRR5853852_3,SRR5853853_2,SRR5853854_5,SRR5853858_3,SRR5853859_4,SRR5853861_3,SRR5853862_4,SRR5853863_2,SRR5853865_1,SRR5853866_2,SRR5853868_3,SRR5853869_1,SRR5853871_2,SRR5853873_3,SRR5853874_2,SRR5853875_5,SRR5853876_3,SRR5853878_6,SRR5853879_2,SRR5853881_5,SRR5853882_4,SRR5853885_1,SRR5853886_1,SRR5853887_1,SRR5853888_2,SRR5853889_3,SRR5853890_4,SRR5853893_2,SRR5853894_1,SRR5853895_3,SRR5853896_4,SRR5853897_3,SRR5853898_1,SRR5853899_3,SRR5853900_1,SRR5853901_4,SRR5853906_1,SRR5853908_4,SRR5853909_2,SRR5853911_1,SRR5853912_2,SRR5853914_3,SRR5853917_1,SRR5853919_5,SRR5853920_1,SRR5853921_2,SRR5853926_3,SRR5853927_4,SRR5853929_3,SRR5853933_3,SRR5853934_3,SRR5853935_4,SRR5853936_3,SRR5853938_3,SRR5853941_2,SRR5853942_3,SRR5853944_6,SRR5853945_1,SRR5853948_2,SRR5853949_3,SRR5853950_4,SRR5853952_2,SRR5853953_1,SRR5853954_6,SRR5853955_2,SRR5853957_1,SRR5853958_2,SRR5853959_2,SRR5853960_4,SRR5853961_2,SRR5853962_2,SRR5853964_5,SRR5853965_3,SRR5853966_3,SRR5853967_4,SRR5853968_2,SRR5853969_3,SRR5853971_3,SRR5853973_1,SRR5853974_1,SRR5853975_3,SRR5853977_2,SRR5853978_0,SRR5853979_4,SRR5853981_3,SRR5853982_3,SRR5853983_2,SRR5853985_1,SRR5853986_3,SRR5853987_4,SRR5853988_2,SRR5853990_4,SRR5853993_4,SRR5853994_4,SRR5853995_4,SRR5853997_1,SRR5853998_4,SRR5853999_3,SRR5854002_2,SRR5854003_1,SRR5854004_2,SRR5854005_3,SRR5854006_3,SRR5854007_1,SRR5854008_6,SRR5854009_5,SRR5854010_3,SRR5854015_0,SRR5854016_2,SRR5854017_4,SRR5854018_6,SRR5854021_4,SRR5854022_2,SRR5854024_3,SRR5854025_4,SRR5854027_3,SRR5854028_1,SRR5854030_4,SRR5854031_2,SRR5854033_2,SRR5854034_2,SRR5854035_3,SRR5854036_4,SRR5854037_4,SRR5854038_4,SRR5854039_2,SRR5854040_2,SRR5854041_3,SRR5854042_3,SRR5854043_2,SRR5854044_1,SRR5854045_4,SRR5854046_2,SRR5854048_2,SRR5854049_3,SRR5854050_3,SRR5854053_2,SRR5854054_2,SRR5854056_2,SRR5854057_2,SRR5854059_2,SRR5854062_2,SRR5854063_1,SRR5854065_3,SRR5854066_6,SRR5854067_3,SRR5854068_2,SRR5854069_2,SRR5854071_3,SRR5854072_3,SRR5854073_0,SRR5854074_1,SRR5854075_3,SRR5854076_2,SRR5854077_3,SRR5854079_7,SRR5854080_1,SRR5854083_5,SRR5854084_3,SRR5854085_5,SRR5854086_4,SRR5854088_2,SRR5854089_2,SRR5854090_4,SRR5854093_2,SRR5854094_3,SRR5854095_2,SRR5854096_3,SRR5854099_3,SRR5854102_2,SRR5854103_3,SRR5854105_1,SRR5854107_5,SRR5854110_3,SRR5854111_4,SRR5854113_3,SRR5854114_3,SRR5854120_3,SRR5854122_1,SRR5854124_2,SRR5854126_4,SRR5854127_1,SRR5854131_4,SRR5854132_3,SRR5854133_3,SRR5854134_4,SRR5854135_3,SRR5854136_3,SRR5854137_2,SRR5854139_2,SRR5854140_3,SRR5854141_4,SRR5854143_3,SRR5854148_4,SRR5854149_1,SRR5854150_3,SRR5854151_3,SRR5854153_4,SRR5854155_3,SRR5854157_2,SRR5854158_3,SRR5854159_2,SRR5854161_2,SRR5854162_2,SRR5854163_2,SRR5854164_2,SRR5854165_1,SRR5854167_2,SRR5854168_2,SRR5854170_2,SRR5854171_2,SRR5854173_5,SRR5854174_1,SRR5854175_1,SRR5854178_2,SRR5854179_7,SRR5854182_2,SRR5854183_1,SRR5854184_6,SRR5854186_3,SRR5854192_1,SRR5854193_4,SRR5854195_3,SRR5854196_2,SRR5854200_2,SRR5854201_3,SRR5854202_3,SRR5854203_2,SRR5854205_2,SRR5854207_3,SRR5854208_6,SRR5854209_1,SRR5854210_2,SRR5854211_3,SRR5854213_4,SRR5854216_2,SRR5854217_4,SRR5854218_4,SRR5854219_4,SRR5854221_1,SRR5854223_3,SRR5854224_2,SRR5854225_4,SRR5854226_4,SRR5854227_4,SRR5854229_3,SRR5854230_2,SRR5854231_2,SRR5854232_2,SRR5854235_3,SRR5854236_2,SRR5854238_1,SRR5854239_2,SRR5854240_3,SRR5854241_1,SRR5854242_3,SRR5854243_3,SRR5854244_1,SRR5854245_2,SRR5854248_3,SRR5854254_2,SRR5854255_3,SRR5854257_3,SRR5854258_3,SRR5854260_2,SRR5854261_2,SRR5854264_1,SRR5854266_3,SRR5854268_2,SRR5854269_6,SRR5854270_2,SRR5854272_2,SRR5854275_2,SRR5854276_3,SRR5854278_3,SRR5854279_0,SRR5854280_1,SRR5854283_3,SRR5858244_3,SRR5858245_3,SRR5858246_3,SRR5858247_2,SRR5858248_3,SRR5858249_3,SRR5858250_5,SRR5858251_4,SRR5858252_2,SRR5858254_3,SRR5858257_3,SRR5858258_3,SRR5858259_3,SRR5858260_4,SRR5858261_4,SRR5858263_3,SRR5858264_1,SRR5858265_1,SRR5858266_2,SRR5858267_2,SRR5858269_1,SRR5858270_4,SRR5858271_5,SRR5858272_2,SRR5858274_1,SRR5858276_3,SRR5858278_3,SRR5858279_2,SRR5858280_2,SRR5858281_3,SRR5858283_5,SRR5858284_3,SRR5858285_3,SRR5858287_3,SRR5858288_3,SRR5858291_2,SRR5858292_4,SRR5858293_3,SRR5858294_3,SRR5858295_3,SRR5858297_2,SRR5858298_3,SRR5858299_3,SRR5858301_4,SRR5858302_3,SRR5858303_3,SRR5858304_3,SRR5858305_3,SRR5858306_2,SRR5858307_3,SRR5858308_3,SRR5858310_2,SRR5858311_1,SRR5858314_3,SRR5858317_1,SRR5858319_4,SRR5858320_4,SRR5858321_4,SRR5858322_2,SRR5858323_4,SRR5858324_3,SRR5858325_4,SRR5858328_3,SRR5858329_3,SRR5858331_2,SRR5858332_2,SRR5858333_4,SRR5858334_3,SRR5858336_3,SRR5858339_2,SRR5858340_2,SRR5858341_4,SRR5858342_3,SRR5858344_3,SRR5858345_2,SRR5858346_4,SRR5858347_1,SRR5858349_3,SRR5858351_1,SRR5858352_1,SRR5858353_4,SRR5858354_4,SRR5858355_3,SRR5858356_5,SRR5858359_3,SRR5858360_4,SRR5858361_4,SRR5858363_2,SRR5858364_6,SRR5858365_6,SRR5858368_1,SRR5858369_6,SRR5858370_2,SRR5858371_3,SRR5858372_4,SRR5858373_3,SRR5858374_3,SRR5858376_1,SRR5858378_3,SRR5858381_3,SRR5858382_6,SRR5858383_5,SRR5858384_2,SRR5858387_2,SRR5858388_5,SRR5858389_5,SRR5858390_3,SRR5858391_2,SRR5858392_3,SRR5858394_2,SRR5858395_4,SRR5858396_2,SRR5858397_1,SRR5858398_3,SRR5858399_2,SRR5858400_3,SRR5858401_5,SRR5858402_3,SRR5858404_2,SRR5858405_2,SRR5858406_2,SRR5858409_4,SRR5858412_1,SRR5858415_3,SRR5858416_3,SRR5858417_1,SRR5858418_1,SRR5858420_2,SRR5858424_3,SRR5858425_2,SRR5858426_2,SRR5858428_2,SRR5858429_4,SRR5858430_1,SRR5858431_3,SRR5858433_2,SRR5858435_2,SRR5858436_2,SRR5858439_2,SRR5858441_1,SRR5858442_2,SRR5858443_3,SRR5858444_1,SRR5858446_1,SRR5858447_3,SRR5858448_3,SRR5858449_2,SRR5858450_2,SRR5858451_3,SRR5858452_3,SRR5858453_2,SRR5858454_3,SRR5858456_4,SRR5858457_3,SRR5858459_0,SRR5858461_3,SRR5858462_0,SRR5858463_2,SRR5858464_3,SRR5858465_3,SRR5858466_1,SRR5858467_4,SRR5858468_1,SRR5858469_2,SRR5858470_4,SRR5858472_2,SRR5858473_3,SRR5858474_4,SRR5858475_1,SRR5858477_3,SRR5858479_2,SRR5858480_1,SRR5858481_3,SRR5858482_3,SRR5858484_6,SRR5858485_6,SRR5858486_1,SRR5858487_3,SRR5858488_3,SRR5858489_6,SRR5858490_7,SRR5858491_3,SRR5858492_3,SRR5858493_3,SRR5858494_3,SRR5858496_3,SRR5858499_1,SRR5858501_3,SRR5858503_4,SRR5858504_1,SRR5858507_2,SRR5858508_1,SRR5858510_6,SRR5858512_3,SRR5858513_2,SRR5858514_2,SRR5858515_4,SRR5858516_4,SRR5858519_4,SRR5858523_4,SRR5858526_7,SRR5858527_3,SRR5858528_4,SRR5858529_2,SRR5858530_3,SRR5858532_3,SRR5858533_2,SRR5858534_2,SRR5858536_2,SRR5858537_1,SRR5858538_3,SRR5858540_1,SRR5858542_4,SRR5858544_2,SRR5858545_3,SRR5858546_6,SRR5858549_6,SRR5858550_1,SRR5858552_2,SRR5858553_6,SRR5858555_1,SRR5858556_2,SRR5858559_3,SRR5858560_2,SRR5858561_4,SRR5858562_1,SRR5858564_2,SRR5858565_2,SRR5858566_3,SRR5858567_3,SRR5858568_1,SRR5858569_1,SRR5858571_3,SRR5858572_3,SRR5858573_5,SRR5858574_2,SRR5858575_4,SRR5858576_1,SRR5858577_3,SRR5858578_4,SRR5858579_3,SRR5858581_2,SRR5858582_4,SRR5858584_4,SRR5858585_7,SRR5858586_3,SRR5858587_3,SRR5858588_1,SRR5858590_5,SRR5858591_4,SRR5858594_3,SRR5858595_3,SRR5858596_3,SRR5858597_2,SRR5858598_2,SRR5858600_3,SRR5858601_6,SRR5858604_6,SRR5858605_6,SRR5858606_3,SRR5858607_2,SRR5858610_3,SRR5858611_3,SRR5858613_1,SRR5858615_4,SRR5858616_2,SRR5858617_2,SRR5858619_2,SRR5858620_3,SRR5858621_3,SRR5858622_4,SRR5858623_5,SRR5858624_4,SRR5858625_4,SRR5858626_2,SRR5858627_2,SRR5858629_3,SRR5858632_2,SRR5858633_2,SRR5858634_4,SRR5858637_3,SRR5858639_2,SRR5858641_3,SRR5858642_6,SRR5858643_6,SRR5858644_6,SRR5858645_6,SRR5858646_6,SRR5858647_7,SRR5858648_6,SRR5858649_6,SRR5858650_3,SRR5858651_5,SRR5858653_4,SRR5858655_1,SRR5858656_1,SRR5858658_3,SRR5858659_6,SRR5858660_1,SRR5858662_2,SRR5858663_2,SRR5858664_2,SRR5858665_4,SRR5858666_4,SRR5858667_1,SRR5858668_4,SRR5858670_0,SRR5858672_4,SRR5858675_2,SRR5858676_2,SRR5858678_3,SRR5858679_7,SRR5858680_2,SRR5858681_1,SRR5858682_4,SRR5858683_1,SRR5858685_1,SRR5858686_5,SRR5858689_4,SRR5858690_1,SRR5858692_2,SRR5858694_3,SRR5858696_5,SRR5858697_3,SRR5858698_3,SRR5858699_7,SRR5858701_3,SRR5858703_3,SRR5858704_3,SRR5858705_2,SRR5858707_1,SRR5858708_4,SRR5858709_3,SRR5858710_6,SRR5858712_6,SRR5858713_2,SRR5858714_3,SRR5858715_2,SRR5858717_3,SRR5858718_4,SRR5858721_1,SRR5858722_2,SRR5858723_2,SRR5858724_2,SRR5858727_5,SRR5858728_3,SRR5858729_2,SRR5858730_2,SRR5858733_2,SRR5858734_3,SRR5858735_2,SRR5858736_3,SRR5858737_5,SRR5858738_2,SRR5858739_3,SRR5858741_2,SRR5858742_3,SRR6834808_1,SRR6834809_3,SRR6834811_4,SRR6834813_1,SRR6834814_2,SRR6834815_3,SRR6834816_4,SRR6834817_1,SRR6834819_2,SRR6834820_1,SRR6834821_2,SRR6834822_3,SRR6834824_1,SRR6834828_4,SRR6834830_2,SRR6834832_2,SRR6834834_2,SRR6834836_2,SRR6834840_2,SRR6834841_2,SRR6834843_3,SRR6834848_2,SRR6834849_3,SRR6834850_2,SRR6834856_2,SRR6834857_2,SRR6834861_2,SRR6834863_2,SRR6834864_3,SRR6834865_4,SRR6834869_5,SRR6834870_2,SRR6834871_1,SRR6834873_5,SRR6834874_2,SRR6834875_2,SRR6834876_2,SRR6834878_2,SRR6834879_6,SRR6834880_6,SRR6834882_4,SRR6834883_3,SRR6834884_3,SRR6834885_2,SRR6834887_4,SRR6834888_3,SRR6834889_2,SRR6834890_3,SRR6834893_4,SRR6834895_2,SRR6834896_2,SRR6834898_2,SRR6834902_1,SRR6834903_3,SRR6834904_2,SRR6834906_2,SRR6834908_2,SRR6834909_1,SRR6834911_5,SRR6834912_1,SRR6834913_3,SRR6834916_4,SRR6834918_4,SRR6834919_1,SRR6834923_3,SRR6834924_3,SRR6834925_2,SRR6834926_5,SRR6834930_3,SRR6834931_3,SRR6834933_2,SRR6834935_3,SRR6834937_3,SRR6834939_0,SRR6834940_3,SRR6834942_1,SRR6834943_3,SRR6834945_2,SRR6834946_1,SRR6834947_1,SRR6834950_3,SRR6834951_6,SRR6834953_1,SRR6834954_2,SRR6834955_2,SRR6834956_1,SRR6834957_2,SRR6834958_6,SRR6834959_5,SRR6834960_3,SRR6834961_4,SRR6834963_3,SRR6834964_2,SRR6834965_4,SRR6834966_1,SRR6834967_2,SRR6834968_6,SRR6834969_2,SRR6834970_2,SRR6834971_2,SRR6834973_1,SRR6834974_6,SRR6834975_3,SRR6834976_2,SRR6834977_1,SRR6834980_3,SRR6834981_3,SRR6834983_4,SRR6834984_2,SRR6834985_2,SRR6834986_3,SRR6834988_1,SRR6834989_3,SRR6834994_4,SRR6834998_1,SRR6835001_2,SRR6835002_2,SRR6835003_4,SRR6835006_4,SRR6835008_2,SRR6835009_4,SRR6835010_2,SRR6835011_4,SRR6835012_2,SRR6835013_4,SRR6835014_3,SRR6835015_4,SRR6835016_2,SRR6835017_2,SRR6835018_2,SRR6835019_6,SRR6835020_6,SRR6835021_4,SRR6835022_1,SRR6835023_1,SRR6835025_1,SRR6835026_4,SRR6835027_2,SRR6835028_3,SRR6835032_2,SRR6835034_2,SRR6835035_3,SRR6835037_2,SRR6835038_2,SRR6835040_2,SRR6835041_2,SRR6835042_1,SRR6835043_6,SRR6835044_2,SRR6835047_8,SRR6835049_1,SRR6835050_2,SRR6835051_5,SRR6835052_2,SRR6835053_2,SRR6835054_2,SRR6835055_2,SRR6835057_1,SRR6835058_3,SRR6835061_2,SRR6835063_4,SRR6835067_1,SRR6835068_2,SRR6835072_3,SRR6835073_2,SRR6835074_3,SRR6835075_5,SRR6835076_2,SRR6835077_2,SRR6835078_3,SRR6835080_3,SRR6835081_2,SRR6835083_1,SRR6835085_2,SRR6835087_5,SRR6835089_2,SRR6835090_1,SRR6835091_6,SRR6835092_2,SRR6835093_2,SRR6835094_2,SRR6835095_2,SRR6835097_3,SRR6835098_2,SRR6835099_3,SRR6835100_5,SRR6835102_2,SRR6835103_5,SRR6835104_1,SRR6835105_4,SRR6835106_2,SRR6835109_3,SRR6835110_2,SRR6835111_1,SRR6835114_2,SRR6835116_2,SRR6835117_1,SRR6835118_4,SRR6835120_4,SRR6835122_2,SRR6835123_3,SRR6835124_3,SRR6835125_1,SRR6835127_1,SRR6835129_2,SRR6835130_3,SRR6835132_5,SRR6835133_4,SRR6835135_1,SRR6835136_5,SRR6835137_3,SRR6835141_2,SRR6835143_3,SRR6835144_1,SRR6835148_4,SRR6835149_2,SRR6835150_4,SRR6835151_1,SRR6835152_2,SRR6835156_1,SRR6835157_1,SRR6835160_2,SRR6835163_2,SRR6835164_1,SRR6835168_3,SRR6835169_3,SRR6835170_2,SRR6835175_2,SRR6835180_2,SRR6835181_2,SRR6835182_3,SRR6835184_1,SRR6835185_2,SRR6835188_3,SRR6835190_1,SRR6835191_2,SRR6835192_2,SRR6835193_3,SRR6835194_3,SRR6835195_2,SRR6835197_2,SRR6835198_3,SRR6835199_3,SRR6835200_5,SRR6835202_1,SRR6835203_5,SRR6835204_2,SRR6835206_6,SRR6835207_4,SRR6835208_3,SRR6835209_2,SRR6835210_3,SRR6835212_2,SRR6835213_2,SRR6835214_2,SRR6835215_1,SRR6835216_2,SRR6835217_3,SRR6835218_5,SRR6835220_2,SRR6835221_6,SRR6835223_4,SRR6835224_2,SRR6835225_1,SRR6835226_4,SRR6835227_2,SRR6835228_2,SRR6835229_2,SRR6835230_2,SRR6835231_2,SRR6835233_6,SRR6835234_1,SRR6835235_1,SRR6835236_2,SRR6835237_3,SRR6835238_3,SRR6835239_2,SRR6835240_0,SRR6835242_2,SRR6835243_2,SRR6835246_3,SRR6835247_2,SRR6835248_1,SRR6835249_1,SRR6835250_3,SRR6835252_3,SRR6835253_1,SRR6835254_2,SRR6835256_5,SRR6835258_3,SRR6835259_2,SRR6835260_2,SRR6835262_2,SRR6835263_2,SRR6835265_2,SRR6835267_2,SRR6835269_3,SRR6835270_5,SRR6835271_2,SRR6835272_2,SRR6835276_1,SRR6835277_2,SRR6835278_4,SRR6835279_1,SRR6835280_2,SRR6835281_3,SRR6835282_1,SRR6835285_4,SRR6835286_6,SRR6835287_6,SRR6835288_6,SRR6835290_1,SRR6835291_4,SRR6835293_4,SRR6835294_3,SRR6835295_1,SRR6835296_4,SRR6835300_2,SRR6835302_3,SRR6835306_2,SRR6835307_2,SRR6835309_4,SRR6835311_2,SRR6835313_5,SRR6835315_2,SRR6835317_1,SRR6835318_3,SRR6835319_3,SRR6835320_2,SRR6835321_2,SRR6835322_6,SRR6835323_3,SRR6835324_3,SRR6835325_3,SRR6835328_4,SRR6835330_3,SRR6835331_2,SRR6835332_4,SRR6835333_5,SRR6835341_2,SRR6835342_5,SRR6835343_4,SRR6835344_2,SRR6835346_2,SRR6835348_2,SRR6835349_2,SRR6835350_1,SRR6835352_3,SRR6835355_2,SRR6835356_2,SRR6835358_1,SRR6835359_3,SRR6835362_2,SRR6835363_2,SRR6835366_2,SRR6835367_5,SRR6835368_3,SRR6835369_1,SRR6835374_4,SRR6835375_3,SRR6835377_7,SRR6835378_2,SRR6835379_4,SRR6835381_6,SRR6835382_1,SRR6835383_2,SRR6835384_2,SRR6835385_1,SRR6835386_4,SRR6835387_3,SRR6835393_3,SRR6835395_3,SRR6835396_5,SRR6835397_2,SRR6835400_2,SRR6835402_2,SRR6835404_1,SRR6835407_1,SRR6835408_5,SRR6835409_2,SRR6835410_1,SRR6835412_4,SRR6835415_2,SRR6835416_3,SRR6835417_3,SRR6835418_2,SRR6835421_4,SRR6835423_4,SRR6835424_1,SRR6835425_3,SRR6835427_1,SRR6835429_2,SRR6835431_2,SRR6835432_1,SRR6835433_3,SRR6835434_3,SRR6835436_2,SRR6835437_2,SRR6835438_3,SRR6835439_1,SRR6835440_4,SRR6835442_2,SRR6835443_4,SRR6835444_2,SRR6835446_2,SRR6835451_2,SRR6835453_1,SRR6835456_1,SRR6835458_3,SRR6835459_3,SRR6835460_1,SRR6835462_4,SRR6835464_2,SRR6835465_4,SRR6835466_1,SRR6835470_2,SRR6835471_1,SRR6835474_2,SRR6835476_3,SRR6835477_4,SRR6835478_4,SRR6835479_2,SRR6835480_4,SRR6835482_4,SRR6835483_5,SRR6835484_1,SRR6835486_6,SRR6835489_5,SRR6835490_3,SRR6835492_1,SRR6835493_2,SRR6835494_4,SRR6835496_2,SRR6835497_5,SRR6835499_3,SRR6835500_6,SRR6835501_2,SRR6835504_2,SRR6835508_4,SRR6835511_1,SRR6835513_4,SRR6835514_2,SRR6835515_2,SRR6835518_2,SRR6835520_2,SRR6835522_2,SRR6835526_2,SRR6835527_5,SRR6835528_6,SRR6835529_3,SRR6835530_2,SRR6835531_3,SRR6835532_1,SRR6835533_3,SRR6835534_1,SRR6835535_4,SRR6835536_2,SRR6835537_2,SRR6835539_2,SRR6835540_1,SRR6835542_2,SRR6835543_5,SRR6835545_1,SRR6835546_5,SRR6835547_3,SRR6835548_2,SRR6835549_1,SRR6835551_2,SRR6835552_0,SRR6835553_1,SRR6835556_2,SRR6835557_3,SRR6835558_4,SRR6835559_1,SRR6835560_3,SRR6835561_3,SRR6835564_5,SRR6835567_3,SRR6835570_2,SRR6835571_3,SRR6835574_5,SRR6835575_3,SRR6835577_4,SRR6835578_5,SRR6835579_3,SRR6835581_2,SRR6835582_2,SRR6835584_1,SRR6835585_6,SRR6835586_1,SRR6835588_2,SRR6835589_3,SRR6835592_1,SRR6835596_2,SRR6835597_2,SRR6835599_2,SRR6835600_2,SRR6835601_2,SRR6835602_4,SRR6835603_1,SRR6835604_3,SRR6835606_2,SRR6835608_3,SRR6835609_1,SRR6835610_2,SRR6835613_4,SRR6835614_3,SRR6835615_2,SRR6835616_3,SRR6835617_3,SRR6835618_1,SRR6835619_1,SRR6835620_2,SRR6835624_2,SRR6835625_4,SRR6835626_2,SRR6835629_1,SRR6835630_1,SRR6835631_2,SRR6835632_6,SRR6835633_6,SRR6835634_5,SRR6835635_4,SRR6835636_4,SRR6835638_2,SRR6835639_3,SRR6835642_1,SRR6835643_3,SRR6835644_2,SRR6835646_3,SRR6835647_3,SRR6835649_2,SRR6835650_1,SRR6835651_2,SRR6835652_4,SRR6835653_3,SRR6835654_5,SRR6835655_3,SRR6835659_3,SRR6835660_1,SRR6835662_1,SRR6835663_2,SRR6835664_3,SRR6835666_2,SRR6835667_3,SRR6835670_2,SRR6835671_1,SRR6835672_1,SRR6835673_2,SRR6835674_1,SRR6835675_4,SRR6835676_1,SRR6835677_2,SRR6835679_4,SRR6835682_1,SRR6835683_2,SRR6835684_2,SRR6835685_3,SRR6835687_3,SRR6835690_4,SRR6835691_2,SRR6835692_4,SRR6835693_4,SRR6835694_4,SRR6835698_4,SRR6835700_2,SRR6835704_4,SRR6835707_5,SRR6835709_2,SRR6835710_4,SRR6835712_0,SRR6835713_5,SRR6835718_4,SRR6835720_3,SRR6835721_2,SRR6835722_3,SRR6835724_5,SRR6835726_1,SRR6835727_1,SRR6835728_2,SRR6835729_1,SRR6835731_1,SRR6835732_2,SRR6835734_2,SRR6835735_3,SRR6835736_2,SRR6835737_4,SRR6835738_5,SRR6835740_5,SRR6835741_3,SRR6835742_2,SRR6835745_5,SRR6835746_2,SRR6835747_2,SRR6835749_1,SRR6835753_2,SRR6835754_4,SRR6835756_3,SRR6835757_6,SRR6835758_2,SRR6835760_2,SRR6835762_2,SRR6835763_6,SRR6835764_6,SRR6835765_6,SRR6835768_1,SRR6835772_2,SRR6835773_3,SRR6835774_4,SRR6835775_4,SRR6835776_3,SRR6835778_3,SRR6835779_2,SRR6835780_4,SRR6835781_1,SRR6835782_4,SRR6835784_3,SRR6835785_1,SRR6835788_3,SRR6835789_2,SRR6835791_4,SRR6835792_3,SRR6835793_1,SRR6839638_2,SRR6839639_0,SRR6839640_1,SRR6839641_3,SRR6839642_1,SRR6839645_1,SRR6839646_3,SRR6839648_2,SRR6839649_1,SRR6839651_6,SRR6839652_5,SRR6839653_3,SRR6839654_3,SRR6839657_1,SRR6839660_6,SRR6839662_5,SRR6839663_2,SRR6839664_2,SRR6839668_2,SRR6839670_5,SRR6839671_4,SRR6839672_5,SRR6839673_2,SRR6839674_2,SRR6839676_5,SRR6839677_5,SRR6839678_4,SRR6839681_3,SRR6839682_2,SRR6839683_2,SRR6839684_2,SRR6839686_2,SRR6839687_2,SRR6839688_2,SRR6839690_2,SRR6839691_1,SRR6839692_2,SRR6839693_1,SRR6839694_3,SRR6839695_2,SRR6839697_3,SRR6839698_5,SRR6839699_2,SRR6839701_1,SRR6839703_2,SRR6839705_1,SRR6839706_2,SRR6839711_4,SRR6839712_1,SRR6839713_5,SRR6839715_1,SRR6839717_3,SRR6839718_5,SRR6839721_4,SRR6839722_2,SRR6839723_4,SRR6839724_2,SRR6839728_5,SRR6839729_2,SRR6839732_4,SRR6839733_3,SRR6839734_3,SRR6839735_2,SRR6839736_1,SRR6839737_2,SRR6839738_6,SRR6839739_3,SRR6839742_2,SRR6839743_1,SRR6839744_1,SRR6839745_3,SRR6839746_6,SRR6839752_6,SRR6839754_3,SRR6839755_3,SRR6839756_3,SRR6839757_2,SRR6839758_2,SRR6839762_3,SRR6839763_2,SRR6839764_4,SRR6839765_2,SRR6839766_2,SRR6839773_1,SRR6839774_3,SRR6839775_0,SRR6839776_4,SRR6839777_4,SRR6839778_3,SRR6839779_1,SRR6839780_3,SRR6839781_4,SRR6839783_2,SRR6839784_3,SRR6839785_3,SRR6839786_2,SRR6839787_3,SRR6839788_2,SRR6839789_2,SRR6839790_3,SRR6839794_4,SRR6839795_2,SRR6839796_2,SRR6839798_4,SRR6839799_1,SRR6839800_4,SRR6839801_3,SRR6839804_2,SRR6839805_2,SRR6839806_2,SRR6839807_3,SRR6839808_4,SRR6839811_7,SRR6839812_2,SRR6839814_2,SRR6839817_2,SRR6839818_2,SRR6839819_2,SRR6839820_2,SRR6839821_2,SRR6839823_2,SRR6839824_3,SRR6839826_4,SRR6839827_1,SRR6839829_2,SRR6839830_2,SRR6839831_4,SRR6839832_4,SRR6839833_3,SRR6839834_3,SRR6839835_5,SRR6839836_3,SRR6839837_3,SRR6839839_4,SRR6839842_2,SRR6839843_2,SRR6839844_5,SRR6839846_4,SRR6839848_0,SRR6839853_4,SRR6839854_2,SRR6839856_2,SRR6839857_4,SRR6839859_2,SRR6839860_3,SRR6839863_5,SRR6839865_2,SRR6839866_7,SRR6839867_3,SRR6839868_1,SRR6839869_2,SRR6839870_2,SRR6839871_3,SRR6839872_2,SRR6839874_2,SRR6839875_3,SRR6839876_3,SRR6839877_3,SRR6839878_4,SRR6839880_4,SRR6839881_2,SRR6839882_3,SRR6839883_3,SRR6839885_2,SRR6839887_3,SRR6839888_2,SRR6839890_4,SRR6839892_5,SRR6839894_2,SRR6839895_3,SRR6839896_6,SRR6839897_3,SRR6839900_2,SRR6839901_1,SRR6839902_2,SRR6839903_5,SRR6839905_5,SRR6839906_2,SRR6839907_1,SRR6839908_0,SRR6839911_3,SRR6839912_2,SRR6839914_0,SRR6839915_2,SRR6839916_1,SRR6839918_3,SRR6839919_4,SRR6839920_2,SRR6839921_4,SRR6839923_3,SRR6839924_1,SRR6839925_2,SRR6839928_3,SRR6839932_4,SRR6839934_3,SRR6839935_2,SRR6839937_3,SRR6839939_3,SRR6839940_2,SRR6839941_2,SRR6839942_2,SRR6839944_3,SRR6839946_0,SRR6839950_5,SRR6839953_3,SRR6839954_6,SRR6839955_2,SRR6839956_2,SRR6839958_1,SRR6839959_2,SRR6839962_2,SRR6839963_2,SRR6839964_2,SRR6839965_2,SRR6839966_2,SRR6839968_2,SRR6839970_4,SRR6839971_2,SRR6839972_4,SRR6839976_2,SRR6839977_2,SRR6839979_2,SRR6839981_1,SRR6839983_3,SRR6839985_1,SRR6839986_1,SRR6839987_1,SRR6839988_5,SRR6839989_2,SRR6839990_4,SRR6839991_1,SRR6839992_2,SRR6839995_4,SRR6839998_3,SRR6839999_1,SRR6840000_2,SRR6840001_2,SRR6840002_2,SRR6840003_2,SRR6840004_3,SRR6840005_2,SRR6840006_4,SRR6840008_4,SRR6840010_4,SRR6840011_4,SRR6840013_2,SRR6840015_4,SRR6840017_3,SRR6840018_1,SRR6840019_4,SRR6840020_0,SRR6840021_2,SRR6840022_3,SRR6840024_1,SRR6840026_2,SRR6840030_2,SRR6840032_3,SRR6840033_2,SRR6840036_3,SRR6840037_2,SRR6840038_3,SRR6840039_0,SRR6840040_4,SRR6840041_1,SRR6840042_2,SRR6840043_2,SRR6840046_1,SRR6840047_3,SRR6840048_4,SRR6840049_4,SRR6840051_3,SRR6840052_2,SRR6840056_3,SRR6840058_2,SRR6840059_1,SRR6840061_3,SRR6840062_1,SRR6840063_2,SRR6840065_2,SRR6840066_1,SRR6840067_4,SRR6840069_4,SRR6840070_2,SRR6840072_2,SRR6840073_3,SRR6840075_2,SRR6840076_2,SRR6840077_5,SRR6840078_3,SRR6840079_2,SRR6840081_3,SRR6840082_2,SRR6840084_4,SRR6840085_3,SRR6840086_5,SRR6840088_2,SRR6840089_3,SRR6840091_1,SRR6840093_3,SRR6840095_3,SRR6840096_1,SRR6840097_3,SRR6840098_0,SRR6840099_1,SRR6840100_5,SRR6840101_4,SRR6840103_3,SRR6840104_3,SRR6840105_2,SRR6840106_3,SRR6840107_2,SRR6840109_2,SRR6840110_4,SRR6840112_1,SRR6840113_2,SRR6840114_0,SRR6840115_4,SRR6840117_4,SRR6840119_4,SRR6840121_2,SRR6840122_2,SRR6840123_6,SRR6840124_2,SRR6840125_2,SRR6840126_2,SRR6840128_4,SRR6840129_1,SRR6840130_2,SRR6840131_2,SRR6840133_2,SRR6840134_2,SRR6840137_2,SRR6840138_2,SRR6840139_1,SRR6840140_3,SRR6840141_4,SRR6840142_2,SRR6840143_2,SRR6840144_2,SRR6840145_3,SRR6840149_2,SRR6840150_2,SRR6840151_4,SRR6840152_3,SRR6840154_5,SRR6840155_1,SRR6840157_1,SRR6840158_1,SRR6840159_2,SRR6840160_1,SRR6840161_3,SRR6840162_2,SRR6840163_1,SRR6840164_2,SRR6840167_1,SRR6840171_4,SRR6840172_3,SRR6840173_1,SRR6840174_1,SRR6840175_3,SRR6840177_4,SRR6840178_2,SRR6840181_1,SRR6840182_7,SRR6840183_1,SRR6840184_3,SRR6840185_4,SRR6840186_4,SRR6840187_4,SRR6840188_2,SRR6840190_2,SRR6840191_4,SRR6840193_3,SRR6840194_4,SRR6840195_3,SRR6840197_3,SRR6840198_2,SRR6840199_3,SRR6840200_3,SRR6840203_4,SRR6840206_2,SRR6840207_1,SRR6840208_2,SRR6840210_2,SRR6840211_2,SRR6840212_2,SRR6840215_1,SRR6840219_2,SRR6840221_4,SRR6840222_3,SRR6840226_4,SRR6840228_2,SRR6840229_2,SRR6840231_1,SRR6840233_4,SRR6840234_4,SRR6840235_3,SRR6840239_5,SRR6840240_1,SRR6840241_2,SRR6840242_4,SRR6840244_1,SRR6840245_2,SRR6840246_7,SRR6840248_1,SRR6840252_1,SRR6840253_2,SRR6840254_2,SRR6840255_2,SRR6840257_2,SRR6840258_2,SRR6840259_1,SRR6840261_5,SRR6840262_2,SRR6840265_1,SRR6840266_3,SRR6840267_3,SRR6840268_4,SRR6840270_2,SRR6840273_2,SRR6840274_4,SRR6840279_2,SRR6840280_3,SRR6840281_1,SRR6840282_2,SRR6840284_4,SRR6840287_1,SRR6840288_1,SRR6840289_3,SRR6840290_3,SRR6840291_3,SRR6840293_4,SRR6840296_3,SRR6840297_2,SRR6840298_1,SRR6840302_2,SRR6840304_2,SRR6840305_2,SRR6840306_4,SRR6840307_2,SRR6840311_2,SRR6840312_3,SRR6840313_3,SRR6840314_3,SRR6840315_3,SRR6840318_2,SRR6840319_2,SRR6840320_3,SRR6840321_1,SRR6840323_3,SRR6840324_1,SRR6840326_1,SRR6840327_1,SRR6840328_2,SRR6840329_3,SRR6840331_4,SRR6840332_3,SRR6840333_4,SRR6840334_4,SRR6840335_3,SRR6840337_2,SRR6840338_2,SRR6840340_2,SRR6840342_3,SRR6840344_4,SRR6840346_2,SRR6840347_2,SRR6840348_2,SRR6840349_2,SRR6840352_2,SRR6840358_2,SRR6840361_3,SRR6840362_2,SRR6840363_3,SRR6840366_2,SRR6840368_1,SRR6840370_1,SRR6840376_3,SRR6840378_1,SRR6840379_4,SRR6840380_4,SRR6840382_1,SRR6840383_2,SRR6840384_3,SRR6840386_1,SRR6840390_2,SRR6840394_3,SRR6840395_2,SRR6840396_1,SRR6840397_2,SRR6840398_3,SRR6840402_1,SRR6840404_3,SRR6840405_3,SRR6840408_2,SRR6840409_1,SRR6840410_5,SRR6840411_3,SRR6840413_3,SRR6840414_2,SRR6840415_3,SRR6840417_6,SRR6840419_3,SRR6840420_5,SRR6840421_1,SRR6840426_3,SRR6840427_5,SRR6840429_1,SRR6840430_6,SRR6840431_2,SRR6840433_4,SRR6840434_2,SRR6840435_2,SRR6840436_2,SRR6840437_3,SRR6840439_4,SRR6840440_5,SRR6840441_2,SRR6840444_5,SRR6840445_3,SRR6840447_4,SRR6840448_2,SRR6840451_1,SRR6840454_3,SRR6840460_3,SRR6840461_4,SRR6840462_3,SRR6840463_2,SRR6840466_1,SRR6840469_3,SRR6840470_2,SRR6840471_2,SRR6840472_2,SRR6840475_3,SRR6840476_3,SRR6840477_3,SRR6840478_1,SRR6840479_3,SRR6840480_3,SRR6840482_3,SRR6840483_4,SRR6840486_2,SRR6840488_1,SRR6840489_2,SRR6840491_3,SRR6840494_2,SRR6840496_3,SRR6840497_2,SRR6840498_3,SRR6840500_3,SRR6840505_2,SRR6840507_7,SRR6840509_1,SRR6840510_2,SRR6840513_2,SRR6840514_3,SRR6840518_2,SRR6840519_4,SRR6840521_4,SRR6840523_3,SRR6840524_2,SRR6840525_2,SRR6840526_2,SRR6840527_2,SRR6840528_2,SRR6840529_2,SRR6840532_0,SRR6840533_1,SRR6840535_1,SRR6840537_2,SRR6840538_2,SRR6840540_2,SRR6840541_1,SRR6840547_3,SRR6840548_4,SRR6840550_2,SRR6840551_2,SRR6840552_5,SRR6840554_2,SRR6840555_1,SRR6840556_5,SRR6840558_3,SRR6840560_3,SRR6840562_4,SRR6840563_5,SRR6840566_2,SRR6840567_3,SRR6840568_2,SRR6840569_2,SRR6840570_2,SRR6840571_5,SRR6840573_4,SRR6840575_3,SRR6840576_2,SRR6840577_2,SRR6840578_2,SRR6840579_2,SRR6840581_3,SRR6840582_2,SRR6840583_4,SRR6840584_4,SRR6840585_4,SRR6840586_1,SRR6840587_2,SRR6840588_4,SRR6840589_2,SRR6840591_4,SRR6840592_3,SRR6840593_6,SRR6840594_3,SRR6840597_2,SRR6840601_2,SRR6840603_5,SRR6840606_3,SRR6840607_3,SRR6840611_2,SRR6840612_4,SRR6840613_2,SRR6840614_4,SRR6840616_2,SRR6840617_2,SRR6840618_5,SRR6840621_5,SRR6840622_3,SRR6840624_2,SRR6840625_2,SRR6840626_2,SRR6840628_3,SRR6840630_3,SRR6840631_1,SRR6844565_2,SRR6844566_2,SRR6844567_2,SRR6844568_2,SRR6844569_3,SRR6844570_2,SRR6844571_2,SRR6844572_2,SRR6844573_2,SRR6844574_1,SRR6844578_2,SRR6844579_3,SRR6844582_2,SRR6844584_2,SRR6844585_3,SRR6844587_2,SRR6844588_2,SRR6844589_2,SRR6844590_1,SRR6844591_6,SRR6844592_5,SRR6844593_1,SRR6844600_1,SRR6844603_1,SRR6844604_4,SRR6844605_3,SRR6844607_1,SRR6844609_7,SRR6844610_4,SRR6844611_1,SRR6844612_1,SRR6844614_3,SRR6844616_2,SRR6844617_4,SRR6844618_4,SRR6844619_1,SRR6844621_1,SRR6844622_5,SRR6844624_4,SRR6844628_1,SRR6844630_2,SRR6844633_2,SRR6844637_5,SRR6844639_3,SRR6844640_3,SRR6844642_3,SRR6844644_1,SRR6844645_1,SRR6844646_3,SRR6844648_3,SRR6844649_3,SRR6844650_1,SRR6844651_2,SRR6844652_2,SRR6844659_4,SRR6844660_2,SRR6844661_6,SRR6844662_2,SRR6844663_2,SRR6844666_1,SRR6844667_3,SRR6844670_1,SRR6844671_4,SRR6844672_2,SRR6844674_2,SRR6844676_2,SRR6844678_5,SRR6844679_3,SRR6844682_1,SRR6844684_3,SRR6844686_4,SRR6844688_2,SRR6844690_4,SRR6844692_2,SRR6844693_2,SRR6844694_2,SRR6844695_2,SRR6844696_5,SRR6844697_5,SRR6844699_7,SRR6844700_1,SRR6844701_2,SRR6844703_3,SRR6844704_2,SRR6844705_1,SRR6844706_1,SRR6844707_3,SRR6844712_2,SRR6844713_1,SRR6844716_2,SRR6844717_1,SRR6844718_1,SRR6844723_2,SRR6844724_3,SRR6844726_4,SRR6844729_1,SRR6844730_1,SRR6844731_2,SRR6844733_1,SRR6844734_1,SRR6844737_5,SRR6844739_2,SRR6844740_3,SRR6844741_2,SRR6844743_3,SRR6844744_2,SRR6844746_3,SRR6844747_5,SRR6844754_3,SRR6844756_1,SRR6844757_4,SRR6844758_5,SRR6844759_6,SRR6844761_2,SRR6844762_3,SRR6844763_2,SRR6844765_2,SRR6844766_2,SRR6844768_2,SRR6844769_2,SRR6844772_2,SRR6844776_4,SRR6844777_3,SRR6844779_3,SRR6844780_2,SRR6844781_1,SRR6844783_3,SRR6844785_1,SRR6844786_3,SRR6844787_2,SRR6844790_2,SRR6844791_2,SRR6844792_2,SRR6844793_1,SRR6844795_2,SRR6844800_3,SRR6844805_2,SRR6844806_3,SRR6844808_4,SRR6844809_3,SRR6844810_3,SRR6844811_0,SRR6844813_1,SRR6844814_2,SRR6844815_1,SRR6844816_4,SRR6844818_1,SRR6844819_2,SRR6844821_5,SRR6844822_1,SRR6844824_2,SRR6844827_2,SRR6844828_3,SRR6844829_2,SRR6844831_2,SRR6844832_2,SRR6844834_3,SRR6844836_3,SRR6844839_4,SRR6844842_2,SRR6844844_3,SRR6844846_4,SRR6844847_3,SRR6844849_5,SRR6844850_1,SRR6844852_2,SRR6844853_5,SRR6844854_2,SRR6844857_2,SRR6844859_2,SRR6844860_2,SRR6844862_3,SRR6844865_2,SRR6844866_6,SRR6844867_3,SRR6844869_3,SRR6848394_5,SRR6848395_5,SRR6848396_5,SRR6848397_2,SRR6848398_1,SRR6848402_2,SRR6848403_1,SRR6848404_2,SRR6848406_3,SRR6848408_2,SRR6848409_2,SRR6848410_1,SRR6848412_5,SRR6848415_2,SRR6848417_1,SRR6848419_1,SRR6848422_1,SRR6848425_2,SRR6848426_3,SRR6848429_1,SRR6848430_3,SRR6848432_4,SRR6848433_2,SRR6848434_2,SRR6848435_2,SRR6848436_4,SRR6848437_4,SRR6848438_4,SRR6848439_2,SRR6848442_2,SRR6848443_5,SRR6848444_2,SRR6848445_4,SRR6848446_4,SRR6848447_2,SRR6848448_2,SRR6848452_3,SRR6848453_2,SRR6848455_2,SRR6848458_3,SRR6848459_2,SRR6848460_2,SRR6848462_2,SRR6848463_2,SRR6848465_1,SRR6848466_1,SRR6848467_2,SRR6848470_1,SRR6848472_2,SRR6848479_2,SRR6848480_2,SRR6848484_2,SRR6848485_2,SRR6848488_4,SRR6848489_2,SRR6848492_2,SRR6848494_2,SRR6848495_2,SRR6848496_2,SRR6848497_3,SRR6848498_3,SRR6848502_5,SRR6848504_3,SRR6848509_2,SRR6848510_3,SRR6848511_3,SRR6848512_2,SRR6848513_1,SRR6848514_7,SRR6848515_3,SRR6848516_2,SRR6848517_2,SRR6848518_2,SRR6848519_1,SRR6848521_4,SRR6848523_1,SRR6848525_1,SRR6848526_5,SRR6848528_1,SRR6848529_2,SRR6848530_3,SRR6848531_1,SRR6848534_1,SRR6848535_1,SRR6848537_2,SRR6848538_2,SRR6848539_2,SRR6848541_2,SRR6848544_5,SRR6848548_1,SRR6848549_2,SRR6848550_2,SRR6848552_2,SRR6848553_2,SRR6848554_2,SRR6848556_2,SRR6848557_2,SRR6848561_1,SRR6848565_4,SRR6848566_2,SRR6848567_5,SRR6848568_3,SRR6848570_3,SRR6848572_2,SRR6848573_3,SRR6848574_5,SRR6848575_3,SRR6848576_4,SRR6848579_4,SRR6848580_1,SRR6848581_4,SRR6848582_2,SRR6848585_2,SRR6848589_1,SRR6848592_2,SRR6848593_3,SRR6848594_1,SRR6848595_2,SRR6848596_3,SRR6848597_2,SRR6848598_1,SRR6848600_2,SRR6848602_3,SRR6848603_1,SRR6848604_2,SRR6848605_2,SRR6848606_2,SRR6848607_1,SRR6848608_4,SRR6848609_5,SRR6848610_2,SRR6848611_1,SRR6848612_2,SRR6848613_4,SRR6848614_2,SRR6848615_2,SRR6848616_5,SRR6848620_2,SRR6848621_3,SRR6848624_1,SRR6848629_1,SRR6848630_2,SRR6848631_5,SRR6848632_2,SRR6848633_2,SRR6848636_5,SRR6848637_2,SRR6848638_3,SRR6848639_3,SRR6848640_8,SRR6848641_6,SRR6848644_2,SRR6848645_2,SRR6848647_1,SRR6848648_2,SRR6848651_3,SRR6848652_0,SRR6848653_1,SRR6848654_2,SRR6848656_3,SRR6848657_3,SRR6848658_2,SRR6848660_2,SRR6848662_1,SRR6848663_2,SRR6848667_2,SRR6848668_2,SRR6848670_0,SRR6848675_2,SRR6848676_2,SRR6848677_1,SRR6848678_2,SRR6848679_1,SRR6848681_2,SRR6848682_3,SRR6848683_3,SRR6848685_2,SRR6848686_2,SRR6848689_2,SRR6848691_3,SRR6848694_3,SRR6848695_4,SRR6848696_3,SRR6848697_3,SRR6848698_3,SRR6848699_4,SRR6848700_2,SRR6848701_2,SRR6848702_3,SRR6848703_2,SRR6848704_2,SRR6848705_4,SRR6848706_3,SRR6848707_2,SRR6848708_2,SRR6848709_1,SRR6848710_2,SRR6848713_2,SRR6848724_2,SRR6848728_3,SRR6848729_1,SRR6848730_4,SRR6848731_4,SRR6848732_4,SRR6848733_3,SRR6848734_2,SRR6848735_3,SRR6848736_3,SRR6848738_4,SRR6848741_3,SRR6848742_2,SRR6848745_4,SRR6848747_1,SRR6848751_2,SRR6848753_2,SRR6848754_4,SRR6848756_3,SRR6848757_1,SRR6848758_2,SRR6848759_1,SRR6848760_2,SRR6848762_3,SRR6848763_4,SRR6848766_2,SRR6848767_2,SRR6848768_2,SRR6848769_2,SRR6848771_5,SRR6848772_3,SRR6848773_1,SRR6848774_2,SRR6848775_2,SRR6848777_2,SRR6848778_5,SRR6848781_2,SRR6848782_2,SRR6848783_2,SRR6848786_2,SRR6848787_4,SRR6848789_3,SRR6848795_2,SRR6848798_2,SRR6848799_2,SRR6848801_3,SRR6848804_3,SRR6848806_3,SRR6848807_2,SRR6848808_2,SRR6848809_1,SRR6848810_2,SRR6848811_1,SRR6848813_2,SRR6848815_3,SRR6848816_1,SRR6848818_2,SRR6848819_2,SRR6848820_4,SRR6848821_2,SRR6848822_1,SRR6848824_2,SRR6848825_1,SRR6848826_3,SRR6848828_5,SRR6848831_1,SRR6848832_2,SRR6848833_1,SRR6848834_2,SRR6848837_2,SRR6848838_2,SRR6919332_2,SRR6919333_1,SRR6919334_1,SRR6919335_1,SRR6919336_0,SRR6919337_1,SRR6919338_20,SRR6919339_0,SRR6919340_0,SRR6919341_1,SRR6919342_2,SRR6919343_1,SRR6919344_1,SRR6919345_6,SRR6919346_0,SRR6919347_1,SRR6919348_2,SRR6919349_2,SRR6919350_2,SRR6919351_1,SRR6919352_1,SRR6919353_1,SRR6919354_1,SRR6919355_0,SRR6919356_0,SRR6919357_2,SRR6919358_2,SRR6919359_2,SRR6919360_2,SRR6919361_1,SRR6919362_1,SRR6919363_1,SRR6919364_1,SRR6919365_0,SRR6919366_2,SRR6919367_3,SRR6919368_1,SRR6919369_0,SRR6919370_1,SRR6919371_1,SRR6919372_1,SRR6919373_2,SRR6919374_2,SRR6919375_0,SRR6919376_1,SRR6919377_1,SRR6919378_2,SRR6919379_1,SRR6919380_2,SRR6919381_0,SRR6919382_1,SRR6919383_2,SRR6919384_0,SRR6919385_1,SRR6919386_1,SRR6919387_1,SRR6919388_7,SRR6919389_2,SRR6919390_12,SRR6919391_5,SRR6919392_1,SRR6919393_1,SRR6919394_6,SRR6919395_1,SRR6919396_1,SRR6919397_28,SRR6919398_0,SRR6919399_4,SRR6919400_14,SRR6919401_3,SRR6919402_0,SRR6919403_0,SRR6919404_0,SRR6919405_13,SRR6919406_0,SRR6919407_1,SRR6919408_1,SRR6919409_1,SRR6919410_0,SRR6919411_1,SRR6919412_2,SRR6919413_3,SRR6919414_11,SRR6919415_0,SRR6919416_7,SRR6919417_0,SRR6919418_0,SRR6919419_27,SRR6919420_0,SRR6919421_1,SRR6919422_24,SRR6919423_0,SRR6919424_0,SRR6919425_0,SRR6919426_32,SRR6919427_2,SRR6919428_1,SRR6919429_2,SRR6919430_2,SRR6919431_1,SRR6919432_2,SRR6919433_1,SRR6919434_2,SRR6919435_2,SRR6919436_2,SRR6919437_1,SRR6919438_0,SRR6919439_1,SRR6919440_1,SRR6919441_0,SRR6919442_9,SRR6919443_4,SRR6919444_2,SRR6919445_0,SRR6919446_0,SRR6919447_6,SRR6919448_1,SRR6919449_1,SRR6919450_1,SRR6919451_1,SRR6919452_1,SRR6919453_1,SRR6919454_1,SRR6919455_1,SRR6919456_1,SRR6919457_1,SRR6919458_0,SRR6919459_1,SRR6919460_1,SRR6919461_2,SRR6919462_1,SRR6919463_1,SRR6919464_0,SRR6919465_3,SRR6919466_0,SRR6919467_1,SRR6919470_0,SRR6919471_1,SRR6919472_1,SRR6919473_1,SRR6919474_1,SRR6919475_2,SRR6919476_0,SRR7706695_2,SRR7706696_5,SRR7706698_2,SRR7706703_2,SRR7706704_2,SRR7706706_2,SRR7706708_1,SRR7706709_3,SRR7706710_4,SRR7706712_3,SRR7706713_0,SRR7706714_0,SRR7706715_2,SRR7706717_1,SRR7706718_4,SRR7706719_3,SRR7706720_1,SRR7706723_1,SRR7706724_1,SRR7706725_4,SRR7706726_4,SRR7706728_2,SRR7706729_2,SRR7706730_3,SRR7706731_2,SRR7706733_3,SRR7706735_2,SRR7706737_1,SRR7706739_4,SRR7706740_3,SRR7706741_4,SRR7706742_3,SRR7706743_2,SRR7706744_4,SRR7706745_2,SRR7706747_3,SRR7706748_1,SRR7706750_2,SRR7706751_1,SRR7706752_2,SRR7706754_3,SRR7706756_2,SRR7706757_2,SRR7706758_2,SRR7706761_2,SRR7706762_2,SRR7706763_2,SRR7706769_2,SRR7706770_2,SRR7706772_2,SRR7706773_2,SRR7706776_3,SRR7706779_5,SRR7706780_1,SRR7706782_4,SRR7706783_3,SRR7706785_4,SRR7706787_2,SRR7706789_4,SRR7706790_6,SRR7706791_4,SRR7706792_3,SRR7706793_1,SRR7706794_2,SRR7706795_2,SRR7706796_2,SRR7706797_3,SRR7706798_2,SRR7706799_4,SRR7706801_2,SRR7706802_2,SRR7706803_2,SRR7706804_2,SRR7706806_0,SRR7706810_2,SRR7706811_3,SRR7706814_3,SRR7706816_4,SRR7706817_4,SRR7706818_2,SRR7706820_2,SRR7706821_3,SRR7706822_2,SRR7706823_3,SRR7706824_2,SRR7706829_5,SRR7706831_6,SRR7706833_3,SRR7706834_2,SRR7706835_3,SRR7706840_3,SRR7706841_3,SRR7706842_3,SRR7706843_2,SRR7706844_3,SRR7706846_3,SRR7706847_3,SRR7706848_2,SRR7706850_4,SRR7706851_3,SRR7706853_2,SRR7706854_2,SRR7706855_4,SRR7706856_3,SRR7706857_3,SRR7706858_2,SRR7706860_6,SRR7706861_3,SRR7706863_3,SRR7706864_2,SRR7706867_4,SRR7706868_2,SRR7706869_2,SRR7706870_3,SRR7706871_2,SRR7706873_2,SRR7706874_2,SRR7706878_2,SRR7706879_1,SRR7706881_2,SRR7706883_3,SRR7706885_1,SRR7706886_3,SRR7706887_5,SRR7706888_0,SRR7706890_9,SRR7706892_1,SRR7706896_2,SRR7706898_8,SRR7706902_5,SRR7706904_1,SRR7706905_4,SRR7706908_1,SRR7706909_3,SRR7706911_2,SRR7706912_2,SRR7706913_1,SRR7706914_2,SRR7706915_5,SRR7706916_4,SRR7706917_4,SRR7706920_1,SRR7706922_2,SRR7706923_1,SRR7706924_1,SRR7706925_4,SRR7706926_0,SRR7706927_2,SRR7706928_3,SRR7706929_2,SRR7706930_2,SRR7706931_1,SRR7706932_2,SRR7706933_4,SRR7706934_2,SRR7706935_2,SRR7706936_3,SRR7706937_3,SRR7706938_1,SRR7706939_3,SRR7706940_1,SRR7706941_4,SRR7706942_2,SRR7706943_1,SRR7706944_2,SRR7706945_4,SRR7706946_4,SRR7706947_2,SRR7706948_2,SRR7706950_3,SRR7706951_1,SRR7706952_3,SRR7706953_1,SRR7706954_4,SRR7706955_3,SRR7706956_2,SRR7706957_2,SRR7706958_2,SRR7706959_4,SRR7706960_2,SRR7706961_1,SRR7706963_3,SRR7706964_3,SRR7706966_1,SRR7706968_2,SRR7706971_3,SRR7706973_4,SRR7706974_4,SRR7706976_1,SRR7706977_2,SRR7706981_1,SRR7706982_2,SRR7706983_4,SRR7706986_3,SRR7706987_2,SRR7706988_1,SRR7706991_4,SRR7706993_0,SRR7706994_6,SRR7706995_2,SRR7706996_1,SRR7706997_4,SRR7706998_2,SRR7707000_2,SRR7707002_1,SRR7707003_2,SRR7707005_2,SRR7707006_2,SRR7707010_4,SRR7707011_2,SRR7707012_2,SRR7707014_2,SRR7707015_2,SRR7707017_4,SRR7707019_8,SRR7707020_8,SRR7707022_8,SRR7707023_3,SRR7707027_2,SRR7707028_4,SRR7707031_1,SRR7707032_8,SRR7707033_6,SRR7707035_4,SRR7707037_2,SRR7707039_6,SRR7707041_1,SRR7707042_3,SRR7707044_2,SRR7707046_2,SRR7707048_4,SRR7707050_2,SRR7707051_2,SRR7707052_6,SRR7707054_2,SRR7707055_4,SRR7707056_2,SRR7707057_1,SRR7707059_1,SRR7707060_1,SRR7707062_1,SRR7707063_5,SRR7707064_1,SRR7707067_4,SRR7707072_3,SRR7707074_1,SRR7707076_2,SRR7707077_1,SRR7707078_2,SRR7707079_3,SRR7707080_2,SRR7707081_2,SRR7707082_4,SRR7707083_1,SRR7707084_1,SRR7707086_2,SRR7707088_1,SRR7707089_1,SRR7707091_3,SRR7707092_3,SRR7707099_2,SRR7707100_2,SRR7707101_3,SRR7707102_3,SRR7707103_2,SRR7707104_4,SRR7707106_3,SRR7707107_2,SRR7707108_2,SRR7707109_1,SRR7707110_3,SRR7707114_1,SRR7707116_2,SRR7707117_2,SRR7707118_3,SRR7707119_3,SRR7707121_1,SRR7707123_3,SRR7707125_2,SRR7707126_2,SRR7707127_2,SRR7707128_2,SRR7707129_3,SRR7707130_8,SRR7707131_5,SRR7707132_2,SRR7707133_1,SRR7707134_1,SRR7707135_1,SRR7707137_2,SRR7707138_1,SRR7707139_1,SRR7707140_2,SRR7707142_2,SRR7707143_2,SRR7707145_6,SRR7707146_4,SRR7707147_2,SRR7707148_3,SRR7707150_2,SRR7707155_2,SRR7707156_6,SRR7707159_3,SRR7707160_4,SRR7707161_2,SRR7707162_4,SRR7707163_4,SRR7707164_2,SRR7707165_2,SRR7707166_4,SRR7707167_3,SRR7707169_2,SRR7707172_2,SRR7707174_4,SRR7707175_2,SRR7707176_1,SRR7707179_4,SRR7707180_4,SRR7707182_2,SRR7707183_2,SRR7707184_2,SRR7707185_4,SRR7707186_2,SRR7707187_2,SRR7707195_1,SRR7707197_14,SRR7707199_2,SRR7707200_4,SRR7707202_3,SRR7707204_2,SRR7707205_4,SRR7707206_3,SRR7707207_4,SRR7707208_4,SRR7707209_3,SRR7707211_2,SRR7707212_4,SRR7707213_2,SRR7707214_1,SRR7707215_1,SRR7707216_1,SRR7707217_1,SRR7707219_2,SRR7707220_2,SRR7707221_4,SRR7707224_1,SRR7707225_4,SRR7707228_4,SRR7707233_1,SRR7707234_2,SRR7707237_3,SRR7707238_2,SRR7707240_4,SRR7707242_3,SRR7707243_1,SRR7707245_3,SRR7707247_4,SRR7707248_3,SRR7707253_4,SRR7707257_1,SRR7707259_2,SRR7707260_5,SRR7707262_3,SRR7707263_3,SRR7707264_4,SRR7707269_2,SRR7707270_2,SRR7707271_3,SRR7707279_3,SRR7707281_0,SRR7707286_2,SRR7707287_2,SRR7707288_1,SRR7707290_1,SRR7707291_1,SRR7707293_1,SRR7707294_2,SRR7707296_0,SRR7707297_0,SRR7707298_2,SRR7707300_4,SRR7707301_2,SRR7707302_3,SRR7707304_3,SRR7707307_2,SRR7707308_3,SRR7707309_2,SRR7707310_1,SRR7707312_2,SRR7707313_2,SRR7707314_2,SRR7707317_1,SRR7707319_3,SRR7707322_4,SRR7707326_3,SRR7707328_2,SRR7707330_3,SRR7707331_3,SRR7707332_3,SRR7707333_2,SRR7707334_2,SRR7707335_3,SRR7707338_4,SRR7707340_4,SRR7707341_2,SRR7707342_4,SRR7707343_2,SRR7707344_4,SRR7707345_3,SRR7707346_3,SRR7707347_5,SRR7707349_3,SRR7707350_5,SRR7707351_2,SRR7707352_7,SRR7707353_2,SRR7707355_3,SRR7707356_3,SRR7707358_2,SRR7707359_3,SRR7707361_2,SRR7707363_5,SRR7707366_2,SRR7707367_1,SRR7707369_3,SRR7707370_3,SRR7707372_4,SRR7707373_3,SRR7707375_2,SRR7707377_5,SRR7707379_2,SRR7707381_1,SRR7707382_1,SRR7707383_1,SRR7707385_3,SRR7707386_1,SRR7707389_1,SRR7707390_2,SRR7707392_2,SRR7707393_3,SRR7707394_3,SRR7707395_2,SRR7707396_2,SRR7707397_4,SRR7707398_3,SRR7707399_2,SRR7707400_2,SRR7707401_3,SRR7707402_4,SRR7707405_3,SRR7707406_2,SRR7707407_1,SRR7707409_0,SRR7707413_2,SRR7707414_5,SRR7707415_3,SRR7707416_2,SRR7707417_2,SRR7707419_2,SRR7707420_1,SRR7707422_5,SRR7707423_1,SRR7707424_2,SRR7707425_3,SRR7707427_2,SRR7707428_2,SRR7707429_4,SRR7707430_1,SRR7707431_1,SRR7707432_2,SRR7707434_8,SRR7707435_3,SRR7707438_1,SRR7707439_2,SRR7707442_2,SRR7707446_3,SRR7707447_2,SRR7707448_2,SRR7707452_4,SRR7707453_1,SRR7707455_2,SRR7707461_1,SRR7707462_2,SRR7707466_3,SRR7707467_3,SRR7707468_1,SRR7707469_1,SRR7707472_3,SRR7707473_2,SRR7707474_3,SRR7707475_2,SRR7707477_2,SRR7707479_3,SRR7707480_2,SRR7707481_2,SRR7707483_2,SRR7707485_6,SRR7707486_1,SRR7707487_2,SRR7707488_1,SRR7707491_2,SRR7707493_2,SRR7707494_2,SRR7707495_2,SRR7707499_2,SRR7707500_4,SRR7707501_3,SRR7707502_1,SRR7707503_1,SRR7707504_3,SRR7707506_2,SRR7707507_2,SRR7707510_0,SRR7707511_4,SRR7707512_2,SRR7707513_2,SRR7707514_2,SRR7707515_2,SRR7707516_2,SRR7707517_1,SRR7707519_2,SRR7707520_4,SRR7707522_1,SRR7707523_3,SRR7707525_3,SRR7707526_2,SRR7707527_2,SRR7707528_3,SRR7707529_1,SRR7707530_3,SRR7707532_2,SRR7707533_2,SRR7707534_2,SRR7707535_2,SRR7707536_2,SRR7707537_3,SRR7707539_4,SRR7707540_2,SRR7707543_2,SRR7707544_1,SRR7707545_4,SRR7707546_2,SRR7707547_2,SRR7707548_2,SRR7707550_6,SRR7707551_4,SRR7707554_2,SRR7707556_2,SRR7707557_2,SRR7707561_2,SRR7707562_6,SRR7707563_3,SRR7707565_3,SRR7707567_6,SRR7707568_1,SRR7707569_2,SRR7707570_3,SRR7707571_3,SRR7707572_1,SRR7707573_2,SRR7707574_3,SRR7707575_1,SRR7707577_2,SRR7707580_2,SRR7707582_1,SRR7707586_1,SRR7707590_2,SRR7707593_6,SRR7707598_2,SRR7707599_2,SRR7707600_2,SRR7707602_3,SRR7707603_1,SRR7707604_2,SRR7707605_2,SRR7707606_1,SRR7707607_1,SRR7707612_0,SRR7707614_3,SRR7707616_2,SRR7707618_5,SRR7707619_4,SRR7707621_4,SRR7707622_2,SRR7707623_4,SRR7707625_2,SRR7707626_1,SRR7707627_2,SRR7707628_2,SRR7707631_3,SRR7707632_4,SRR7707635_2,SRR7707638_3,SRR7707639_1,SRR7707641_3,SRR7707643_1,SRR7707644_2,SRR7707646_2,SRR7707647_6,SRR7707649_2,SRR7707650_2,SRR7707651_2,SRR7707652_2,SRR7707653_2,SRR7707654_3,SRR7707656_1,SRR7707657_4,SRR7707658_3,SRR7707659_4,SRR7707660_1,SRR7707661_2,SRR7707663_2,SRR7707664_4,SRR7707665_4,SRR7707667_3,SRR7707669_1,SRR7707670_3,SRR7707672_2,SRR7707679_3,SRR7707680_3,SRR7707681_3,SRR7707683_2,SRR7707685_2,SRR7707686_4,SRR7707687_1,SRR7707688_5,SRR7707689_2,SRR7707690_2,SRR7707692_2,ERR1629556_1,SRR1574547_5,SRR1574548_5,SRR1574549_5,SRR1574550_6,SRR1574551_5,SRR1574552_8,SRR1574553_5,SRR1574554_5,SRR1574555_6,SRR1574556_14,SRR1574557_5,SRR1574558_13,SRR1574559_4,SRR1574560_6,SRR1574561_13,SRR1574564_10,SRR1574565_4,SRR1574566_6,SRR1574567_3,SRR1574568_5,SRR1574569_6,SRR1574570_6,SRR1574571_5,SRR1574572_5,SRR1574573_4,SRR1574574_6,SRR1574575_3,SRR1574576_1,SRR1574577_34,SRR1574579_9,SRR1574580_11,SRR1574581_5,SRR1574582_6,SRR1574583_5,SRR1574587_13,SRR1574589_62,SRR1574590_6,SRR1574591_0,SRR1574592_30,SRR1574593_14,SRR1574594_3,SRR1574595_1,SRR1574596_57,SRR1574597_92,SRR1574598_3,SRR1574599_4,SRR1574600_34,SRR1574601_18,SRR1574602_2,SRR1574603_2,SRR1574604_3,SRR1574605_6,SRR1574606_3,SRR1574607_4,SRR1574608_4,SRR1574609_0,SRR1574611_5,SRR1574612_4,SRR8195504_66,SRR8195505_65,SRR8195506_11,SRR8195507_16,SRR8195508_18,SRR8195509_20,SRR8195510_17,SRR8195511_16,SRR8195513_4,SRR8195515_3
MMLLTIFIFFIFIINFMIIIGTDQKFGVSLSEGAKKVYQETVTIQAKRGTIYDRNGTAIAVDSTTYSIYAILDKSFVSASDEKLYVQPSQYETVADILKKHLGMKKTDVIKQLKRKGLFQVSFGPSGSGISYSTMSTIQKAMEDAKIKGIAFTTSPGRMYPNGTFASEFIGLASLTEDKKTGVKSLVGKTGLEASFDKILSGQDGVITYQKDRNGTTLLGTGKTVKKAIDGKDIYTTLSEPIQTFLETQMDVFQAKSNGQLASATLVNAKTGEILATTQRPTYNADTLKGLENTNYKWYSALHQGNFEPGSTMKVMTLAAAIDDKVFNPNETFSNANGLTIADATIQDWSINEGISTGQYMNYAQGFAFSSNVGMTKLEQKMGNAKWMNYLTKFRFGFPTRFGLKDEDAGIFPSDNIVTQAMSAFGQGISVTQIQMLRAFTAISNNGEMLEPQFISQIYDPNTASFRTANKEIVGKPVSKKAASETRQYMIGVGTDPEFGTLYSKTFGPIIKVGDLPVAVKSGTAQIGSEDGSGYQDGGLTNYVYSVVAMVPADKPDFLMYVTMTKPQHFGPLFWQDVVNPVLEEAYLMQDTLTKPVVSDANRQTTYKLPNFVGKNPGETSSELRRNLVQPVVLGTGSKIKKVSHQPGQTLTENQQVLILSDRFVEVPDMYGWTKSNVKTFAKWTGIDISFKGTDSGRVMKQSVDVGKSLKKIKKMTITLGD
>4 ERR1359351_2,ERR1359365_2,ERR1359570_2,ERR1359620_1,ERR1359687_2,ERR1359844_2,ERR1733016_1,ERR1733230_2,ERR1733416_2,ERR1733585_2,ERR1733593_2,ERR1733660_2,ERR1734259_2,ERR1735352_9,ERR1735417_6
MMLLTIFIFFIFIINFMIIIGTDQKFGVSLSEGAKKVYQETVTIQAKRGTIYDRNGTAIAVDSTTYSIYAILDKSFVSASDEKLYVQPSQYETVADILKKHLGMKKTDVIKQLKRKGLFQVSFGPSGSGISYSTMSTIQKAMEDAKIKGIAFTTSPGRMYPNGTFASEFIGLASLTEDKKTGVKSLVGKTGLEASFDKILSGQDGVITYQKDRNGTTLLGTGKTVKKAIDGKDIYTTLSEPIQTFLETQMDVFQAKSNGQLASATLVNAKTGEILATTQRPTYNADTLKGLENTNYKWYSALHQGNFEPGSTMKVMTLAAAIDDKVFNPNETFSNANGLTIADATIQDWSINEGISTGQYMNYAQGFAFSSNVGMTKLEQKMGNAKWMNYLTKFRFGFPTRFGLKDEDAGIFPSDNIVTQAMSAFGQGISVTQIQMLRAFTAISNNGEMLEPQFISQIYDPNTASFRTANKEIVGKPVSKKAASETRQYMIGVGTDPEFGTLYSKTFGPIIKVGDLPVAVKSGTAQIGSEDGSGYQDGGLTNYVYSVVAMVPADKPDFLMYVTMTKPQHFAHLFWQDVVNPVLEEAYLMQDTLTKPVVSDANRQTTYKLPNFVGKNPGETSSELRRNLVQPVVLGTGSKIKKVSHQPGQTLTENQQVLILSDRFVEVPDMYGWTKSNVKTFAKWTGIDISFKGTDSGRVMKQSVDVGKSLKKIKKMTITLGD
>5 ERR1359358_3,ERR1733757_3,SRR5853376_3,SRR5853385_3,SRR5853417_4,SRR5853431_3,SRR5853550_3,SRR5853606_2,SRR5853740_3,SRR5853802_2,SRR5853804_2,SRR5853810_4,SRR5853824_3,SRR5853829_3,SRR5854121_3,SRR5854138_3,SRR5854212_3,SRR5854265_3,SRR5858313_3,SRR5858338_3,SRR5858348_3,SRR5858362_3,SRR5858380_3,SRR5858385_3,SRR5858410_3,SRR5858541_3,SRR5858557_3,SRR5858740_4,SRR6834812_3,SRR6834866_2,SRR6834999_4,SRR6835084_4,SRR6835178_3,SRR6835183_3,SRR6835251_3,SRR6835338_3,SRR6835339_3,SRR6835389_3,SRR6835394_3,SRR6835398_3,SRR6835399_3,SRR6835405_3,SRR6835422_3,SRR6835506_3,SRR6835517_3,SRR6835555_3,SRR6835783_3,SRR6839815_3,SRR6839850_3,SRR6839960_3,SRR6840035_3,SRR6840060_3,SRR6840196_3,SRR6840224_3,SRR6840275_3,SRR6840294_3,SRR6840387_3,SRR6840458_3,SRR6840517_3,SRR6840608_3,SRR6840610_3,SRR6840633_3,SRR6844601_3,SRR6844608_3,SRR6848416_2,SRR6848421_3,SRR6848560_3,SRR6848684_3,SRR6848750_3,SRR6848812_3,SRR7706722_3,SRR7706808_3,SRR7706837_2,SRR7706895_2,SRR7706918_3,SRR7707018_3,SRR7707244_3,SRR7707388_3,SRR7707436_3,SRR7707450_2,SRR7707629_4,SRR7707640_2
MMLLTIFIFFIFIINFMIIIGTDQKFGVSLSEGAKKVYQETVTIQAKRGTIYDRNGTAIAVDSTTYSIYAILDKSFVSASDEKLYVQPSQYETVADILKKHLGMKKTDVIKQLKRKGLFQVSFGPSGSGISYSTMSTIQKAMEDAKIKGIAFTTSPGRMYPNGTFASEFIGLASLTEDKKTGVKSLVGKTGLEASFDKILSGQDGVITYQKDRNGTTLLGTGKTVKKAIDGKDIYTTLSEPIQTFLETQMDVFQAKSNGQLASATLVNAKTGEILATTQRPTYNADTLKGLENTNYKWYSALHQGNFEPGSTMKVMTLAAAIDDKVFNPNETFSNANGLTIADATIQDWSINEGISTGQYMNYAQGFAFSSNVGMTKLEQKMGNAKWMNYLTKFRFGFPTRFGLKDEDAGIFPSDNIVTQAMSAFGQGISVTQIQMLRAFTAISNNGEMLEPQFISQIYDPNTASFRTANKEIVGKPVSKKAASETRQYMIGVGTDPEFGTLYSKTFGPIIKVGDLPVAVKSGTAQIGSEDGSGYQDGGLTNYVYSVVAMVPADKPDFLMYVTTTKPQHFGPLFWQDVVNPVLEEAYLMQDTLTKPVVSDANRQTTYKLPNFVGKNPGETSSELRRNLVQPVVLGTGSKIKKVSHQPGQTLTENQQVLILSDRFVEVPDMYGWTKSNVKTFAKWTGIDISFKGTDSGRVMKQSVDVGKSLKKIKKMTITLGD
>6 ERR1359361_2,ERR1359379_1,ERR1359382_3,ERR1359386_2,ERR1359397_1,ERR1359504_3,ERR1359526_2,ERR1359534_2,ERR1359542_2,ERR1359579_2,ERR1359586_2,ERR1359628_2,ERR1359629_2,ERR1359638_2,ERR1359658_2,ERR1359671_2,ERR1359703_2,ERR1359718_2,ERR1359725_2,ERR1359743_2,ERR1359782_4,ERR1359812_1,ERR1359813_1,ERR1359826_2,ERR1359849_2,ERR1359856_3,ERR1359857_2,ERR1359860_2,ERR1359875_4,ERR1732456_2,ERR1732462_2,ERR1732467_1,ERR1732475_2,ERR1732497_2,ERR1732499_1,ERR1732501_3,ERR1732503_2,ERR1732515_2,ERR1732535_2,ERR1732539_2,ERR1732544_2,ERR1732561_2,ERR1732588_1,ERR1732595_2,ERR1732615_2,ERR1732624_1,ERR1732629_1,ERR1732642_12,ERR1732645_2,ERR1732650_5,ERR1732651_2,ERR1732729_2,ERR1732746_2,ERR1732749_1,ERR1732751_1,ERR1732774_1,ERR1732776_2,ERR1732778_3,ERR1732780_2,ERR1732781_2,ERR1732800_1,ERR1732806_2,ERR1732813_2,ERR1732818_4,ERR1732819_3,ERR1732824_1,ERR1732827_2,ERR1732837_2,ERR1732880_2,ERR1732897_2,ERR1732924_1,ERR1732932_2,ERR1732933_2,ERR1732943_1,ERR1732957_1,ERR1732974_2,ERR1732978_2,ERR1732984_2,ERR1732989_2,ERR1732993_2,ERR1732994_2,ERR1733001_1,ERR1733002_2,ERR1733021_2,ERR1733030_2,ERR1733037_6,ERR1733059_1,ERR1733060_1,ERR1733090_2,ERR1733095_2,ERR1733123_2,ERR1733128_2,ERR1733143_2,ERR1733156_1,ERR1733167_3,ERR1733169_2,ERR1733172_2,ERR1733182_3,ERR1733190_0,ERR1733191_6,ERR1733213_1,ERR1733214_2,ERR1733225_2,ERR1733242_1,ERR1733250_2,ERR1733258_2,ERR1733263_6,ERR1733267_2,ERR1733275_2,ERR1733277_2,ERR1733320_1,ERR1733322_1,ERR1733328_2,ERR1733331_2,ERR1733335_2,ERR1733343_0,ERR1733345_2,ERR1733358_0,ERR1733360_5,ERR1733361_2,ERR1733370_3,ERR1733382_2,ERR1733383_2,ERR1733398_2,ERR1733401_2,ERR1733421_3,ERR1733428_2,ERR1733441_2,ERR1733451_1,ERR1733452_2,ERR1733463_2,ERR1733481_2,ERR1733505_2,ERR1733510_3,ERR1733526_2,ERR1733538_1,ERR1733543_2,ERR1733549_2,ERR1733555_1,ERR1733560_2,ERR1733582_2,ERR1733583_4,ERR1733587_7,ERR1733589_2,ERR1733602_4,ERR1733612_2,ERR1733614_2,ERR1733620_2,ERR1733633_2,ERR1733646_6,ERR1733658_2,ERR1733667_2,ERR1733738_2,ERR1733740_2,ERR1733745_2,ERR1733754_2,ERR1733761_2,ERR1733803_2,ERR1733808_0,ERR1733819_2,ERR1733827_2,ERR1733831_2,ERR1733832_2,ERR1733853_2,ERR1733868_2,ERR1733874_2,ERR1733879_2,ERR1733886_2,ERR1733923_3,ERR1733928_2,ERR1733936_2,ERR1733944_2,ERR1733957_1,ERR1733958_2,ERR1733961_3,ERR1733963_1,ERR1733964_2,ERR1733965_2,ERR1733969_2,ERR1733970_1,ERR1733980_2,ERR1733981_2,ERR1733983_1,ERR1733992_1,ERR1733994_2,ERR1734007_2,ERR1734008_2,ERR1734027_2,ERR1734028_2,ERR1734053_2,ERR1734061_2,ERR1734072_1,ERR1734078_3,ERR1734081_2,ERR1734095_1,ERR1734105_5,ERR1734106_2,ERR1734113_3,ERR1734116_2,ERR1734127_2,ERR1734136_2,ERR1734140_1,ERR1734146_2,ERR1734153_3,ERR1734171_2,ERR1734183_2,ERR1734184_2,ERR1734189_2,ERR1734190_2,ERR1734191_2,ERR1734194_2,ERR1734208_1,ERR1734219_2,ERR1734228_2,ERR1734244_1,ERR1734267_1,ERR1734268_2,ERR1734292_2,ERR1734294_35,ERR1734319_2,ERR1734336_1,ERR1734342_2,ERR1734351_2,ERR1734352_1,ERR1734369_1,ERR1734374_2,ERR1734381_2,ERR1734384_1,ERR1734412_2,ERR1734415_1,ERR1734419_2,ERR1734423_2,ERR1734431_2,ERR1734441_3,ERR1734456_3,ERR1734467_1,ERR1734489_1,ERR1734502_2,ERR1734503_2,ERR1734505_2,ERR1734511_2,ERR1734516_2,ERR1734522_2,ERR1734530_2,ERR1734532_1,ERR1734544_2,ERR1734547_2,ERR1734553_2,ERR1734555_3,ERR1734576_2,ERR1734590_2,ERR1734597_2,ERR1734598_4,ERR1734599_2,ERR1734610_2,ERR1734612_1,ERR1734632_2,ERR1734645_2,ERR1734649_2,ERR1734665_2,ERR1734667_2,ERR1734670_2,ERR1734680_7,ERR1734688_2,ERR1734715_2,ERR1734720_3,ERR1734732_2,ERR1734738_2,ERR1734739_2,ERR1734743_2,ERR1734753_2,ERR1734757_2,ERR1734759_2,ERR1734761_0,ERR1734771_5,ERR1734778_2,ERR1734785_3,ERR1734798_0,ERR1734804_1,ERR1734853_2,ERR1734857_1,ERR1734867_2,ERR1734877_1,ERR1734881_2,ERR1734892_3,ERR1734912_2,ERR1734916_1,ERR1734929_2,ERR1734930_2,ERR1734940_2,ERR1734956_7,ERR1734971_1,ERR1734979_5,ERR1735000_2,ERR1735009_3,ERR1735019_1,ERR1735023_2,ERR1735027_1,ERR1735028_2,ERR1735050_2,ERR1735053_0,ERR1735071_2,ERR1735170_2,ERR1735172_2,ERR1735176_2,ERR1735181_0,ERR1735182_4,ERR1735184_2,ERR1735188_2,ERR1735193_2,ERR1735204_2,ERR1735211_2,ERR1735238_1,ERR1735253_2,ERR1735260_2,ERR1735269_6,ERR1735272_1,ERR1735292_2,ERR1735324_2,ERR1735348_2,ERR1735350_1,ERR1735366_3,ERR1735376_2,ERR1735383_2,ERR1735391_2,ERR1735403_1,ERR1735406_1,ERR1735420_2,ERR1735424_2,ERR1735427_2,ERR1735436_4,ERR1735446_2,ERR1735463_2,ERR1735464_2,ERR1735480_2,ERR467309_3,ERR467339_3,ERR467340_3,ERR467344_2,ERR467353_2,ERR467357_2,ERR467368_2,ERR467371_2,ERR467387_2,ERR467389_2,ERR473449_2,ERR473455_2,ERR473464_2,ERR473470_3,ERR473496_2,ERR473499_2,ERR473517_2,ERR473533_2,ERR473549_2,ERR473553_2,ERR473566_2,ERR473592_1,ERR473593_2,ERR473599_2,ERR473613_2,ERR473625_2,ERR473626_6,ERR473627_2,ERR473642_2,ERR473645_2,ERR473649_2,ERR473657_2,ERR473673_2,ERR473716_3,ERR473724_2,ERR485686_2,ERR485687_2,ERR485688_2,ERR485689_2,ERR485690_2,ERR485691_2,ERR485692_2,ERR485694_2,ERR485695_2,ERR485696_2,ERR485697_2,ERR485698_1,ERR485699_2,ERR485700_2,ERR485702_2,ERR485703_2,ERR485704_2,ERR485705_2,ERR485706_2,ERR485707_1,ERR485708_2,ERR485709_2,ERR485710_2,ERR485711_2,ERR485712_3,ERR485713_2,ERR485714_2,ERR485715_2,ERR485716_2,ERR485717_2,ERR485718_7,ERR485719_7,ERR485721_1,ERR485722_2,ERR485723_3,ERR485724_2,ERR485725_2,ERR485726_1,ERR485727_2,ERR485728_2,ERR485729_2,ERR485731_2,ERR485732_2,ERR485733_6,ERR485734_2,ERR485735_3,ERR485736_2,ERR485737_2,ERR485738_2,ERR485739_2,ERR485740_2,ERR485741_3,ERR485742_2,ERR485743_2,ERR485744_2,ERR485745_2,ERR485746_2,ERR485747_2,ERR485748_2,ERR485749_3,ERR485750_2,ERR485751_2,ERR485752_2,ERR485753_2,ERR485754_2,ERR485755_2,ERR485756_2,ERR485757_2,ERR485758_2,ERR485759_2,ERR485760_2,ERR485761_2,ERR485762_2,ERR485763_2,ERR485764_2,ERR485765_2,ERR485766_2,ERR485767_2,ERR485768_1,ERR485769_2,ERR485770_2,ERR485771_1,ERR485772_2,ERR485773_2,ERR485774_2,ERR485775_2,ERR485776_2,ERR485777_2,ERR485823_2,ERR485824_2,ERR485825_2,ERR485826_2,ERR485827_2,ERR485836_2,ERR485854_2,ERR485857_1,ERR485862_2,ERR485870_2,ERR485871_2,ERR485872_2,ERR485882_2,ERR485888_2,SRR5809813_2,SRR5853346_1,SRR5853356_3,SRR5853366_1,SRR5853367_1,SRR5853384_3,SRR5853391_2,SRR5853393_1,SRR5853397_1,SRR5853398_2,SRR5853410_1,SRR5853411_2,SRR5853412_3,SRR5853415_1,SRR5853423_2,SRR5853450_1,SRR5853463_2,SRR5853464_2,SRR5853465_2,SRR5853473_1,SRR5853477_2,SRR5853480_1,SRR5853483_3,SRR5853487_1,SRR5853489_2,SRR5853492_2,SRR5853495_1,SRR5853496_1,SRR5853501_3,SRR5853505_1,SRR5853510_1,SRR5853517_2,SRR5853528_1,SRR5853531_1,SRR5853551_1,SRR5853558_2,SRR5853565_2,SRR5853586_1,SRR5853588_2,SRR5853592_3,SRR5853598_1,SRR5853602_1,SRR5853609_2,SRR5853611_1,SRR5853613_2,SRR5853626_1,SRR5853627_1,SRR5853632_1,SRR5853638_1,SRR5853639_2,SRR5853648_3,SRR5853654_2,SRR5853661_2,SRR5853675_3,SRR5853679_1,SRR5853681_2,SRR5853683_2,SRR5853691_3,SRR5853696_2,SRR5853709_2,SRR5853711_3,SRR5853715_3,SRR5853719_1,SRR5853730_3,SRR5853739_1,SRR5853741_2,SRR5853745_2,SRR5853752_2,SRR5853759_2,SRR5853760_2,SRR5853763_2,SRR5853796_1,SRR5853800_1,SRR5853809_2,SRR5853814_2,SRR5853822_2,SRR5853831_2,SRR5853855_3,SRR5853864_2,SRR5853867_1,SRR5853891_3,SRR5853915_2,SRR5853918_1,SRR5853925_2,SRR5853930_1,SRR5853932_1,SRR5853937_2,SRR5853943_1,SRR5853956_1,SRR5853963_2,SRR5853972_2,SRR5853980_1,SRR5853996_3,SRR5854011_2,SRR5854020_1,SRR5854023_1,SRR5854051_2,SRR5854060_1,SRR5854061_2,SRR5854078_2,SRR5854100_2,SRR5854101_2,SRR5854106_2,SRR5854108_2,SRR5854123_2,SRR5854125_1,SRR5854130_1,SRR5854147_2,SRR5854156_2,SRR5854172_2,SRR5854176_2,SRR5854180_1,SRR5854198_2,SRR5854204_1,SRR5854214_3,SRR5854228_2,SRR5854237_2,SRR5854246_2,SRR5854247_2,SRR5854249_3,SRR5854250_2,SRR5854277_2,SRR5858255_2,SRR5858256_1,SRR5858273_3,SRR5858275_2,SRR5858282_1,SRR5858290_1,SRR5858296_1,SRR5858300_2,SRR5858312_3,SRR5858326_1,SRR5858327_2,SRR5858337_1,SRR5858350_2,SRR5858366_2,SRR5858367_2,SRR5858393_2,SRR5858407_1,SRR5858413_2,SRR5858414_2,SRR5858421_3,SRR5858423_1,SRR5858427_2,SRR5858432_2,SRR5858434_2,SRR5858438_1,SRR5858445_1,SRR5858455_2,SRR5858458_2,SRR5858483_2,SRR5858495_2,SRR5858498_2,SRR5858509_2,SRR5858511_2,SRR5858518_1,SRR5858520_1,SRR5858521_1,SRR5858522_2,SRR5858525_2,SRR5858531_1,SRR5858535_2,SRR5858547_1,SRR5858548_3,SRR5858551_2,SRR5858558_3,SRR5858570_2,SRR5858599_2,SRR5858602_1,SRR5858603_1,SRR5858612_1,SRR5858631_2,SRR5858654_3,SRR5858669_3,SRR5858693_2,SRR5858700_3,SRR5858706_1,SRR5858719_1,SRR5858720_1,SRR5858726_2,SRR5858731_2,SRR5858732_2,SRR6834823_3,SRR6834835_2,SRR6834838_1,SRR6834846_2,SRR6834851_1,SRR6834859_1,SRR6834860_2,SRR6834892_2,SRR6834894_2,SRR6834900_2,SRR6834901_2,SRR6834910_2,SRR6834934_2,SRR6834982_1,SRR6834987_2,SRR6834995_2,SRR6834996_1,SRR6835004_2,SRR6835005_1,SRR6835024_2,SRR6835030_1,SRR6835036_1,SRR6835039_2,SRR6835048_1,SRR6835059_2,SRR6835062_2,SRR6835065_1,SRR6835071_1,SRR6835082_2,SRR6835107_1,SRR6835113_1,SRR6835119_2,SRR6835121_3,SRR6835142_2,SRR6835146_2,SRR6835161_1,SRR6835162_2,SRR6835186_2,SRR6835201_1,SRR6835211_1,SRR6835257_2,SRR6835268_1,SRR6835273_2,SRR6835292_1,SRR6835297_1,SRR6835310_2,SRR6835334_1,SRR6835345_2,SRR6835347_2,SRR6835364_2,SRR6835371_1,SRR6835372_2,SRR6835388_2,SRR6835391_1,SRR6835403_1,SRR6835450_1,SRR6835467_1,SRR6835469_1,SRR6835488_2,SRR6835521_2,SRR6835523_1,SRR6835524_2,SRR6835538_2,SRR6835590_1,SRR6835591_1,SRR6835594_1,SRR6835627_2,SRR6835665_2,SRR6835669_2,SRR6835678_2,SRR6835701_1,SRR6835702_1,SRR6835733_2,SRR6835744_1,SRR6835750_1,SRR6835752_3,SRR6835761_2,SRR6835770_2,SRR6835771_1,SRR6835777_2,SRR6835787_1,SRR6839643_1,SRR6839644_1,SRR6839665_1,SRR6839666_1,SRR6839675_1,SRR6839700_2,SRR6839702_2,SRR6839710_3,SRR6839716_3,SRR6839720_1,SRR6839725_2,SRR6839730_2,SRR6839740_3,SRR6839748_1,SRR6839751_2,SRR6839768_2,SRR6839810_2,SRR6839813_2,SRR6839816_2,SRR6839825_2,SRR6839828_3,SRR6839852_1,SRR6839879_1,SRR6839898_1,SRR6839909_3,SRR6839933_1,SRR6839936_7,SRR6839943_3,SRR6839945_2,SRR6839949_1,SRR6839957_2,SRR6839961_1,SRR6839974_2,SRR6839994_1,SRR6840009_1,SRR6840014_2,SRR6840029_1,SRR6840050_3,SRR6840054_2,SRR6840057_2,SRR6840064_1,SRR6840068_1,SRR6840074_1,SRR6840080_1,SRR6840094_1,SRR6840116_2,SRR6840118_1,SRR6840120_1,SRR6840135_1,SRR6840148_2,SRR6840156_2,SRR6840180_4,SRR6840189_2,SRR6840192_1,SRR6840201_2,SRR6840204_3,SRR6840205_2,SRR6840214_2,SRR6840217_1,SRR6840218_1,SRR6840223_1,SRR6840225_1,SRR6840227_2,SRR6840232_2,SRR6840249_3,SRR6840256_2,SRR6840269_1,SRR6840271_3,SRR6840283_1,SRR6840299_2,SRR6840303_2,SRR6840308_2,SRR6840310_2,SRR6840322_1,SRR6840343_1,SRR6840350_1,SRR6840351_2,SRR6840353_1,SRR6840354_1,SRR6840355_3,SRR6840356_2,SRR6840360_1,SRR6840369_2,SRR6840372_2,SRR6840374_2,SRR6840385_1,SRR6840422_2,SRR6840423_1,SRR6840424_2,SRR6840428_1,SRR6840449_2,SRR6840452_2,SRR6840465_2,SRR6840493_1,SRR6840534_2,SRR6840542_2,SRR6840557_1,SRR6840580_2,SRR6840595_2,SRR6840600_2,SRR6840602_1,SRR6844576_2,SRR6844583_1,SRR6844586_1,SRR6844597_2,SRR6844598_2,SRR6844606_4,SRR6844613_2,SRR6844629_2,SRR6844632_1,SRR6844634_2,SRR6844641_1,SRR6844647_4,SRR6844657_1,SRR6844664_1,SRR6844689_2,SRR6844691_2,SRR6844702_1,SRR6844708_1,SRR6844710_2,SRR6844725_2,SRR6844728_1,SRR6844738_2,SRR6844745_1,SRR6844751_2,SRR6844755_1,SRR6844760_2,SRR6844767_1,SRR6844773_1,SRR6844774_1,SRR6844782_1,SRR6844802_2,SRR6844804_2,SRR6844820_2,SRR6844838_1,SRR6844863_2,SRR6844864_1,SRR6844868_1,SRR6844870_2,SRR6848400_2,SRR6848407_3,SRR6848411_1,SRR6848413_2,SRR6848414_2,SRR6848431_2,SRR6848451_3,SRR6848457_1,SRR6848461_2,SRR6848464_2,SRR6848474_2,SRR6848476_2,SRR6848487_1,SRR6848491_3,SRR6848493_1,SRR6848503_2,SRR6848505_1,SRR6848507_2,SRR6848520_1,SRR6848522_1,SRR6848524_3,SRR6848527_2,SRR6848532_2,SRR6848536_1,SRR6848546_2,SRR6848551_2,SRR6848558_1,SRR6848559_2,SRR6848562_2,SRR6848563_2,SRR6848577_2,SRR6848617_1,SRR6848618_2,SRR6848626_2,SRR6848649_2,SRR6848661_2,SRR6848666_1,SRR6848711_1,SRR6848712_3,SRR6848714_1,SRR6848716_2,SRR6848717_1,SRR6848743_1,SRR6848746_2,SRR6848748_1,SRR6848752_1,SRR6848788_1,SRR6848790_2,SRR6848793_2,SRR6848803_1,SRR6848827_1,SRR6848836_3,SRR7706693_1,SRR7706694_2,SRR7706702_2,SRR7706746_1,SRR7706759_2,SRR7706766_1,SRR7706767_2,SRR7706777_3,SRR7706778_2,SRR7706788_2,SRR7706813_2,SRR7706839_1,SRR7706852_2,SRR7706862_1,SRR7706872_3,SRR7706884_1,SRR7706949_1,SRR7706962_1,SRR7706967_1,SRR7706978_1,SRR7706985_2,SRR7706999_1,SRR7707001_1,SRR7707007_1,SRR7707016_2,SRR7707034_2,SRR7707036_1,SRR7707045_1,SRR7707049_1,SRR7707053_3,SRR7707071_2,SRR7707095_1,SRR7707097_1,SRR7707098_1,SRR7707111_2,SRR7707113_2,SRR7707122_2,SRR7707153_2,SRR7707154_1,SRR7707158_2,SRR7707171_2,SRR7707173_2,SRR7707178_2,SRR7707181_1,SRR7707191_2,SRR7707192_3,SRR7707218_3,SRR7707229_2,SRR7707236_1,SRR7707241_2,SRR7707268_2,SRR7707275_2,SRR7707277_1,SRR7707278_1,SRR7707284_2,SRR7707285_2,SRR7707289_3,SRR7707303_2,SRR7707323_2,SRR7707324_1,SRR7707337_3,SRR7707339_1,SRR7707348_2,SRR7707357_1,SRR7707360_1,SRR7707368_3,SRR7707403_2,SRR7707408_2,SRR7707418_1,SRR7707421_2,SRR7707444_1,SRR7707449_1,SRR7707457_3,SRR7707470_1,SRR7707476_1,SRR7707492_1,SRR7707496_1,SRR7707542_2,SRR7707553_2,SRR7707558_2,SRR7707579_2,SRR7707588_2,SRR7707595_1,SRR7707613_2,SRR7707633_2,SRR7707634_2,SRR7707648_2,SRR7707668_1,SRR7707671_2,SRR7707673_2,SRR7707691_1
MMLLTIFIFFIFIINFMIIIGTDQKFGVSLSEGAKKVYQETVTIQAKRGTIYDRNGTAIAVDSTTYSIYAILDKSFVSASDEKLYVQPSQYETVADILKKHLGMKKTDVIKQLKRKGLFQVSFGPSGSGISYSTMSTIQKAMEDAKIKGIAFTTSPGRMYPNGTFASEFIGLASLTEDKKTGVKSLVGKTGLEASFDKILSGQDGVITYQKDRNGTTLLGTGKTVKKAIDGKDIYTTLSEPIQTFLETQMDVFQAKSNGQLASATLVNAKTGEILATTQRPTYNADTLKGLENTNYKWYSALHQGNFEPGSTMKVMTLAAAIDDKVFNPNETFSNANGLTIADATIQDWSINEGISTGQYMNYAQGFAFSSNVGMTKLEQKMGNAKWMNYLTKFRFGFPTRFGLKDEDAGIFPSDNIVTQAMSAFGQGISVTQIQMLRAFTAISNNGEMLEPQFISQIYDPNTASFRTANKEIVGKPVSKKAASETRQYMIGVGTDPEFGTLYSKTFGPIIKVGDLPVAVKSGTAQIGSEDGTGYQDGGLTNYVYSVVAMVPADKPDFLMYVTMTKPQHFGPLFWQDVVNPVLEEAYLMQDTLTKPVVSDANRQTTYKLPNFVGKNPGETSSELRRNLVQPVVLGTGSKIKKVSHQPGQTLTENQQVLILSDRFVEVPDMYGWTKSNVKTFAKWTGIDISFKGTDSGRVMKQSVDVGKSLKKIKKMTITLGD
>7 ERR1359381_5,ERR1359653_7,ERR1732669_7,ERR1732686_7,ERR1732872_4,ERR1732889_6,ERR1732956_6,ERR1733211_7,ERR1733411_6,ERR1733905_3,ERR1733993_5,ERR1734165_7,ERR1734205_3,ERR1734234_3,ERR1734291_7,ERR1734906_6,ERR1735091_7,ERR1735125_3,ERR1735251_4,ERR1735276_1,ERR1735277_8,ERR473503_5,ERR485701_6,SRR5853484_7,SRR5853587_7,SRR5853726_2,SRR5854081_8,SRR5858618_8,SRR6834868_3,SRR6835139_4,SRR6840007_5,SRR6840147_6,SRR6840572_7,SRR6848499_4
MMLLTIFIFFIFIINFMIIIGTDQKFGVSLSEGAKKVYQETVTIQAKRGTIYDRNGTAIAVDSTTYSIYAILDKSFVSASDEKLYVQPSQYETVADILKKHLGMKKTDVIKQLKRKGLFQVSFGPSGSGISYSTMSTIQKAMEDAKIKGIAFTTSPGRMYPNGTFASEFIGLASLTEDKKTGVKSLVGKTGLEASFDKILSGQDGVITYQKDRNGTTLLGTGKTVKKAIDGKDIYTTLSEPIQTFLETQMDVFQAKSNGQLASATLVNAKTGEILATTQRPTYNADTLKGLENTNYKWYSALHQGNFEPGSTMKVMTLAAAIDDKVFNPNETFSNANGLTIADATIQDWSINEGISTGQYMNYAQGFAFSSNVGMTKLEQKMGNAKWMNYLTKFRFGFPTRFGLKDEDAGIFPSDNIVTQAMSAFGQGISVTQIQMLRAFTAISNNGEMLEPQFISQIYDPNTASFRTANKEIVGKPVSKKAASETRQYMIGVGTDPEFGTLYSKTFGPIIKVGDLPVAVKSGTAQIGSEDGTGYQDGGLTNYVYSVVAMVPADKPDFLMYVTMTKPQHFGPLFWQDVVNPVLEEAYLMQDTLTKPVVSDANRQTTYKLPNFVGKNPGETSSELRRNLVQPVVLGTGSKIKKVSHQSGQTLTENQQVLILSDRFVEVPDMYGWTKSNVETFAKWTGIDISFKGTDSGRVMKQSVDVGKSLKKIKKMTITLGD
>8 ERR1359398_2,ERR1359764_3,ERR1732939_19,ERR1733330_5,ERR1733366_1,ERR1733570_2,ERR1733607_5,ERR1733951_3,ERR1734895_2,ERR1734936_1,SRR6839967_5,SRR7707555_5,SRR7707581_5
MMLLTTFIFFIFIINFMIIIGTDQKFGVSLSEGAKKVYQETVTIQAKRGTIYDRNGTAIAVDSTTYSIYAILDKSFVSASDEKLYVQPSQYETVADILKKHLGMKKTDVIKQLKRKGLFQVSFGPSGSGISYSTMSTIQKAMEDAKIKGIAFTTSPGRMYPNGTFASEFIGLASLTEDKKTGVKSLVGKTGLEASFDKILSGQDGVITYQKDRNGTTLLGTGKTVKKAIDGKDIYTTLSEPIQTFLETQMDVFQAKSNGQLASATLVNAKTGEILATTQRPTYNADTLKGLENTNYKWYSALHQGNFEPGSTMKVMTLAAAIDDKVFNPNETFSNANGLTIADATIQDWSINEGISTGQYMNYAQGFAFSSNVGMTKLEQKMGNAKWMNYLTKFRFGFPTRFGLKDEDAGIFPSDNIVTQAMSAFGQGISVTQIQMLRAFTAISNNGEMLEPQFISQIYDPNTASFRTANKEVVGKPVSKKAASETRQYMIGVGTDPEFGTLYSKTFGPIIKVGDLPVAVKSGTAQIGSEDGSGYQDGGLTNYVYSVVAMVPADKPDFLMYVTMTKPQHFGPLFWQDVVNPVLEEAYLMQDTLTKPVVSDANRQTTYKLPNFVGKNPGETSSELRRNLVQPVVLGTGSKIKKVSHQSGQTLTENQQVLILSDRFVEVPDMYGWTKSNVETFAKWTGIDISFKGTDSGRVMKQSVDVGKSLKKIKKMTITLGD
>9 ERR1359416_4,ERR1359721_2,ERR1359814_0,ERR1732612_8,ERR1732690_1,ERR1732902_7,ERR1733025_9,ERR1733185_3,ERR1733289_6,ERR1733815_0,ERR1733931_1,ERR1734067_4,ERR1734695_6,ERR1734784_1,ERR1735007_0,ERR1735030_1,ERR1735138_5,ERR1735323_3,ERR467367_1,ERR473500_1,ERR473644_3,ERR473678_7,SRR5853785_2,SRR5853860_1,SRR5854013_2,SRR5854259_3,SRR5858386_3,SRR5858614_2,SRR6834844_7,SRR6835312_2,SRR6835550_3,SRR6835576_3,SRR6835628_2,SRR6840166_2,SRR6840251_2,SRR6840316_3,SRR6840596_3,SRR6848797_7,SRR7706826_2,SRR7706992_3,SRR7707043_1,SRR7707374_2,SRR7707489_1,SRR7707498_2,SRR7707583_3
MMLLTIFIFFIFIINFMIIIGTDQKFGVSLSEGAKKVYQETVTIQAKRGTIYDRNGTAIAVDSTTYSIYAILDKSFVSASDEKLYVQPSQYETVADILKKHLGMKKTDVIKQLKRKGLFQVSFGPSGSGISYSTMSTIQKAMEDAKIKGIAFTTSPGRMYPNGTFASEFIGLASLTEDKKTGVNSLVGKTGLEASFDKILSGQDGVITYQKDRNGTALLGTGKTVKKAIDGKDIYTTLSEPIQTFLETQMDVFQAKSNGQLASATLVNAKTGEILATTQRPTYNADTLKGLENTNYKWYSALHQGNFEPGSTMKVMTLAAAIDDKVFNPNETFSNANGLTIADATIQDWSINEGISTGQYMNYAQGFAFSSNVGMTKLEQKMGNAKWMNYLTKFRFGFPTRFGLKDEDAGIFPSDNIVTQAMSAFGQGISVTQIQMLRAFTAISNNGEMLEPQFISQIYDPNTASFRTANKEIVGKPVSKKAASETRQYMIGVGTDPEFGTLYSKTFGPIIKVGDLPVAVKSGTAQIGSEDGSGYQDGGLTNYVYSVVAMVPADKPDFLMYVTMTKPQHFGPLFWQDVVNPVLEEAYLMQDTLTKPVVSDANRQTTYKLPNFVGKNPGETSSELRRNLVQPVVLGTGSKIKKVSHQPGQTLTENQQVLILSDRFVEVPDMYGWTKSNVKTFAKWTGIDISFKGTDSGRVMKQSVDVGKSLKKIKKMTITLGD
>10 ERR1359491_13,ERR1734449_13,ERR467358_2,ERR485885_2
MMLLTIFIFFIFIINFMIIIGTDQKFGVSLSEGAKKVYQETVTIQAKRGTIYDRNGTAIAVDSTTYSIYAILDKSFVSASDEKLYVQPSQYETVADILKKHLGMKKTDVIKQLKRKGLFQVSFGPSGSGISYSTMSTIQKAMEDAKIKGIAFTTSPGRMYPNGTFASEFIGLASLTEDKKTGVKSLVGKTGLEASFDKILSGQDGVITYQKDRNGTTLLGTGKTVKKAIDGKDIYTTLSEPIQTFLETQMDVFQAKSNGQLASATLVNAKTGEILATTQRPTYNADTLKGLENTNYKWYSALHQGNFEPGSTMKVMTLAAAIDDKVFNPNETFSNANGLTIADATIQDWSINEGISTGQYMNYAQGFAFSSNVGMTKLEQKMGNAKWMNYLTKFRFGFPTRFGLKDEDAGIFPSDNIVTQAMSAFGQGISVTQIQMLRAFTAISNNGEMLEPQFISQIYDPNTASFRTANKEIVGKPVSKKAASETRQYMIGVGTDPEFGTLYSKTFGPIIKVGDLPVAVKSGTAQIGSEDGSGYQDGGLTNYVYSVVAMVPADKPDFLMYVTMTKPQHFGPLFWQDVVNPVLEEAYLMQDTLTKPVVSDANHQTTYKLPNFVGKNPGETSSELRRNLVQPVVLGTGSKIKKVSHQPGQTLTENQQVLILSDRFVEVPDMYGWTKSNVKTFAKWTGIDISFKGTDSGRVMKQSVDVGKSLKKIKKMTITLGD
>11 ERR1359505_1,ERR1735252_1
MMLLTIFIFFIFIINFMIIIGTDQKFGVSLSEGAKKVYQETVTIQAKRGTIYDRNGTAIAVDSTTYSIYAILDKSFVSASDEKLYVQPSQYETVADILKKHLGMKKTDVIKQLKRKGLFQVSFGPSGSGISYSTMSTIQKAMEDAKIKGIAFTTSPGRMYPNGTFASEFIGLASLTEDKKTGVKSLVGKTGLEASFDKILSGQDGVITYQKDRNGTTLLGTGKTVKKAIDGKDIYTTLSDPIQTFLETQMDVFQAKSNGQLASATLVNAKTGEILATTQRPTYNADTLKGLENTNYKWYSALHQGNFEPGSTMKVMTLAAAIDDKVFNPNETFSNANGLTIADATIQDWSINEGISTGQYMNYAQGFAFSSNVGMTKLEQKMGNAKWMNYLTKFRFGFPTRFGLKDEDAGIFPSDNIVTQAMSAFGQGISVTQIQMLRAFTAISNNGEMLEPQFISQIYDPNTASFRTANKEIVGKPVSKKAASETRQYMIGVGTDPEFGTLYSKTFGPIIKVGDLPVAVKSGTAQIGSEDGSGYQDGGLTNYVYSVVAMVPADKPDFLMYVTMTKPQHFGPLFWQDVVNPVLEEAYLMQDTLTKPVVSDANRQTTYKLPNFVGKNPGETSSELRRNLVQPVVLGTGSKIKKVSHQPGQTLTENQQVLILSDRFVEVPDMYGWTKSNVKTFAKWTGIDISFKGTDSGRVMKQSVDVGKSLKKIKKMTITLGD
>12 ERR1359596_2,ERR1359682_6,ERR1359880_6,ERR1732616_6,ERR1733534_5,ERR1733703_5,ERR1733721_6,ERR1733722_2,ERR1733765_6,ERR1733829_3,ERR1733845_6,ERR1734042_6,ERR1734050_5,ERR1734313_5,ERR1734331_5,ERR1734368_6,ERR1734428_6,ERR1734450_7,ERR1734473_6,ERR1734652_6,ERR1734796_4,ERR1734994_5,ERR1735033_2,ERR1735046_6,ERR1735219_6,ERR1735466_7,ERR467316_5,ERR473542_6,ERR473697_6,SRR5853444_6,SRR5858268_6
MMLLTIFIFFIFIINFMIIIGTDQKFGVSLSEGAKKVYQETVTIQAKRGTIYDRNGTAIAVDSTTYSIYAILDKSFVSTSDEKLYVQPSQYETVADILKKHLGMKKTDVIKQLKRKGLFQVSFGPSGSGISYSTMSTIQKAMEDAKIKGIAFTTSPGRMYPNGTFASEFIGLASLTEDKKTGVKSLVGKTGLEASFDKILSGQDGVITYQKDRNGTTLLGTGKTVKKAIDGKDIYTTLSEPIQTFLETQMDVFQAKSNGQLASATLVNAKTGEILATTQRPTYNADTLKGLENTNYKWYSALHQGNFEPGSTMKVMTLAAAIDDKVFNPNETFSNANGLTIADATIQDWSINEGISTGQYMNYAQGFAFSSNVGMTKLEQKMGNAKWMNYLTKFRFGFPTRFGLKDEDAGIFPSDNIVTQAMSAFGQGISVTQIQMLRAFTAISNNGEMLEPQFISQIYDPNTASFRTANKEIVGKPVSKKAASETRQYMIGVGTDPEFGTLYSKTFGPIIKVGDLPVAVKSGTAQIGSEDGSGYQDGGLTNYVYSVVAMVPADKPDFLMYVTMTKPQHFGPLFWQDVVNPVLEEAYLMQDTLTKPVVSDANRQTTYKLPNFVGKNPGETSSELRRNLVQPVVLGTGSKIKKVSHQPGQTLTENQQVLILSDRFVEVPDMYGWTKSNVKTFAKWTGIDISFKGTDSGRVMKQSVDVGKSLKKIKKMTITLGD
>13 ERR1359674_3,ERR1733134_2,ERR1734913_3,ERR1734998_0,SRR5853369_3
MMLLTIFIFFIFIINFMIIIGTDQKFGVSLSEGAKKVYQETVTIQAKRGTIYDRNGTAIAVDSTTYSIYAILDKSFVSASDEKLYVQPSQYETVADILKKHLGMKKTDVIKQLKRKGLFQVSFGPSGSGISYSTMSTIQKAMEGAKIKGIAFTTSPGRMYPNGTFASEFIGLASLTEDKKTGVKSLVGKTGLEASFDKILSGQDGVITYQKDRNGTTLLGTGKTVKKAIDGKDIYTTLSEPIQTFLETQMDVFQAKSNGQLASATLVNAKTGEILATTQRPTYNADTLKGLENTNYKWYSALHQGNFEPGSTMKVMTLAAAIDDKVFNPNETFSNANGLTIADATIQDWSINEGISTGQYMNYAQGFAFSSNVGMTKLEQKMGNAKWMNYLTKFRFGFPTRFGLKDEDAGIFPSDNIVTQAMSAFGQGISVTQIQMLRAFTAISNNGEMLEPQFISQIYDPNTASFRTANKEIVGKPVSKKAASETRQYMIGVGTDPEFGTLYSKTFGPIIKVGDLPVAVKSGTAQIGSEDGSGYQDGGLTNYVYSVVAMVPADKPDFLMYVTMTKPQHFGPLFWQDVVNPVLEEAYLMQDTLTKPVVSDANRQTTYKLPNFVGKNPGETSSELRRNLVQPVVLGTGSKIKKVSHQPGQTLTENQQVLILSDRFVEVPDMYGWTKSNVKTFAKWTGIDISFKGTDSGRVMKQSVDVGKSLKKIKKMTITLGD
>14 ERR1359776_1,ERR1735242_1
MMLLTIFIFFIFIINFMIIIGTDQKFGVSLSEGAKKVYQETVTIQAKRGTIYDRNGTAIAVDSTTYSIYAILDKSFVSASDEKLYVQPSQYETVADILKKHLGMKKTDVIKQLKRKGLFQVSFGPSGSGISYSTMSTIQKAMEDAKIKGIAFTTSPGRMYPNGTFASEFIGLASLTEDKKTGVKSLVGKTGLEASFDKILSGQDGVITYQKDRNGTTLLGTGKTVKKAIDGKDIYTTLSEPIQTFLETQMDVFQAKSNGQLASATLVNAKTGEILATTQRPTYNADTLKGLENTNYKWYSALHQGNFEPGSTMKVMTLAAAIDDKVFNPNETFSNANGLTIADATIQDWSINEGISTGQYMNYAQGFAFSSNVGMTKLEQKMGNAKWMNYLTKFRFGFPTRFGLKDEDAGIFPSDNIVTQAMSAFGQGISVTQIQMLRAFTAISNNGEMLEPQFISQIYDPNTASFRTANKEIVGKPVSKKAASETRQYMIGVGTDSEFGTLYSKTFGPIIKVGDLPVAVKSGTAQIGSEDGSGYQDGGLTNYVYSVVAMVPADKPDFLMYVTMTKPQHFGPLFWQDVVNPVLEEAYLMQDTLTKPVVSDANRQTTYKLPNFVGKNPGETSSELRRNLVQPVVLGTGSKIKKVSHQPGQTLTENQQVLILSDRFVEVPDMYGWTKSNVKTFAKWTGIDISFKGTDSGRVMKQSVDVGKSLKKIKKMTITLGD
>15 ERR1359859_10,ERR1733945_10
MMLLTIFIFFIFIINFMVIIGTDQKFGVSLSEGAKKVYQETVTIQAKRGTIYDRNGTAIAVDSTTYSIYAILDKSFVSASDEKLYVQPSQYETVADILKKHLGMKKTDVIKQLKRKGLFQVSFGPSGSGISYSTMSTIQKAMEDAKIKGIAFTTSPGRMYPNGTFASEFIGLASLTEDKKTGVKSLVGKTGLEASFDKILSGQDGVITYQKDRNGATLLGTGKTVKKAIDGKDIYTTLSEPIQTFLETQMDVFQAKSNGQLASATLVNAKTGEILATTQRPTYNADTLKGLENTNYKWYSALHQGNFEPGSTMKVMTLAAAIDDKVFNPNETFSNANGLTIADATIQDWSINEGISTGQYMNYAQGFAFSSNVGMTKLEQKMGNAKWMNYLTKFRFGFPTRFGLKDEDAGIFPSDNIVTQAMSAFGQGISVTQIQMLRAFTAISNNGEMLEPQFISQIYDPNTASFRTANKEIVGKPVSKKAASETRQYMIGVGTDPEFGTLYSKTFGPIIKVGDLPVAVKSGTAQIGSEDGSGYQDGGLTNYVYSVVAMVPADKPDFLMYVTMTKPQHFGPLFWQDVVNPVLEEAYLMQDTLTKPVVSDANRQTTYKLPNFVGKNPGETSSELRRNLVQPVVLGTGSKIKKVSHQPGQTLTENQQVLILSDRFVEVPDMYGWTKSNVKTFAKWTGIDISFKGTDSGRVMKQSVDVGKSLKKIKKMTITLGD
>16 ERR1359871_3,ERR1359874_8,ERR1732745_5,ERR1732814_3,ERR1733196_3,ERR1733365_8,ERR1733572_2,ERR1733626_5,ERR1734232_3,ERR1734264_3,ERR1734572_3,ERR1734646_4,ERR1734850_3,ERR1734961_2,ERR1735076_0,ERR1735297_4,ERR467365_2,ERR473575_3,ERR473624_2,ERR473679_1,ERR473722_2,SRR5853401_4,SRR5853404_5,SRR5853422_5,SRR5853433_1,SRR5853474_3,SRR5853507_3,SRR5853552_4,SRR5853652_4,SRR5853748_3,SRR5853788_4,SRR5853826_3,SRR5853904_4,SRR5853916_5,SRR5853922_4,SRR5853946_4,SRR5853970_5,SRR5854029_2,SRR5854032_3,SRR5854064_3,SRR5854087_3,SRR5854091_4,SRR5854098_4,SRR5854144_4,SRR5854152_3,SRR5854166_3,SRR5854197_3,SRR5854281_3,SRR5854282_3,SRR5858309_4,SRR5858422_3,SRR5858505_3,SRR5858539_2,SRR5858630_7,SRR5858677_4,SRR5858695_2,SRR5858716_7,SRR6834867_3,SRR6834915_4,SRR6834992_3,SRR6834997_3,SRR6835070_4,SRR6835101_3,SRR6835112_4,SRR6835284_2,SRR6835337_3,SRR6835373_4,SRR6835376_3,SRR6835392_2,SRR6835435_3,SRR6835473_6,SRR6835544_2,SRR6835572_2,SRR6835598_7,SRR6835607_5,SRR6835641_2,SRR6835743_3,SRR6835751_3,SRR6839669_7,SRR6839680_4,SRR6839714_2,SRR6839759_3,SRR6839761_3,SRR6839767_3,SRR6839838_4,SRR6839841_5,SRR6839845_5,SRR6839851_2,SRR6839862_3,SRR6839899_5,SRR6839929_5,SRR6839978_3,SRR6839980_2,SRR6840090_1,SRR6840108_5,SRR6840202_4,SRR6840243_3,SRR6840263_3,SRR6840272_3,SRR6840295_3,SRR6840336_3,SRR6840416_4,SRR6840453_5,SRR6840511_3,SRR6840515_2,SRR6840522_2,SRR6840561_2,SRR6840615_1,SRR6840627_2,SRR6844596_5,SRR6844748_4,SRR6844812_2,SRR6844855_3,SRR6844856_4,SRR6848456_3,SRR6848540_1,SRR6848542_3,SRR6848587_5,SRR6848590_3,SRR6848625_4,SRR6848634_3,SRR6848659_4,SRR6848664_3,SRR6848722_5,SRR6848739_2,SRR6848749_3,SRR6848765_3,SRR6848817_2,SRR6848823_3,SRR7706736_8,SRR7706738_4,SRR7706764_3,SRR7706784_3,SRR7706819_3,SRR7706827_3,SRR7706865_3,SRR7706866_4,SRR7706897_2,SRR7706980_3,SRR7707009_2,SRR7707094_4,SRR7707112_4,SRR7707177_3,SRR7707189_4,SRR7707210_3,SRR7707222_3,SRR7707265_3,SRR7707282_4,SRR7707391_4,SRR7707426_3,SRR7707440_3,SRR7707443_8,SRR7707459_3,SRR7707460_3,SRR7707521_1,SRR7707524_2,SRR7707584_4,SRR7707594_2,SRR7707597_1,SRR7707608_3,SRR7707674_3
MMLLTIFIFFIFIINFMIIIGTDQKFGVSLSEGAKKVYQETVTIQAKRGTIYDRNGTAIAVDSTTYSIYAILDKSFVSASDEKLYVQPSQYETVAYILKKHLGMKKTDVIKQLKRKGLFQVSFGPSGSGISYSTMSTIQKAMEDAKIKGIAFTTSPGRMYPNGTFASEFIGLASLTEDKKTGVKSLVGKTGLEASFDKILSGQDGVITYQKDRNGTTLLGTGKTVKKAIDGKDIYTTLSEPIQTFLETQMDVFQAKSNGQLASATLVNAKTGEILATTQRPTYNADTLKGLENTNYKWYSALHQGNFEPGSTMKVMTLAAAIDDKVFNPNETFSNANGLTIADATIQDWSINEGISTGQYMNYAQGFAFSSNVGMTKLEQKMGNAKWMNYLTKFRFGFPTRFGLKDEDAGIFPSDNIVTQAMSAFGQGISVTQIQMLRAFTAISNNGEMLEPQFISQIYDPNTASFRTANKEIVGKPVSKKAASETRQYMIGVGTDPEFGTLYSKTFGPIIKVGDLPVAVKSGTAQIGSEDGSGYQDGGLTNYVYSVVAMVPADKPDFLMYVTMTKPQHFGPLFWQDVVNPVLEEAYLMQDTLTKPVVSDANRQTTYKLPNFVGKNPGETSSELRRNLVQPVVLGTGSKIKKVSHQPGQTLTENQQVLILSDRFVEVPDMYGWTKSNVKTFAKWTGIDISFKGTDSGRVMKQSVDVGKSLKKIKKMTITLGD
>17 ERR1732528_2
MMLLTIFIFFIFIINFMIIIGTDQKFGVSLSEGAKKVYQETVTIQAKRGTIYDRNGTAIAVDSTTYSIYAILDKSFVSASDEKLYVQPSQYETVADILKKHLGMKKTDVIKQLKRKGLFQVSFGPSGSGISYSTMSTIQKAMEDAKIKGIAFTTSPGRMYPNGTFASEFIGLASLTEDKKTGVKSLVGKTGLEASFDKILSGQDGVITYQKDRNGTTLLGTGKTVKKAIDGKDIYTTLSEPIQTFLETQMDVFQAKSNGQLASATLVNAKTGEILATTQRPTYNADTLKGLENTNYKWYSALHQGNFEPGSTMKVMTLAAAIDDKVFNPNETFSNANGLTIADATIQDWSINEGISTGQYMNYAQGFAFSSNVGMTKLEQKMGNAKWMNYLTKFRFGFPTRFGLKDEDAGIFPSDNIVTQAMSAFGQGISVTQIQMLRAFTAISNNGEMLEPQFISQIYDPNTASFRTANKEIVGKPVSKKAASETRQYMIGVGTDPEFGTLYSKTFGPIIKVGNLPVAVKSGTAQIGSEDGSGYQDGGLTNYVYSVVAMVPADKPDFLMYVTMTKPQHFGPLFWQDVVNPVLEEAYLMQDTLTKPVVSDANRQTTYKLPNFVGKNPGETSSELRRNLVQPVVLGTGSKIKKVSHQPGQTLTENQQVLILSDRFVEVPDMYGWTKSNVKTFAKWTGIDISFKGTDSGRVMKQSVDVGKSLKKIKKMTITLGD
>18 ERR1732531_3,ERR467312_3,ERR467354_3,ERR467355_3,ERR467356_3,ERR467376_3,ERR467377_3,ERR467378_3,ERR473460_3,ERR473472_3,ERR473574_3,ERR473582_3,ERR473594_3,ERR473663_3,ERR473723_3
MMLLTIFIFFIFIINFMIVIGTDQKFGVSLSEGAKKVYQETVTIQAKRGTIYDRNGTAIAVDSTTYSIYAILDKSFVSASDEKLYVQPSQYETVADILKKHLGMKKTDVIKQLKRKGLFQVSFGPSGSGISYSTMSTIQKAMEDAKIKGIAFTTSPGRMYPNGTFASEFIGLASLTEDKKTGVKSLVGKTGLEASFDKILSGQDGVITYQKDRNGTTLLGTGKTVKKAIDGKDIYTTLSEPIQTFLETQMDVFQAKSNGQLASATLVNAKTGEILATTQRPTYNADTLKGLENTNYKWYSALHQGNFEPGSTMKVMTLAAAIDDKVFNPNETFSNANGLTIADATIQDWSINEGISTGQYMNYAQGFAFSSNVGMTKLEQKMGNAKWMNYLTKFRFGFPTRFGLKDEDAGIFPSDNIVTQAMSAFGQGISVTQIQMLRAFTAISNNGEMLEPQFISQIYDPNTASFRTANKEIVGKPVSKKAASETRQYMIGVGTDPEFGTLYSKTFGPIIKVGDLPVAVKSGTAQIGSEDGSGYQDGGLTNYVYSVVAMVPADKPDFLMYVTMTKPQHFGPLFWQDVVNPVLEEAYLMQDTLTKPVVSDANRQTTYKLPNFVGKNPGETSSELRRNLVQPVVLGTGSKIKKVSHQPGQTLTENQQVLILSDRFVEVPDMYGWTKSNVKTFAKWTGIDISFKGTDSGRVMKQSVDVGKSLKKIKKMTITLGD
>19 ERR1732536_0,ERR1734430_4,SRR5853816_5,SRR5853939_4,SRR5858638_4,SRR6835088_4,SRR6835171_4,SRR6835485_2,SRR6835495_4,SRR6835688_3
MMLLTIFIFFIFIINFMIIIGTDQKFGVSLSEGAKKVYQETVTIQAKRGTIYDRNGTAIAVDSTTYSIYAILDKSFVSASDEKLYVQPSQYETVADILKKHLGMKKTDVIKQLKRKGLFQVSFGPSGSGISYSTMSTIQKAMEDAKIKGIAFTTSPGRMYPNGTFASEFIGLASLTEDKKTGVKSLVGKTGLEASFDKILSGQDGVITYQKDRNGTTLLGTGKTVKKAIDGKDIYTTLSEPIQTFLETQMDVFQAKSNGQLASATLVNAKTGEILATTQRPTYNADTLKGLENTNYKWYSALHQGNFEPGSTMKVMTLAAAIDDKVFNPNETFSNANGLTIADATIQDWSINEGISTGQYMNYAQGFAFSSNVGMTKLEQKMGNAKWMNYLTKFRFGFPTRFGLKDEDAGIFPSDNIVTQAMSAFGQGISVTQIQMLRAFTAISNNGEMLEPQFISQIYDPNTASFRTANKEIVGKPVSKKAASETRQYMIGVGTDPEFGTLYSKTFGPIIKVGDLPVAVKSGTAQIGSEDGSGYQDGGLTNYVYSVVAMVPADKPDFLMYVTMTKPQHFGLLFWQDVVNPVLEEAYLMQDTLTKPVVSDANRQTTYKLPNFVGKNPGETSSELRRNLVQPVVLGTGSKIKKVSHQPGQTLTENQQVLILSDRFVEVPDMYGWTKSNVKTFAKWTGIDISFKGTDSGRVMKQSVDVGKSLKKIKKMTITLGD
>20 ERR1732571_3,SRR5853490_1
MMLLTIFIFFIFIINFIIIIGTDQKFGVSLSEGAKKVYQETVTIQAKRGTIYDRNGTAIAVDSTTYSIYAILDKSFVSASDEKLYVQPSQYETVADILKKHLGMKKTDVIKQLKRKGLFQVSFGPSGSGISYSTMSTIQKAMEDAKIKGIAFTTSPGRMYPNGTFASEFIGLASLTEDKKTGVKSLVGKTGLEASFDKILSGQDGVITYQKDRNGTTLLGTGKTVKKAIDGKDIYTTLSEPIQTFLETQMDVFQAKSNGQLASATLVNAKTGEILATTQRPTYNADTLKGLENTNYKWYSALHQGNFEPGSTMKVMTLAAAIDDKVFNPNETFSNANGLTIADATIQDWSINEGISTGQYMNYAQGFAFSSNVGMTKLEQKMGNAKWMNYLTKFRFGFPTRFGLKDEDAGIFPSDNIVTQAMSAFGQGISVTQIQMLRAFTAISNNGEMLEPQFISQIYDPNTASFRTANKEIVGKPVSKKAASETRQYMIGVGTDPEFGTLYSKTFGPIIKVGDLPVAVKSGTAQIGSEDGSGYQDGGLTNYVYSVVAMVPADKPDFLMYVTMTKPQHFGPLFWQDVVNPVLEEAYLMQDTLTKPVVSDANRQTTYKLPNFVGKNPGETSSELRRNLVQPVVLGTGSKIKKVSHQPGQTLTENQQVLILSDRFVEVPDMYGWTKSNVKTFAKWTGIDISFKGTDSGRVMKQSVDVGKSLKKIKKMTITLGD
>21 ERR1732635_2,ERR1733133_2,ERR1733737_2
MMLLTIFIFFIFIINFMIIIGTDQKFGVSLSEGAKKVYQETVTIQAKRGTIYDRNGTAIAVDSTTYSVYAILDKSFVSASDEKLYVQPSQYETVADILKKHLGMKKTDVIKQLKRKGLFQVSFGPSGSGISYSTMSTIQKAMEDAKIKGIAFTTSPGRMYPNGTFASEFIGLASLTEDKKTGVKSLVGKTGLEASFDKILSGQDGVITYQKDRNGTTLLGTGKTVKKAIDGKDIYTTLSEPIQTFLETQMDVFQAKSNGQLASATLVNAKTGEILATTQRPTYNADTLKGLENTNYKWYSALHQGNFEPGSTMKVMTLAAAIDDKVFNPNETFSNANGLTIADATIQDWSINEGISTGQYMNYAQGFAFSSNVGMTKLEQKMGNAKWMNYLTKFRFGFPTRFGLKDEDAGIFPSDNIVTQAMSAFGQGISVTQIQMLRAFTAISNNGEMLEPQFISQIYDPNTASFRTANKEIVGKPVSKKAASETRQYMIGVGTDPEFGTLYSKTFGPIIKVGDLPVAVKSGTAQIGSEDGTGYQDGGLTNYVYSVVAMVPADKPDFLMYVTMTKPQHFGPLFWQDVVNPVLEEAYLMQDTLTKPVVSDANRQTTYKLPNFVGKNPGETSSELRRNLVQPVVLGTGSKIKKVSHQPGQTLTENQQVLILSDRFVEVPDMYGWTKSNVKTFAKWTGIDISFKGTDSGRVMKQSVDVGKSLKKIKKMTITLGD
>22 ERR1732684_1,ERR1733636_0,SRR5809788_3,SRR5809793_4
MMLLTIFIFFIFIINFMIIIGTDQKFGVSLSEGAKKVYQETVTIQAKRGTIYDRNGTAIAVDSTTYSIYAILDKSFVSASDEKLYVQPSQYETVADILKKHLGMKKTDVIKQLKRKGLFQVSFGPSGSGISYSTMSTIQKAMEDAKIKGIAFTTSPGRMYPNGTFASEFIGLASLTEDKKTGVKSLVGKTGLEASFDKILSGQDGVITYQKDRNGATLLGTGKTVKKAIDGKDIYTTLSEPIQTFLETQMDVFQAKSNGQLASATLVNAKTGEILATTQRPTYNADTLKGLENTNYKWYSALHQGNFEPGSTMKVMTLAAAIDDKVFNPNETFSNANGLTIADATIQDWSINEGISTGQYMNYAQGFAFSSNVGMTKLEQKMGNAKWMNYLTKFRFGFPTRFGLKDEDAGIFPSDNIVTQAMSAFGQGISVTQIQMLRAFTAISNNGEMLEPQFISQIYDPNTASFRTANKEIVGKPVSKKAASETRQYMIGVGTDPEFGTLYSKTFGPIIKVGDLPVAVKSGTAQIGSEDGSGYQDGGLTNYVYSVVAMVPADKPDFLMYVTMTKPQHFGPLFWQDVVNPVLEEAYLMQDTLTKPVVSDANRQTAYKLPNFVGKNPGETSSELRRNLVQPVVLGTGSKIKKVSHQPGQTLTENQQVLILSDRFVEVPDMYGWTKSNVKTFAKWTGIDISFKGTDSGRVMKQSVDVGKSLKKIKKMTITLGD
>23 ERR1732713_3,ERR1733333_5,ERR1734256_2,ERR1734845_4,ERR1735140_3,ERR473492_3,ERR473560_4,ERR473579_3,ERR485831_4,SRR5853482_4,SRR5853984_4,SRR5854263_4,SRR6839793_4,SRR6839975_10,SRR6840087_4,SRR6840301_4,SRR6840391_4,SRR6840438_4,SRR6840503_4,SRR6844770_4,SRR6848423_4,SRR6848506_4,SRR6848622_3,SRR6848669_4,SRR7706753_4,SRR7706891_4,SRR7707120_4,SRR7707141_4,SRR7707458_4,SRR7707564_4
MMLLTIFIFFIFIINFMIIIGTDQKFGVSLSEGAKKVYQETVTIQAKRGTIYDRNGTAIAVDSTTYSIYAILDKSFVSASDEKLYVQPSQYETVADILKKHLGMKKTDVIKQLKRKGLFQVSFGPSGSGISYSTMSTIQKAMEDAKIKGIAFTTSPGRMYPNGTFASEFIGLASLTEDKKTGVKSLVGKTGLEASFNKILSGQDGVITYQKDRNGTTLLGTGKTVKKAIDGKDIYTTLSEPIQTFLETQMDVFQAKSNGQLASATLVNAKTGEILATTQRPTYNADTLKGLENTNYKWYSALHQGNFEPGSTMKVMTLAAAIDDKVFNPNETFSNANGLTIADATIQDWSINEGISTGQYMNYAQGFAFSSNVGMTKLEQKMGNAKWMNYLTKFRFGFPTRFGLKDEDAGIFPSDNIVTQAMSAFGQGISVTQIQMLRAFTAISNNGEMLEPQFISQIYDPNTASFRTANKEIVGKPVSKKAASETRQYMIGVGTDPEFGTLYSKTFGPIIKVGDLPVAVKSGTAQIGSEDGSGYQDGGLTNYVYSVVAMVPADKPDFLMYVTMTKPQHFGPLFWQDVVNPVLEEAYLMQDTLTKPVVSDANRQTTYKLPNFVGKNPGETSSELRRNLVQPVVLGTGSKIKKVSHQPGQTLTENQQVLILSDRFVEVPDMYGWTKSNVKTFAKWTGIDISFKGTDSGRVMKQSVDVGKSLKKIKKMTITLGD
>24 ERR1732730_13
MMLLTIFIFFIFIINFMIIIGTDQKFGVSLSEGAKKVYQETVTIQAKRGTIYDRNGTAIAVDSTTYSIYAILDKSFVSASDEKLYVQPSQYETVADILKKHLGMKKTDVIKQLKRKGLFQVSFGPSGSGISYSTMSTIQKAMEDAKIKGIAFTTSPGRMYPNGTFASEFIGLASLTEDKKTGVKSLVGKTGLEASFDKILSGQDGVITYQKDRNGTTLLGTGKTVKKAIDGKDIYTTLSEPIQTFLETQMDVFQAKSNGQLASATLVNAKTGEILATTQRPTYNADTLKGLENTNYKWYSALHQGNFEPGSTMKVMTLAAAIDDKVFNPNETFSNANGLTIADATIQDWSINEGISTGQYMNYAQGFAFSSNVGMTKLEQKMGNAKWMNYLTKFRFGFPTRFGLKDEDAGIFPSDNIVTQAMSAFGQGISVTQIQMLRAFTAISNNGEMLEPQFISQIYDPNTASFRTANKEVVGKPVSKKAASETRQYMIGVGTDPEFGTLYSKTFGPIIKVGDLPVAVKSGTAQIGSEDGSGYQDGGLTNYVYSVVAMVPADKPDFLMYVTMTKPQHFGPLFWQDVVNPVLEEAYLMQDTLTKPVVSDANRQTTYKLPNFVGKNPGETSSELRRNLVQPVVLGTGSKIKKVSHQSGQTLTENQQVLILSDRFVEVPDMYGWTKSNVETFAKWTGIDISFKGTDSGRVIKQSVDVGKSLKKIKKMTITLGD
>25 ERR1732913_1,ERR1735097_3,ERR1735161_1,ERR1735286_2,ERR485806_3,SRR5853335_1,SRR5853344_1,SRR5853413_0,SRR5853424_1,SRR5853426_2,SRR5853445_1,SRR5853453_1,SRR5853475_1,SRR5853503_2,SRR5853539_2,SRR5853540_2,SRR5853553_1,SRR5853555_1,SRR5853590_1,SRR5853614_2,SRR5853621_0,SRR5853659_2,SRR5853660_2,SRR5853676_2,SRR5853705_1,SRR5853710_1,SRR5853732_2,SRR5853754_0,SRR5853769_1,SRR5853803_1,SRR5853844_1,SRR5853880_2,SRR5853883_1,SRR5853884_1,SRR5853892_0,SRR5853905_2,SRR5853991_0,SRR5854026_1,SRR5854082_1,SRR5854128_2,SRR5854129_2,SRR5854154_1,SRR5854194_1,SRR5854199_2,SRR5854220_1,SRR5854271_1,SRR5854273_2,SRR5854274_1,SRR5858262_2,SRR5858316_2,SRR5858318_1,SRR5858357_1,SRR5858478_2,SRR5858500_1,SRR5858506_1,SRR5858524_0,SRR5858563_1,SRR5858580_1,SRR5858583_2,SRR5858673_1,SRR5858674_1,SRR5858687_2,SRR5858711_2,SRR6834845_1,SRR6834921_0,SRR6834962_1,SRR6835033_2,SRR6835219_0,SRR6835232_1,SRR6835245_1,SRR6835360_1,SRR6835441_1,SRR6835447_2,SRR6835510_2,SRR6835512_1,SRR6835554_1,SRR6835563_1,SRR6835703_1,SRR6835716_1,SRR6839656_0,SRR6839679_1,SRR6839689_1,SRR6839708_1,SRR6839749_2,SRR6839792_2,SRR6839803_1,SRR6839847_1,SRR6839873_0,SRR6839884_0,SRR6839917_1,SRR6839922_1,SRR6839926_2,SRR6839952_2,SRR6839984_1,SRR6839997_1,SRR6840012_1,SRR6840025_1,SRR6840027_1,SRR6840031_1,SRR6840044_1,SRR6840092_1,SRR6840146_1,SRR6840209_0,SRR6840236_1,SRR6840238_1,SRR6840260_1,SRR6840264_1,SRR6840277_1,SRR6840300_2,SRR6840317_1,SRR6840389_1,SRR6840446_1,SRR6840450_0,SRR6840459_0,SRR6840492_1,SRR6840516_1,SRR6840520_1,SRR6840553_1,SRR6840565_0,SRR6840599_2,SRR6840620_0,SRR6840623_1,SRR6844599_1,SRR6844635_2,SRR6844658_1,SRR6844681_1,SRR6844685_1,SRR6844698_1,SRR6844750_1,SRR6844752_2,SRR6844775_1,SRR6844788_2,SRR6844833_1,SRR6844835_1,SRR6844848_1,SRR6844858_1,SRR6848405_1,SRR6848427_1,SRR6848440_2,SRR6848454_2,SRR6848471_2,SRR6848583_1,SRR6848584_1,SRR6848586_1,SRR6848665_1,SRR6848672_1,SRR6848673_1,SRR6848674_0,SRR6848720_1,SRR6848785_2,SRR6848802_1,SRR6848814_1,SRR7706699_1,SRR7706700_1,SRR7706701_0,SRR7706705_0,SRR7706707_0,SRR7706732_1,SRR7706734_1,SRR7706765_1,SRR7706768_1,SRR7706800_0,SRR7706805_2,SRR7706807_2,SRR7706809_1,SRR7706825_1,SRR7706828_1,SRR7706830_1,SRR7706832_1,SRR7706836_1,SRR7706849_1,SRR7706876_1,SRR7706882_2,SRR7706893_2,SRR7706894_1,SRR7706901_1,SRR7706910_1,SRR7706979_0,SRR7706984_1,SRR7707025_1,SRR7707029_3,SRR7707040_2,SRR7707047_0,SRR7707066_1,SRR7707068_1,SRR7707069_0,SRR7707087_2,SRR7707090_1,SRR7707093_1,SRR7707105_1,SRR7707144_1,SRR7707151_1,SRR7707188_1,SRR7707193_1,SRR7707196_1,SRR7707203_1,SRR7707226_1,SRR7707231_1,SRR7707235_1,SRR7707239_1,SRR7707246_0,SRR7707251_1,SRR7707252_1,SRR7707254_0,SRR7707255_1,SRR7707273_2,SRR7707274_1,SRR7707276_0,SRR7707306_1,SRR7707315_2,SRR7707316_0,SRR7707329_1,SRR7707364_1,SRR7707371_1,SRR7707376_1,SRR7707411_1,SRR7707412_1,SRR7707433_1,SRR7707454_1,SRR7707456_0,SRR7707478_2,SRR7707490_2,SRR7707505_1,SRR7707509_1,SRR7707518_1,SRR7707538_1,SRR7707541_1,SRR7707559_0,SRR7707560_1,SRR7707566_2,SRR7707585_1,SRR7707587_1,SRR7707589_0,SRR7707591_1,SRR7707592_1,SRR7707617_1,SRR7707636_0,SRR7707637_2,SRR7707642_2,SRR7707645_2,SRR7707675_2,SRR7707677_0,SRR7707678_2,SRR7707682_1,SRR7707684_0
MMLLTIFIFFIFIINFMIIIGTDQKFGVSLSEGAKKVYQETVTMQAKRGTIYDRNGTAIAVDSTTYSIYAILDKSFVSASDEKLYVQPSQYETVADILKKHLGMKKTDVIKQLKRKGLFQVSFGPSGSGISYSTMSTIQKAMEDAKIKGIAFTTSPGRMYPNGTFASEFIGLASLTEDKKTGVKSLVGKTGLEASFDKILSGQDGVITYQKDRNGTTLLGTGKTVKKAIDGKDIYTTLSEPIQTFLETQMDVFQAKSNGQLASATLVNAKTGEILATTQRPTYNADTLKGLENTNYKWYSALHQGNFEPGSTMKVMTLAAAIDDKVFNPNETFSNANGLTIADATIQDWSINEGISTGQYMNYAQGFAFSSNVGMTKLEQKMGNAKWMNYLTKFRFGFPTRFGLKDEDAGIFPSDNIVTQAMSAFGQGISVTQIQMLRAFTAISNNGEMLEPQFISQIYDPNTASFRTANKEIVGKPVSKKAASETRQYMIGVGTDPEFGTLYSKTFGPIIKVGDLPVAVKSGTAQIGSEDGSGYQDGGLTNYVYSVVAMVPADKPDFLMYVTMTKPQHFGPLFWQDVVNPVLEEAYLMQDTLTKPVVSDANRQTTYKLPNFVGKNPGETSSELRRNLVQPVVLGTGSKIKKVSHQPGQTLTENQQVLILSDRFVEVPDMYGWTKSNVKTFAKWTGIDISFKGTDSGRVMKQSVDVGKSLKKIKKMTITLGD
>26 ERR1732970_1,SRR5853924_1,SRR7707655_3
MMLLTIFIFFIFIINFMIIIGTDQKFGVSLSEGAKKVYQETVTIQAKRGTIYDRNGTAIAVDSTTYSIYAILDKSFVSASDEKLYVQPSQYETVADILKKHLGMKKTDVIKQLKRKGLFQVSFGPSGSGISYSTMSTIQKAMEDAKIKGIAFTTSPGRMYPNGTFASEFIGLASLTEDKKTGVKSLVGKTGLEASFDKILSGQDGVITYQKDRNGTTLLGTGKTVKKAIDGKDIYTTLSEPIQTFLETQMDVFQAKSNGQLASATLVNAKTGEILATTQRPTYNADTLKGLENTNYKWYSALHQGNFEPGSTMKVMTLAAAIDAKVFNPNETFSNANGLTIADATIQDWSINEGISTGQYMNYAQGFAFSSNVGMTKLEQKMGNAKWMNYLTKFRFGFPTRFGLKDEDAGIFPSDNIVTQAMSAFGQGISVTQIQMLRAFTAISNNGEMLEPQFISQIYDPNTASFRTANKEIVGKPVSKKAASETRQYMIGVGTDPEFGTLYSKTFGPIIKVGDLPVAVKSGTAQIGSEDGSGYQDGGLTNYVYSVVAMVPADKPDFLMYVTMTKPQHFGPLFWQDVVNPVLEEAYLMQDTLTKPVVSDANRQTTYKLPNFVGKNPGETSSELRRNLVQPVVLGTGSKIKKVSHQPGQTLTENQQVLILSDRFVEVPDMYGWTKSNVKTFAKWTGIDISFKGTDSGRVMKQSVDVGKSLKKIKKMTITLGD
>27 ERR1733034_3,ERR1733590_0,ERR1734512_2,ERR1735206_0,ERR473606_2,ERR473607_2,ERR485867_2,SRR5853520_1,SRR6840464_1,SRR7707085_0,SRR7707552_0
MMLLTIFIFFIFIINFMIIIGTDQKFGVSLSEGAKKVYQETVTIQAKRGTIYDRNGTAIAVDSTTYSIYAILDKSFVSASDEKLYVQPSQYETVADILKKHLGMKKTDVIKQLKRKGLFQVSFGPSGSGISYSTMSTIQKAMEDAKIKGIAFTTSPGRMYPNGTFASEFIGLASLTEDKKTGVKSLVGKTGLEASFDKILSGQDGVITYQKDRNGTTLLGTGKTVKKAIDGKDIYTTLSEPIQTFLETQMDVFQAKSNGQLASATLVNAKTGEILATTQRPTYNADTLKGLENTNYKWYSALHQGNFEPGSTMKVMTLAAAIDDKVFNPNETFSNANGLTIADATIQDWSINEGISTGQYMNYAQGFAFSSNVGMTKLEQKMGNAKWMNYLTKFRFGFPTRFGLKDEDAGIFPSDNIVTQAMSAFGQGISVTQIQMLRAFTAISNNGEMLEPQFISQIYDPNTASFRTANKEIVGKPVSKKAASETRQYMIGVGTDPEFGTLYSKTFGPIIKVGDLPVAVKSGTAQIGSEDGSGYQDGGLTNYVYSVVAMVPADKPDFLMYVTMTKPQHFGPLFWQDVVNPVLEEAYLMQDTLTKPVVSDANRQTTYKLPNFVGKNPGETSSELRRNLVQPVVLGTGSKIKKVSHQPGQTLTENQQVLILSDRFVEVPDMYSWTKSNVKTFAKWTGIDISFKGTDSGRVMKQSVDVGKSLKKIKKMTITLGD
>28 ERR1733216_2
MMLLTIFIFFIFIINFMIIIGTDQKFGVSLSEGAKKVYQETVTIQAKRGTIYDRNGTAIAVDSTTYSIYAILDKSFVSASDEKLYVQPSQYETVADILKKHLGMKKTDVTKQLKRKGLFQVSFGPSGSGISYSTMSTIQKAMEDAKIKGIAFTTSPGRMYPNGTFASEFIGLASLTEDKKTGVKSLVGKTGLEASFDKILSGQDGVITYQKDRNGTTLLGTGKTVKKAIDGKDIYTTLSEPIQTFLETQMDVFQAKSNGQLASATLVNAKTGEILATTQRPTYNADTLKGLENTNYKWYSALHQGNFEPGSTMKVMTLAAAIDDKVFNPNETFSNANGLTIADATIQDWSINEGISTGQYMNYAQGFAFSSNVGMTKLEQKMGNAKWMNYLTKFRFGFPTRFGLKDEDAGIFPSDNIVTQAMSAFGQGISVTQIQMLRAFTAISNNGEMLEPQFISQIYDPNTASFRTANKEIVGKPVSKKAASETRQYMIGVGTDPEFGTLYSKTFGPIIKVGDLPVAVKSGTAQIGSEDGSGYQDGGLTNYVYSVVAMVPADKPDFLMYVTMTKPQHFGPLFWQDVVNPVLEEAYLMQDTLTKPVVSDANRQTTYKLPNFVGKNPGETSSELRRNLVQPVVLGTGSKIKKVSHQPGQTLTENQQVLILSDRFVEVPDMYGWTKSNVKTFAKWTGIDISFKGTDSGRVMKQSVDVGKSLKKIKKMTITLGD
>29 ERR1733219_10,ERR1733559_9,ERR1735130_9
MMLLTIFIFFIFIINFMIIIGTDQKFGVSLSEGAKKVYQETVTIQAKRGTIYDRNGTAIAVDSTTYSIYAILDKSFVSASDEKLYVQPSQYETVADILKKHLGMKKTDVIKQLKRKGLFQVSFGPSGSGISYSTMSTIQKAMEDAKIKGIAFTTSPGRMYPNGTFASEFIGLASLTEDKKTGVKSLVGKTGLEASFDKILSGQDGVITYQKDRNGATLLGTGKTVKKAIDGKDIYTTLSEPIQTFLETQMDVFQAKSNGQLASATLVNAKTGEILATTQRPTYNADTLKGLENTNYKWYSALHQGNFEPGSTMKVMTLAAAIDDKVFNPNETFSNANGLTIADATIQDWSINEGISTGQYMNYAQGFAFSSNVGMTKLEQKMGNAKWMNYLTKFRFGFPTRFGLKDEDAGIFPSDNIVTQAMSAFGQGISVTQIQMLRAFTAISNNGEMLEPQFISQIYDPNTASFRTANKEIVGKPVSKKAASETRQYMISVGTDPEFGTLYSKTFGPIIKVGDLPVAVKSGTAQIGSEDGSGYQDGGLTNYVYSVVAMVPADKPDFLMYVTMTKPQHFGPLFWQDVVNPVLEEAYLMQDTLTKPVVSDANRQTTYKLPNFVGKNPGETSSELRRNLVQPVVLGTGSKIKKVSHQPGQTLTENQQVLILSDRFVEVPDMYGWTKSNVKTFAKWTGIDISFKGTDSGRVMKQSVDVGKSLKKIKKMTITLGD
>30 ERR1733222_0
MMLLTIFIFFIFIINFMIIIGTDQKFGVSLSEGAKKVYQETVTIQAKRGTIYDRNGTAIAVDSTTYSIYAILDKSFVSASDEKLYVQPSQYETVADILKKHLGMKKTDVIKQLKRKGLFQVSFGPSGSGISYSTMSTIQKAMEDAKIKGIAFTTSPGRMYPNGTFASEFIGLASLTEDKKTGVKSLVGKTGLEASFDKILSGQDGIITYQKDRNGTTLLGTGKTVKKAIDGKDIYTTLSEPIQTFLETQMDVFQAKSNGQLASATLVNAKTGEILATTQRPTYNADTLKGLENTNYKWYSALHQGNFEPGSTMKVMTLAAAIDDKVFNPNETFSNANGLTIADATIQDWSINEGISTGQYMNYAQGFAFSSNVGMTKLEQKMGNAKWMNYLTKFRFGFPTRFGLKDEDAGIFPSDNIVTQAMSAFGQGISVTQIQMLRAFTAISNNGEMLEPQFISQIYDPNTASFRTANKEIVGKPVSKKAASETRQYMIGVGTDPEFGTLYSKTFGPIIKVGDLPVAVKSGTAQIGSEDGSGYQDGGLTNYVYSVVAMVPADKPDFLMYVTMTKPQHFGPLFWQDVVNPVLEEAYLMQDTLTKPVVSDANRQTTYKLPNFVGKNPGETSSELRRNLVQPVVLGTGSKIKKVSHQPGQTLTENQQVLILSDRFVEVPDMYGWTKSNVKTFAKWTGIDISFKGTDSGRVMKQSVDVGKSLKKIKKMTITLGD
>31 ERR1733353_0,ERR1733400_0,ERR1735262_0
MMLLTIFIFFIFIINFMIIIGTDQKFGVSLSEGAKKVYQETVTIQAKRGTIYDRNGTAIAVDSTTYSIYAILDKSFVSASDEKLYVQPSQYETVADILKKHLGMKKIDVIKQLKRKGLFQVSFGPSGSGISYSTMSTIQKAMEDAKIKGIAFTTSPGRMYPNGTFASEFIGLASLTEDKKTGVKSLVGKTGLEASFDKILSGQDGVITYQKDRNGTTLLGTGKTVKKAIDGKDIYTTLSEPIQTFLETQMDVFQAKSNGQLASATLVNAKTGEILATTQRPTYNADTLKGLENTNYKWYSALHQGNFEPGSTMKVMTLAAAIDDKVFNPNETFSNANGLTIADATIQDWSINEGISTGQYMNYAQGFAFSSNVGMTKLEQKMGNAKWMNYLTKFRFGFPTRFGLKDEDAGIFPSDNIVTQAMSAFGQGISVTQIQMLRAFTAISNNGEMLEPQFISQIYDPNTASFRTANKEIVGKPVSKKAASETRQYMIGVGTDPEFGTLYSKTFGPIIKVGDLPVAVKSGTAQIGSEDGSGYQDGGLTNYVYSVVAMVPADKPDFLMYVTMTKPQHFGPLFWQDVVNPVLEEAYLMQDTLTKPVVSDANRQTTYKLPNFVGKNPGETSSELRRNLVQPVVLGTGSKIKKVSHQPGQTLTENQQVLILSDRFVEVPDMYGWTKSNVKTFAKWTGIDISFKGTDSGRVMKQSVDVGKSLKKIKKMTITLGD
>32 ERR1733406_5,SRR5853406_1,SRR5853491_1,SRR5853522_1,SRR5853600_1,SRR5853940_1,SRR5853951_1,SRR5854092_1,SRR5854169_2,SRR5854189_1,SRR5858253_1,SRR5858343_1,SRR5858471_2,SRR5858592_1,SRR5858593_1,SRR6834837_1,SRR6834922_1,SRR6834927_1,SRR6835046_1,SRR6835173_1,SRR6835187_2,SRR6835449_1,SRR6835455_2,SRR6835505_1,SRR6835541_1,SRR6835621_1,SRR6835755_1,SRR6835766_1,SRR6839727_1,SRR6839973_1,SRR6840023_1,SRR6840127_1,SRR6840169_1,SRR6840468_1,SRR6840609_1,SRR6844564_1,SRR6844577_1,SRR6844714_1,SRR6848401_1,SRR6848420_2,SRR7706845_1,SRR7707198_1,SRR7707354_0,SRR7707387_1,SRR7707441_1
MMLLTIFIFFIFIINFMIIIGTDQKFGVSLSEGAKKVYQETVTIQAKRGTIYDRNGTAIAVDSTTYSIYAILDKSFVSASDEKLYVQPSQYETVADILKKHLGMKKTDVIKQLKRKGLFQVSFGPSGSGISYSTMSTIQKAMEDAKIKGIAFTTSPGRMYPNGTFASEFIGLASLTEDKKTGVKSLVGKTGLEASFDKILSGQDGVITYQKDRNGTTLLGTGKTVKKAIDGKDIYTTLSEPIQTFLETQMDVFQAKSNGQLASATLVNAKTGEILATTQRPTYNADTLKGLENTNYKWYSALHQGNFEPGSTMKVMTLAAAIDDKVFNPNETFSNANGLTIADATIQDWSINEGISTGQYMNYAQGFAFSSNVGMTKLEQKMGNAKWMNYLTKFRFGFPTRFGLKDEDAGIFPSDNIVTQAMSAFGQGISVTQIQMLRAFTAISNNGEMLEPQFISQIYDPNTASFRTANKEIVGKPVSKKAASETRQYMIGVGTDPEFGTLYSKTFGPIIKVGDLPVAVKSGTAQIGSEDGSGYQDGGLTNYVYSVVAMVPADKPDFLMYVTMTKPQHFDPLFWQDVVNPVLEEAYLMQDTLTKPVVSDANRQTTYKLPNFVGKNPGETSSELRRNLVQPVVLGTGSKIKKVSHQPGQTLTENQQVLILSDRFVEVPDMYGWTKSNVKTFAKWTGIDISFKGTDSGRVMKQSVDVGKSLKKIKKMTITLGD
>33 ERR1733894_2,ERR1735075_3,ERR473491_2,ERR473669_3,ERR473704_2,ERR473726_3,ERR485833_2,ERR485886_2,ERR485889_3,SRR7707201_1
MMLLTIFIFFIFIINFMIIIGTDQKFGVSLSEGAKKVYQETVTIQAKRGTIYDRNGTAIAVDSTTYSIYAILDKSFVSASDEKLYVQPSQYETVADILKKHLGMKKTDVIKQLKRKGLFQVSFGPSGSGISYSTMSTIQKAMEDAKIKGIAFTTSPGRMYPNGTFASEFIGLASLTEDKKTGVKSLVGKTGLEASFDKILSGQDGVITYQKDRNGTTLLGTGKTVKKAIDGKDIYTTLSEPIQTFLETQMDVFQAKSNGQLASATLVNAKTGEILATTQRPTYNADTLKGLENTNYKWYSALHQGNFEPGSTMKVMTLAAAIDDKVFNPNETFSNANGLTIADATIQDWSINEGISTGQYMNYAQGFAFSSNVGMTKLEQKMGNAKWMNYLTKFRFGFPTRFGLKDEDAGIFPSDNIVTQAMSAFGQGISVTQIQMLRAFTAISNNGEMLEPQFISQIYDPNTASFRTANKEIVGKPVSKKAASETRQYMIGVGTDPEFGTLYSKTFGPIIKVGDLPVAVKSGTAQIGSEDGSGYQDGGLTNYVYSVVAMVPADKPDFLMYVTMTKPQHFGPLFWQDVVNPVLEEAYLMQDTLTKPVVSDANRQTTYKLPNFVGKNPGETSSELRRNLVQPVVLGTGSKIKKVSHQSGQTLTENQQVLILSDRFVEVPDMYGWTKSNVETFAKWTGIDISFKGTDSGRVMKQSVDVGKSLKKIKKMTITLGD
>34 ERR1734041_2
MMLLTIFIFFIFIINFMIIIGTDQKFGVSLSEGAKKVYQETVTIQAKRGTIYDRNGTAIAVDSTTYSIYAILDKSFVSASDEKLYVQPSQYETVADILKKHLGMKKTDVIKQLKRKGLFQVSFGPSGSGISYSTMSTIQKAMEDAKIKGIAFTTSPGRMYPNGTFASEFIGLASLTEDKKTGVKSLVGKTGLEASFDKILSGQDGVITYQKDRNGTTLLGTGKTVKKAIDGKDIYTTLSEPIQTFLETQMDVFQAKSNGQLASATLVNAKTGEILATTQRPTYNADTLKGLENTNYKWYSALHQGNFEPGSTMKVMTLAAAIDDKVFNPNETFSNANGLTIADATIQDWSINEGISTGQYMNYTQGFAFSSNVGMTKLEQKMGNAKWMNYLTKFRFGFPTRFGLKDEDAGIFPSDNIVTQAMSAFGQGISVTQIQMLRAFTAISNNGEMLEPQFISQIYDPNTASFRTANKEIVGKPVSKKAASETRQYMIGVGTDPEFGTLYSKTFGPIIKVGDLPVAVKSGTAQIGSEDGTGYQDGGLTNYVYSVVAMVPADKPDFLMYVTMTKPQHFGPLFWQDVVNPVLEEAYLMQDTLTKPVVSDANRQTTYKLPNFVGKNPGETSSELRRNLVQPVVLGTGSKIKKVSHQPGQTLTENQQVLILSDRFVEVPDMYGWTKSNVKTFAKWTGIDISFKGTDSGRVMKQSVDVGKSLKKIKKMTITLGD
>35 SRR7706907_2
MMLLTIFIFFIFIINFMIIIGTDQKFGVSLSEGAKKVYQETVTIQAKRGTIYDRNGTAIAVDSTTYSIYAILDKSFVSASDEKLYVQPSQYETVADILKKHLGMKKTDVIKQLKRKGLFQVSFGPSGSGISYSTMSTIQKAMEDAKIKGIAFTTSPGRMYPNGTFASEFIGLASLTEDKKTGVKSLVGKTGLEASFDKILSGQDGVITYQKDRNGTTLLGTGKTVKKAIDGKDIYTTLSEPIQTFLETQMDVFQAKSNGQLASATLVNAKTGEILATTQRPTYNADTLKGLENTNYKWYSALHQGNFEPGSAMKVMTLAAAIDDKVFNPNETFSNANGLTIADATIQDWSINEGISTGQYMNYAQGFAFSSNVGMTKLEQKMGNAKWMNYLTKFRFGFPTRFGLKDEDAGIFPSDNIVTQAMSAFGQGISVTQIQMLRAFTAISNNGEMLEPQFISQIYDPNTASFRTANKEIVGKPVSKKAASETRQYMIGVGTDPEFGTLYSKTFGPIIKVGDLPVAVKSGTAQIGSEDGTGYQDGGLTNYVYSVVAMVPADKPDFLMYVTMTKPQHFGPLFWQDVVNPVLEEAYLMQDTLTKPVVSDANRQTTYKLPNFVGKNPGETSSELRRNLVQPVVLGTGSKIKKVSHQPGQTLTENQQVLILSDRFVEVPDMYGWTKSNVKTFAKWTGIDISFKGTDSGRVMKQSVDVGKSLKKIKKMTITLGD
>36 ERR1734676_0
MMLLTIFIFFIFIINFMIIIGTDQKFGVSLSEGAKKVYQETVTIQAKRGTIYDRNGTAIAVDSTTYSIYAILDKSFVSASDEKLYVQPSQYETVADILKKHLGMKKTDVIKQLKRKGLFQVSFGPSGSGISYSTMSTIQKAMEDAKIKGIAFTTSPGRMYPNGTFASEFIGLASLTEDKKTGVKSLVGKTGLEASFDKILSGQDGVITYQKDRNGTTLLGTGKTVKKAIDGKDIYTTLSEPIQTFLETQMDVFQAKSNGQLASATLVNAKTGEILATAQRPTYNADTLKGLENTNYKWYSALHQGNFEPGSTMKVMTLAAAIDDKVFNPNETFSNANGLTIADATIQDWSINEGISTGQYMNYAQGFAFSSNVGMTKLEQKMGNAKWMNYLTKFRFGFPTRFGLKDEDAGIFPSDNIVTQAMSAFGQGISVTQIQMLRAFTAISNNGEMLEPQFISQIYDPNTASFRTANKEIVGKPVSKKAASETRQYMIGVGTDPEFGTLYSKTFGPIIKVGDLPVAVKSGTAQIGSEDGSGYQDGGLTNYVYSVVAMVPADKPDFLMYVTMTKPQHFGPLFWQDVVNPVLEEAYLMQDTLTKPVVSDANRQTTYKLPNFVGKNPGETSSELRRNLVQPVVLGTGSKIKKVSHQPGQTLTENQQVLILSDRFVEVPDMYGWTKSNVKTFAKWTGIDISFKGTDSGRVMKQSVDVGKSLKKIKKMTITLGD
>37 ERR1734704_1
MMLLTIFIFFIFIINFMIIIGTDQKFGVSLSEGAKKVYQETVTIQAKRGTIYDRNGTAIAVDSTTYSIYAILDKSFVSASDEKLYVQPSQYETVADILKKHLGMKKTDVIKQLKRKGLFQVSFGPSGSGISYSTMSTIQKAMEDAKIKGIAFTTSPGRMYPNGTFASEFIGLASLTEDKKTGVKSLVGKTGLEASFDKILSGQDGVITYQKDRNGTTLLGTGKTVKKAIDGKDIYTTLSEPIQTFLETQMDVFQAKSNGQLASATLVNAKTGEILATTQRPTYNADTLKGLENTNYKWYSALHQGNFEPGSTMKVMTLAAAIDDKVFNPNETFSNANGLTIADATIQDWSINEGISTGQYMNYAQGFAFSSNVGMTKLEQKMGNAKWMNYLTKFRFGFPTRFGLKDEDAGIFPSDNIVTQAMSAFGQGISVTQIQMLRAFTAISNNGEMLEPQFISQIYDPNTASFRTANKEIIGKPVSKKAASETRQYMIGVGTDPEFGTLYSKTFGPIIKVGDLPVAVKSGTAQIGSEDGSGYQDGGLTNYVYSVVAMVPADKPDFLMYVTMTKPQHFGPLFWQDVVNPVLEEAYLMQDTLTKPVVSDANRQTTYKLPNFVGKNPGETSSELRRNLVQPVVLGTGSKIKKVSHQPGQTLTENQQVLILSDRFVEVPDMYGWTKSNVKTFAKWTGIDISFKGTDSGRVMKQSVDVGKSLKKIKKMTITLGD
>38 ERR1734876_6
MMLLTIFIFFIFIINFMIIIGTDQKFGVSLSEGAKKVYQETVTIQAKRGTIYDRNGTAIAVDSTTYSIYAILDKSFVSASDEKLYVQPSQYETVADILKKHLGMKKTDVIKQLKRKGLFQVSFGPSGSGISYSTMSTIQKAMEDAKIKGIAFTTSPGRMYPNGTFASEFIGLASLTEDKKTGVKSLVGKTGLEASFDKILSGQDGVITYQKDRNGTTLLGTGKTVKKAIDGKDIYTTLSEPIQTFLETQMDVFQAKSNGQLASATLVNAKTGEILATTQRPTYNADTLKGLENTNYKWYSTLHQGNFEPGSTMKVMTLAAAIDDKVFNPNETFSNANGLTIADATIQDWSINEGISTGQYMNYAQGFAFSSNVGMTKLEQKMGNAKWMNYLTKFRFGFPTRFGLKDEDAGIFPSDNIVTQAMSAFGQGISVTQIQMLRAFTAISNNGEMLEPQFISQIYDPNTASFRTANKEIVGKPVSKKAASETRQYMIGVGTDPEFGTLYSKTFGPIIKVGDLPVAVKSGTAQIGSEDGSGYQDGGLTNYVYSVVAMVPADKPDFLMYVTMTKPQHFGPLFWQDVVNPVLEEAYLMQDTLTKPVVSDANRQTTYKLPNFVGKNPGETSSELRRNLVQPVVLGTGSKIKKVSHQPGQTLTENQQVLILSDRFVEVPDMYGWTKSNVKTFAKWTGIDISFKGTDSGRVMKQSVDVGKSLKKIKKMTITLGD
>39 ERR1735431_1
MMLLTIFIFFIFFINFMIIIGTDQKFGVSLSEGAKKVYQETVTIQAKRGTIYDRNGTAIAVDSTTYSIYAILDKSFVSASDEKLYVQPSQYETVADILKKHLGMKKTDVIKQLKRKGLFQVSFGPSGSGISYSTMSTIQKAMEDAKIKGIAFTTSPGRMYPNGTFASEFIGLASLTEDKKTGVKSLVGKTGLEASFDKILSGQDGVITYQKDRNGTTLLGTGKTVKKAIDGKDIYTTLSEPIQTFLETQMDVFQAKSNGQLASATLVNAKTGEILATTQRPTYNADTLKGLENTNYKWYSALHQGNFEPGSTMKVMTLAAAIDDKVFNPNETFSNANGLTIADATIQDWSINEGISTGQYMNYAQGFAFSSNVGMTKLEQKMGNAKWMNYLTKFRFGFPTRFGLKDEDAGIFPSDNIVTQAMSAFGQGISVTQIQMLRAFTAISNNGEMLEPQFISQIYDPNTASFRTANKEIVGKPVSKKAASETRQYMIGVGTDPEFGTLYSKTFGPIIKVGDLPVAVKSGTAQIGSEDGSGYQDGGLTNYVYSVVAMVPADKPDFLMYVTMTKPQHFGPLFWQDVVNPVLEEAYLMQDTLTKPVVSDANRQTTYKLPNFVGKNPGETSSELRRNLVQPVVLGTGSKIKKVSHQPGQTLTENQQVLILSDRFVEVPDMYGWTKSNVKTFAKWTGIDISFKGTDSGRVMKQSVDVGKSLKKIKKMTITLGD
>40 ERR467311_7,ERR473524_7,ERR473552_7,ERR473580_7,ERR473584_7,SRR5809828_7,SRR5853568_4,SRR5853604_4,SRR5853907_4,SRR5854052_3,SRR5854070_4,SRR6835069_4,SRR6835138_7,SRR6835445_7,SRR6835503_4,SRR6835661_7,SRR6835723_7,SRR6848477_4,SRR7707030_4,SRR7707497_4
MMLLTIFIFFIFIINFMIIIGTDQKFGVSLSEGAKKVYQETVTIQAKRGTIYDRNGTAIAVDSTTYSIYAILDKSFVSASDEKLYVQPSQYETVADILKKHLGMKKTDVIKQLKRKGLFQVSFGPSGSGISYSTMSTIQKAMEDAKIKGIAFTTSPGRMYPNGTFASEFIGLASLTEDKKTGVKSLVGKTGLEASFDKILSGQDGVITYQKDRNGTTLLGTGKTVKKAIDGKDIYTTLSEPIQTFLETQMDVFQAKSNGQLASATLVNAKTGEILATTQRPTYNADTLKGLENTNYKWYSALHQGNFEPGSTMKVMTLAAAIDDKVFNPNETFSNANGLTIADATIQDWSINEGISTGQYMNYAQGFVFSSNVGMTKLEQKMGNAKWMNYLTKFRFGFPTRFGLKDEDAGIFPSDNIVTQAMSAFGQGISVTQIQMLRAFTAISNNGEMLEPQFISQIYDPNTASFRTANKEVVGKPVSKKAASETRQYMIGVGTDPEFGTLYSKTFGPIIKVGDLPVAVKSGTAQIGSEDGSGYQDGGLTNYVYSVVAMVPADKPDFLMYVTMTKPQHFGPLFWQDVVNPVLEEAYLMQDTLTKPVVSDANRQTTYKLPNFVGKNPGETSSELRRNLVQPVVLGTGSKIKKVSHQPGQTLTENQQVLILSDRFVEVPDMYGWTKSNVKTFAKWTGIDISFKGTDSGRVMKQSVDVGKSLKKIKKMTITLGD
>41 ERR467335_3,ERR467366_3,ERR473506_2,ERR473521_3,ERR473522_3,ERR473548_2,ERR473561_2,ERR473565_4,ERR473569_2,ERR473634_3,ERR473708_3
MMLLTIFIFFIFIINFMIIIGTDQKFGVSLSEGAKKVYQETVTIQAKRGTIYDRNGTAIAVDSTTYSIYAILDKSFVSASDEKLYVQPSQYETVADILKKHLGMKKTDVIKQLKRKGLFQVSFGPSGSGISYSTMSTIQKAMEDAKIKGIAFTTSPGRMYPNGTFASEFIGLASLTEDKKTGVKSLVGKTGLEASFDKILSGQDGVITYQKDRNGTTLLGTGKTVKKAIDGKDIYTTLSEPIQTFLETQMDVFQAKSNGQLASAALVNAKTGEILATTQRPTYNADTLKGLENTNYKWYSALHQGNFEPGSTMKVMTLAAAIDAKVFNPNETFSNANGLTIADATIQDWSINEGISTGQYMNYAQGFAFSSNVGMTKLEQKMGNAKWMNYLTKFRFGFPTRFGLKDEDAGIFPSDNIVTQAMSAFGQGISVTQIQMLRAFTAISNNGEMLEPQFISQIYDPNTASFRTANKEIVGKPVSKKAASETRQYMIGVGTDPEFGTLYSKTFGPIIKVGDLPVAVKSGTAQIGSEDGSGYQDGGLTNYVYSVVAMVPADKPDFLMYVTMTKPQHFGPLFWQDVVNPVLEEAYLMQDTLTKPVVSDANRQTTYKLPNFVGKNPGETSSELRRNLVQPVVLGTGSKIKKVSHQSGQTLTENQQVLILSDRFVEVPDMYGWTKSNVETFAKWTGIDISFKGTDSGRVMKQSVDVGKSLKKIKKMTITLGD
>42 ERR467341_1
MMLLTIFIFFIFIINFMIIIGTDQKFGVSLSGGAKKVYQETVTIQAKRGTIYDRNGTAIAVDSTTYSIYAILDKSFVSASDEKLYVQPSQYETVADILKKHLGMKKTDVIKQLKRKGLFQVSFGPSGSGISYSTMSTIQKAMEDAKIKGIAFTTSPGRMYPNGTFASEFIGLASLTEDKKTGVKSLVGKTGLEASFDKILSGQDGVITYQKDRNGTTLLGTGKTVKKAIDGKDIYTTLSEPIQTFLETQMDVFQAKSNGQLASATLVNAKTGEILATTQRPTYNADTLKGLENTNYKWYSALHQGNFEPGSTMKVMTLAAAIDDKVFNPNETFSNANGLTIADATIQDWSINEGISTGQYMNYAQGFAFSSNVGMTKLEQKMGNAKWMNYLTKFRFGFPTRFGLKDEDAGIFPSDNIVTQAMSAFGQGISVTQIQMLRAFTAISNNGEMLEPQFISQIYDPNTASFRTANKEIVGKPVSKKAASETRQYMIGVGTDPEFGTLYSKTFGPIIKVGDLPVAVKSGTAQIGSEDGSGYQDGGLTNYVYSVVAMVPADKPDFLMYVTMTKPQHFGPLFWQDVVNPVLEEAYLMQDTLTKPVVSDANRQTTYKLPNFVGKNPGETSSELRRNLVQPVVLGTGSKIKKVSHQPGQTLTENQQVLILSDRFVEVPDMYGWTKSNVKTFAKWTGIDISFKGTDSGRVMKQSVDVGKSLKKIKKMTITLGD
>43 ERR467369_3
MMLLTIFIFFIFIINFMIIIGTDQKFGVSLSEGAKKVYQETVTIQAKRGTIYDRNGTAIAVDSTTYSIYAILDKSFVSASDEKLYVQPSQYETVADILKKHLGMKKTDVIKQLKRKGLFQVSFGPSGSGISYSTMSTIQKAMEDAKIKGIAFTTSPGRMYPNGTFASEFIGLASLTEDKKTGVKSLVGKTGLEASFDKILSGQDGVITYQKDRNGTTLLGTGKTVKKAIDGKDIYTTLSEPIQTFLETQMDVFQAKSNGQLASATLVNAKTGEILATTQRPTYNADTLKGLENTNYKWYSALHQGNFEPGSTMKVMTLAAAIDDKVFNPNETFSNANGLTIADATIQDWSINEGISTGQYMNYAQGFAFSSNVGMTKLEQKMGNAKWMNYLTKFRFGFPTRFGLKDEDAGIFPSDNIVTQAMSAFGQGISVTQIQMLRAFTAISNNGEMLEPQFISQIYDPNTASFRTANKEIVGKPVSKKAASETRQYMIGVGTDPEFGTLYSKTFGPIIKVGDLPVAVKSGTAQIGSEDGSGYQDGGLTNYVYSVVAMVPADKPDFLMYVTMTKPQHFGPLFWQDVVNPVLEEAYLMQDTLTKPVVSDANRQTTYKLPNFVGKNPGETSSELRRNLVQPVVLGTGSKIKKVSHQPGQTLTENQQVLILSDRFVEIPDMYGWTKSNVKTFAKWTGIDISFKGTDSGRVMKQSVDVGKSLKKIKKMTITLGD
>44 ERR467370_1
MMLLTIFIFFIFIINFMIIIGTGQKFGVSLSEGAKKVYQETVTIQAKRGTIYDRNGTAIAVDSTTYSIYAILDKSFVSASDEKLYVQPSQYETVADILKKHLGMKKTDVIKQLKRKGLFQVSFGPSGSGISYSTMSTIQKAMEDAKIKGIAFTTSPGRMYPNGTFASEFIGLASLTEDKKTGVKSLVGKTGLEASFDKILSGQDGVITYQKDRNGTTLLGTGKTVKKAIDGKDIYTTLSEPIQTFLETQMDVFQAKSNGQLASATLVNAKTGEILATTQRPTYNADTLKGLENTNYKWYSALHQGNFEPGSTMKVMTLAAAIDDKVFNPNETFSNANGLTIADATIQDWSINEGISTGQYMNYAQGFAFSSNVGMTKLEQKMGNAKWMNYLTKFRFGFPTRFGLKDEDAGIFPSDNIVTQAMSAFGQGISVTQIQMLRAFTAISNNGEMLEPQFISQIYDPNTASFRTANKEIVGKPVSKKAASETRQYMIGVGTDPEFGTLYSKTFGPIIKVGDLPVAVKSGTAQIGSEDGSGYQDGGLTNYVYSVVAMVPADKPDFLMYVTMTKPQHFGPLFWQDVVNPVLEEAYLMQDTLTKPVVSDANRQTTYKLPNFVGKNPGETSSELRRNLVQPVVLGTGSKIKKVSHQPGQTLTENQQVLILSDRFVEVPDMYGWTKSNVKTFAKWTGIDISFKGTDSGRVMKQSVDVGKSLKKIKKMTITLGD
>45 ERR467381_0
MMLLTIFIFFIFIINFMIIIGTDQKFGVSLSEGAKKVYQETVTIQAKRGTIYDRNGTAIAVDSTTYSIYAILDKSFVSASDEKLYVQPSQYETVADILKKHLGMKKTDVIKQLKRKGLFQVSFGPSGSGISYSTMSTIQKAMEDAKIKGIAFTTSPGRMYPNGTFASEFIGLASLTEDKKTGVKSLVGKTGLEASFDKILSGQDGVITYQKDRNGTTLLGTGKTVKKAIDGKDIYTTLSEPIQTFLETQMDVFQAKSNGQLASATLVNAKTGEILATTQRPTYNADTLKGLENTNYKWYSALHQGNFEPGSTMKVMTLAAAIDDKVFNPNETFSNANGLTIADATIQDWSINEGISTGQYMNYAQGFAFSSNVGMTKLEQKMGNAKWMNYLTKFRFGFPTRFGLKDEDAGIFPSDNIVTQAMSAFGQGISVTQIQMLRAFTAISNNGEMLEPQFISQIYDPNTASFRTANKEIVGKPVSKKAASETRQYMIGVGTDPEFGTLYSKTFGPIIKVGDLPVAVKSGTAQIGSEDGSGYQDGGLTNYVYSVVAMVPADKPDFLMYVTMTKPQHFGPLFWQDVVNPVLEEAYLMQDTLTKPVVSDANRQTTYKLPNFVGKNPGETSSELRRNLVQPVVLGTGSKIKKVSHQPGQTLTENQQVLILSDRFVEVPDMYGWTKSNVKTFAKWTGIDISFKGTDSGRVMKQSVDIGKSLKKIKKMTITLGD
>46 ERR467391_1
MMLLTIFIFFIFIINFMIIIGTDQKFGVSLSEGAKKVYQETVTIQAKRGTIYDRNGTAIAVDSTTYSIYAILDKSFVSASDEKLYVQPSQYETVADILKKHLGMKKTDVIKQLKRKGLFQVSFGPSGSGISYSTMSTIQKAMEDAKIKGIAFTTSPGRMYPNGTFASEFIGLASLTEDKKTGVKSLVGKTGLEASFDKILSGQDGVITYQKDRNGTTLLGTGKTVKKAIDGKDIYTTLSEPIQTFLETQMDVFQAKSNGQLASATLVNAKTGEILATTQRPTYNADTLKGLENTNYKWYSALHQGNFEPGSTMKVMTLAAAIDDKVFNPNETFSNANGLTIADATIQDWSINEGISTGQYMNYAQGFAFSSNVGMTKLEQKMGNAKWMNYLTKFRFGFPTRFGLKDEDAGIFPSDNIVTQAMSAFGQGISVTQIQMLRAFTAISNNGEMLEPQFISQIYDPNTASFRTANKEIVGKPVSKKAASETRQYMIGVGTDPEFGTLYSKIFGPIIKVGDLPVAVKSGTAQIGSEDGSGYQDGGLTNYVYSVVAMVPADKPDFLMYVTMTKPQHFGPLFWQDVVNPVLEEAYLMQDTLTKPVVSDANRQTTYKLPNFVGKNPGETSSELRRNLVQPVVLGTGSKIKKVSHQPGQTLTENQQVLILSDRFVEVPDMYGWTKSNVKTFAKWTGIDISFKGTDSGRVMKQSVDVGKPLKKIKKMTITLGD
>47 ERR473473_2
MMLLTIFIFFIFIINFMIIIGTDQKFGVSLSEGAKKVYQETVTIQAKRGTIYDRNGTAIAVDSTTYSIYAILDKSFVSASDEKLYVQPSQYETVADILKKHLGMKKTDVIKQLKRKGLFQVSFGPSGSGISYSTMSTIQKAMEDAKIKGIAFTTSPGRMYPNGTFASEFIGLASLTEDKKTGVKSLVGKTGLEASFDKILSGQDGVITYQKDRNGTTLLGTGKTVKKAIDGKDIYTTLSEPIQTFLETQMDVFQAKSNGQLASATLVNAKTGEILATTQRPTYNADTLKGLENTNYKWYSALHQGNFEPGSTIKVMTLAAAIDDKVFNPNETFSNANGLTIADATIQDWSINEGISTGQYMNYAQGFAFSSNVGMTKLEQKMGNAKWMNYLTKFRFGFPTRFGLKDEDAGIFPSDNIVTQAMSAFGQGISVTQIQMLRAFTAISNNGEMLEPQFISQIYDPNTASFRTANKEIVGKPVSKKAASETRQYMIGVGTDPEFGTLYSKTFGPIIKVGDLPVAVKSGTAQIGSEDGTGYQDGGLTNYVYSVVAMVPADKPDFLMYVTMTKPQHFGPLFWQDVVNPVLEEAYLMQDTLTKPVVSDANRQTTYKLPNFVGKNPGETSSELRRNLVQPVVLGTGSKIKKVSHQPGQTLTENQQVLILSDRFVEVPDMYGWTKSNVKTFAKWTGIDISFKGTDSGRVMKQSVDVGKSLKKIKKMTITLGD
>48 ERR485720_2
MMLLTIFIFFIFIINFMIIIGTDQKFGVSLSEGAKKVYQETVTIQAKRGTIYDRNGTAIAVDSTTYSIYAILDKSFVSASDEKLYVQPSQYETVADILKKHLGMKKTDVIKQLKRKGLFQVSFGPSGSGISYSTMSTIQKAMEDAKIKGIAFTTSPGRMYPNGTFASEFIGLASLTEDKKTGVKSLVGKTGLEASFDKILSGQDGVITYQKDRNGTTLLGTGKTVKKAIDGKDIYTTLSEPIQTFLETQMDVFQAKSNGQLASATLVNAKTGEILATTQRPTYNADTLKGLENTNYKWYSALHQGNFEPGSTMKVMTLAAAIDDKVFNPNETFSNANGLTIADATIQDWSINEGISTGQYMNYAQGFAFSSNVGMTKLEQKMGNAKWMNYLTKFRFGFPTRFGLKDEDAGIFPSDNIVTQAMSAFGQGISVTQIQMLRAFTAISNNGEMLEPQFISQIYDPNTASFRTANKEIVGKPVSKKAASETRQYMIGVGTDPEFGTLYSKTFGPIIKVGDLPVAVKSGTAQIGSEDGTGYQDGGLTNYVYSVVAMVPADKPDFLMYVTMTKPQHFGPLFWQDVVNPVLEEAYLMQDTLTKPVVSDANRQTTYKLPNFVGKNPGETSSELRRNLVQPVVLGTGSKIKKVSHQPGQTLTENQQVLILSDRFVEVPDMYGWIKSNVKTFAKWTGIDISFKGTDSGRVMKQSVDVGKSLKKIKKMTITLGD
>49 ERR485730_2
MMLLTIFIFFIFIINFMIIIGTDQKFGVSLSEGAKKVYQETVTIQAKRGTIYDRNGTAIAVDSTTYSIYAILDKSFVSASDEKLYVQPSQYETVADILKKHLGMKKTDVIKQLKRKGLFQVSFGPSGSGISYSTMSTIQKAMEDAKIKGIAFTTSPGRMYPNGTFASEFIGLASLTEDKKTGVKSLVGKTGLEASFDKILSGQDGVITYQKDRNGTTLLGTGKTVKKAIDGKDIYTTLSEPIQTFLETQMDVFQAKSNGQLASATLVNAKTGEILATTQRPTYNADTLKGLENTNYKWYSALHQGNFEPGSTMKVMTLAAAIDDKVFNPNETFSNANGLTIADATIQDWSINEGISTGQYMNYAQGFAFSSNVGMTKLEQKMGNAKWMNYLTKFRFGFPTRFGLKDEDAGIFPSDNIVTQAMSAFGQGISVTQIQMLRAFTAISNNGEMLEPQFISQIYDPNTASFRTANKEIVGKPVSKKAASETRQYMIGVGTDPEFGTLYSKTFGPIIKVGDLPVAVKSGTAQIGSEDGTGYQDGGLTNYVYSVVAMVPADKPDFLMYVTMTKPQHFGPLFWQDVVNPVLEEAYLMQDTLTKPVVSDANRQTTYKLPNFVGKNPGETSSELRRNLVQPVVLGTGSKIKKVSHQPGQTLTENQQVLILSDRFVEVPDMYGWTKSNVKTFAKWTGIDISFKGTDFGRVMKQSVDVGKSLKKIKKMTITLGD
>50 ERR485783_15
MMLLTIFIFFIFIINFMIIIGTDQKFGVSLSEGAKKVYQETVTIQAKRGTIYDRNGTAIAVDSTTYSIYAILDKSFVSASDEKLYVQPSQYETVANILKKHLGMKKTDVIKQLKRKGLFQVSFGPSGSGISYSTMSTIQKAMEDAKIKGIAFTTSPGRMYPNGTFASEFIGLASLTEDKKTGVKSLVGKTGLEASFDKILSGQDGVITYQKDRNGTTLLGTGKTVKKAIDGKDIYTTLSEPIQTFLETQMDVFQAKSNGQLASATLVNAKTGEILATTQRPTYNADTLKGLENTNYKWYSALHQGNFEPGSTMKVMTLAAAIDDKVFNPNETFSNANGLTIADATIQDWSINEGISTGQYMNYAQGFAFSSNVGMTKLEQKMGNAKWMNYLTKFRFGFPTRFGLKDEDAGIFPSDNIVTQAMSAFGQGISVTQIQMLRAFTAISNNGEMLEPQFISQIYDPNTASFRTANKEVVGKPVSKKAASETRQYMIGVGTDPEFGTLYSKTFGPIIKVGDLPVAVKSGTAQIGSEDGSGYQDGGLTNYVYSVVAMVPADKPDFLMYVTMTKPQHFGPLFWQDVVNPVLEEAYLMQDTLTKPVVSDANRQTTYKLPNFVGKNPGETSSELRRNLVQPVVLGTGSKIKKVSHQSGQTLTENQQVLILSDRFVEVPDMYGWTKSNVKTFAKWTGIDISFKGTDSGRVMKQSVDVGKSLKKIKKMTITLGD
>51 ERR485799_5,ERR485830_8,SRR6835241_7
MMLLTIFIFFIFIINFMIIIGTDQKFGVSLSEGAKKVYQETVTIQAKRGTIYDRNGTAIAVDSTTYSIYAILDKSFVSASDEKLYVQPSQYETVADILKKHLGMKKTDVIKQLKRKGLFQVSFGPSGSGISYSTMSTIQKAMEDAKIKGIAFTTSPGRMYPNGTFASEFIGLASLTEDKKTGVKSLVGKTGLEASFDKILSGQDGVITYQKDRNGTTLLGTGKTVKKAIDGKDIYTTLSEPIQTFLETQMDVFQAKSNGQLASATLVNAKTGEILATTQRPTYNADTLKGLENTNYKWYSALHQGNFEPGSTMKVMTLAAAIDDKVFNPNETFSNANGLTIADATIQDWSINEGISTGQYMNYAQGFAFSSNVGMTKLEQKMGNAKWMNYLTKFRFGFPTRFGLKDEDAGIFPSDNIVTQAMSAFGQGISVTQIQMLRAFTAISNNGEMLEPQFISQIYDPNTASFRTANKEVVGKPVSKKAASETRQYMIGVGTDPEFGTLYSKTFGPIIKVGDLPVAVKSGTAQIGSEDGSGYQDGGLTNYVYSVVAMVPADKPDFLMYVTMTKPQHFGPLFWQDVVNPVLEEAYLMQDTLTKPVVSDANRQTTYKLPNFVGKNPGETSSELRRNLVQPVVLGTGSKIKKVSHQPGQTLTENQQVLILSDRFVEVPDMYGWTKSNVKTFAKWTGIDISFKGTDSGRVMKQSVDVGKSLKKIKKMTITLGD
>52 ERR485812_1
MMLLTIFIFFIFIINFMIIIGTDQKFGVSLSEGAKKVYQETVTIQAKRGTIYDRNGTAIAVDSTTYSIYAILDKTFVSASDEKLYVQPSQYETVADILKKHLGMKKTDVIKQLKRKGLFQVSFGPSGSGISYSTMSTIQKAMEDAKIKGIAFTTSPGRMYPNGTFASEFIGLASLTEDKKTGVKSLVGKTGLEASFDKILSGQDGVITYQKDRNGATLLGTGKTVKKAIDGKDIYTTLSEPIQTFLETQMDVFQAKSNGQLASATLVNAKTGEILATTQRPTYNADTLKGLENTNYKWYSALHQGNFEPGSTMKVMTLAAAIDDKVFNPNETFSNANGLTIADATIQDWSINEGISTGQYMNYAQGFAFSSNVGMTKLEQKMGNAKWMNYLTKFRFGFPTRFGLKDEDAGIFPSDNIVTQAMSAFGQGISVTQIQMLRAFTAISNNGEMLEPQFISQIYDPNTASFRTANKEIVGKPVSKKAASETRQYMIGVGTDPEFGTLYSKTFGPIIKVGDLPVAVKSGTAQIGSEDGSGYQDGGLTNYVYSVVAMVPADKPDFLMYVTMTKPQHFGPLFWQDVVNPVLEEAYLMQDTLTKPVVSDANRQTTYKLPNFVGKNPGETSSELRRNLVQPVVLGTGSKIKKVSHQSGQTLTENQQVLILSDRFVEVPDMYGWTKSNVETFAKWTGIDISFKGTDSGRVMKQSVDVGKSLKKIKKMTITLGD
>53 ERR485819_2,SRR5853458_3,SRR5853735_2,SRR5853768_4,SRR5853903_2,SRR5853910_3,SRR5854190_3,SRR5854222_2,SRR5858315_2,SRR5858408_3,SRR5858419_3,SRR5858609_2,SRR5858628_3,SRR5858684_3,SRR5858688_3,SRR6834905_2,SRR6834907_2,SRR6835244_3,SRR6835283_3,SRR6835481_3,SRR6835593_3,SRR6835715_2,SRR6835719_3,SRR6835725_2,SRR6839772_2,SRR6839822_2,SRR6839849_2,SRR6839858_1,SRR6839861_4,SRR6839910_2,SRR6839913_4,SRR6839993_2,SRR6840132_3,SRR6840230_2,SRR6840247_2,SRR6840330_2,SRR6840341_2,SRR6840393_2,SRR6840432_3,SRR6840442_2,SRR6840443_2,SRR6840484_3,SRR6840485_2,SRR6840559_2,SRR6840574_2,SRR6840598_3,SRR6840619_3,SRR6844562_1,SRR6844563_2,SRR6844594_2,SRR6844631_2,SRR6844680_2,SRR6844753_2,SRR6848428_4,SRR6848441_2,SRR6848545_2,SRR6848650_2,SRR6848655_2,SRR6848680_2,SRR6848687_2,SRR7706697_2,SRR7706760_3,SRR7706815_2,SRR7706859_2,SRR7706903_2,SRR7706906_2,SRR7707038_2,SRR7707096_2,SRR7707157_2,SRR7707170_1,SRR7707223_3,SRR7707318_2,SRR7707320_2,SRR7707336_2,SRR7707378_2,SRR7707451_2,SRR7707484_2,SRR7707508_2,SRR7707578_2
MMLLTIFIFFIFIINFMIIIGTDQKFGVSLSEGAKKVYQETVTIQAKRGTIYDRNGTAIAVDSTTYSIYAILDKSFVSASDEKLYVQPSQYETVADILKKHLGMKKTDVIKQLKRKGLFQVSFGPSGSGISYSTMSTIQKAMEDAKIKGIAFTTSPGRMYPNGTFASEFIGLASLTEDKKTGVKSLVGKTGLEASFDKILSGQDGVITYQKDRNGTTLLGTGKTVKKAIDGKDIYTTLSEPIQTFLETQMDVFQAKSNGQLASATLVNAKTGEILATTQRPTYNADTLKGLENTNYKWYSALHQGNFEPGSTMKVMTLAAAIDAKVFNPNETFSNANGLTIADATIQDWSINEGISTGQYMNYAQGFAFSSNVGMTKLEQKMGNAKWMNYLTKFRFGFPTRFGLKDEDAGIFPSDNIVTQAMSAFGQGISVTQIQMLRAFTAISNNGEMLEPQFISQIYDPNTASFRTANKEIVGKPVSKKAASETRQYMIGVGTDPEFGTLYSKTFGPIIKVGDLPVAVKSGTAQIGSEDGSGYQDGGLTNYVYSVVAMVPADKPDFLMYVTMTKPQHFGPLFWQDVVNPVLEEAYLMQDTLTKPVVSDANRQTTYKLPNFVGKNPGETSSELRRNLVQPVVLGTGSKIKKVSHQSGQTLTENQQVLILSDRFVEVPDMYGWTKSNVETFAKWTGIDISFKGTDSGRVMKQSVDVGKSLKKIKKMTITLGD
>54 ERR485820_5
MMLLTIFIFFIFIINFMIIIGTDQKFGVSLSEGAKKVYQETVTIQAKRGTIYDRNGTAIAVDSTTYSIYAILDKSFVSASDEKLYVQPSQYETVADILKKHLGMKKTDVIKQLKRKGLFQVSFGPSGSGISYSTMSTIQKAMEDAKIKGIAFTTSPGRMYPNGTFASEFIGLASLTEDKKTGVKSLVGKTGLEASFDKILSGQDGVITYQKDRNGTTLLGTGKTVKKAIDGKDIYTTLSEPIQTFLETQMDVFQAKSNGQLASATLVNAKTGEILATTQRPTYNADTLKGLENTNYKWYSALHQGNFEPGSTMKVMTLAAAIDDKVFNPNETFSNANGLTIADATIQDWSINEGISTGQYMNYAQGFAFSSNVGMTKLEQKMGNAKWMNYLTKFRFGFPTRFGLKDEDAGIFPSDNIVTQAMSAFGQGISVTQIQMLRAFTAISNNGEMLEPQFISQIYDPNTTSFRTANKEIVGKPVSKKAASETRQYMIGVGTDPEFGTLYSKTFGPIIKVGDLPVAVKSGTAQIGSEDGSGYQDGGLTNYVYSVVAMVPADKPDFLMYVTMTKPQHFGPLFWQDVVNPVLEEAYLMQDTLTKPVVSDANRQTTYKLPNFVGKNPGETSSELRRNLVQPVVLGTGSKIKKVSHQPGQTLTENQQVLILSDRFVEVPDMYGWTKSNVKTFAKWTGIDISFKGTDSGRVMKQSVDVGKSLKKIKKMTITLGD
>55 SRR1147458_31,SRR1150180_1
MMLLTIFIFFIFIINFMIIIGTDQKFGVSLSEGAKKVYQETVTIQAKRGTIYDRNGTAIAVDSTTYSIYAILDKSFVSASDEKLYVQPSQYETVADILKKHLGMKKTDVIKQLKRKGLFQVSFGPSGSGISYSTMSTIQKAMEDAKIKGIAFTTSPGRMYPNGTFASEFIGLASLTEDKKTGVKSLVGKTGLEASFDKILSGQDGVITYQKDRNGTTLLGTGKTVKKAIDGKDIYTTLSEPIQTFLETQMDVFQAKSNGQLASATLVNAKTGEILATTQRPTYNADTLKGLENTNYKWYSALHQGNFEPGSTMKVMTLAAAIDDKVFNPNETFSNANGLTIADATIQDWSINEGISTGQYMNYAQGFAFSSNVGMTKLEQKMGNAKWMNYLTKFRFGFPTRFGLKDEDAGIFPSDNIVTQAMSAFGQGISVTQIQMLRAFTAISNNGEMLEPQFISQIYDPNTASFRTANKEIVGKPVSKKAASETRQYMIGVGTDPEFGTLYSKTFGPIIKVGDLPVAVKSGTAQIGSEDGSGYQDGGLTNYVYSVVAMVPADKPDFLMYVTMTKPQHFGPLFWQDVVNPVLEEAYLMQDTLTKPVVSDANRQTTYKLPNFVGKNPGETSSELRRNLVQPVVLGTGSKIKKVSHQPGQTLTENQQVLILSDRFVEVPDMYGWTKSNVKTFAKWTGIDISFKGTDSGRVMKQSVGVGKSLKKIKKMTITLGD
>56 SRR1150148_35
MMLLTIFIFFIFIINFTIIIGTDQKFGVSLSEGAKKVYQETVTIQAKRGTIYDRNGTAIAVDSTTYSIYAILDKSFVSASDEKLYVQPSQYETVADILKKHLGMKKTDVIKQLKRKGLFQVSFGPSGSGISYSTMSTIQKAMEDAKIKGIAFTTSPGRMYPNGTFASEFIGLASLTEDKKTGVKSLVGKTGLEASFDKILSGQDGVITYQKDRNGTTLLGTGKTVKKAIDGKDIYTTLSEPIQTFLETQMDVFQAKSNGQLASATLVNAKTGEILATTQRPTYNADTLKGLENTNYKWYSALHQGNFEPGSTMKVMTLAAAIDDKVFNPNETFSNANGLTIADATIQDWSINEGISTGQYMNYAQGFAFSSNVGMTKLEQKMGNAKWMNYLTKFRFGFPTRFGLKDEDAGIFPSDNIVTQAMSAFGQGISVTQIQMLRAFTAISNNGEMLEPQFISQIYDPNTASFRTANKEIVGKPVSKKAASETRQYMIGVGTDPEFGTLYSKTFGPIIKVGDLPVAVKSGTAQIGSEDGSGYQDGGLTNYVYSVVAMVPADKPDFLMYVTMTKPQHFGPLFWQDVVNPVLEEAYLMQDTLTKPVVSDANRQTTYKLPNFVGKNPGETSSELRRNLVQPVVLGTGSKIKKVSHQPGQTLTENQQVLILSDRFVEVPDMYGWTKSNVKTFAKWTGIDISFKGTDSGRVMKQSVDVGKSLKKIKKMTITLGD
>57 SRR5809805_4
MMLLTIFIFFIFIINFMIIIGTDQKFGVSLSEGAKKVYQETVTIQAKRGTIYDRNGTAIAVDSTTYSIYAILDKSFVSASDEKLYVQPSQYETVADILKKHLGMKKTDVIKQLKRKGLFQVSFGPSGSGISYSTMSTIQKAMEDAKIKGIAFTTSPGRMYPNGTFASEFIGLASLTEDKKTGVKSLVGKTGLEASFDKILSGQDGVITYQKDRNGTTLLGTGKTVKKAIDGKDIYTTLSEPIQTFLEAQMDVFQAKSNGQLASATLVNAKTGEILATTQRPTYNADTLKGLENTNYKWYSALHQGNFEPGSTMKVMTLAAAIDDKVFNPNETFSNANGLTIADATIQDWSINEGISTGQYMNYAQGFAFSSNVGMTKLEQKMGNAKWMNYLTKFRFGFPTRFGLKDEDAGIFPSDNIVTQAMSAFGQGISVTQIQMLRAFTAISNNGEMLEPQFISQIYDPNTASFRTANKEIVGKPVSKKAASETRQYMIGVGTDPEFGTLYSKTFGPIIKVGDLPVAVKSGTAQIGSEDGSGYQDGGLTNYVYSVVAMVPADKPDFLMYVTMTKPQHFGPLFWQDVVNPVLEEAYLMQDTLTKPVVSDANRQTTYKLPNFVGKNPGETSSELRRNLVQPVVLGTGSKIKKVSHQPGQTLTENQQVLILSDRFVEVPDMYGWTKSNVKTFAKWTGIDISFKGTDSGRVMKQSVDVGKSLKKIKKMTITLGD
>58 SRR5853399_4,SRR5853584_5,SRR5858403_4,SRR6835007_4,SRR6835096_4,SRR6835261_4,SRR6835680_4,SRR6840564_4,SRR6848740_3
MMLLTIFIFFIFIINFMIIIGTDQKFGVSLSEGAKKVYQETVTIQAKRGTIYDRNGTAIAVDSTTYSIYAILDKSFVSASDEKLYVQPSQYETVADILKKHLGMKKTDVIKQLKRKGLFQVSFGPSGSGISYSTMSTIQKAMEDAKIKGIAFTTSPGRMYPNGTFASEFIGLASLTEDKKTGVKSLVGKTGLEASFDKILSGQDGVITYQKDRNGTTLLGTGKTVKKAIDGKDIYTTLSEPIQTFLETQMDVFQAKSNGQLASATLVNAKTGEILATTQRPTYNADTLKGLENTNYKWYSALHQGNFEPGSTMKVMTLAAAIDDKVFNPNETFSNANGLTIADATIQDWSINEGISTGQYMNYAQGFAFSSNVGMTKLEQKMGNAKWMNYLTKFRFGFPTRFGLKDEDAGIFPSDNIVTQAMSAFGQGISVTQIQMLRAFTAISNNGEMLEPQFISQIYDPNTASFRTANKEIVGKPVSKKAASETRQYMIGVGTDPEFGTLYSKTFGPIIKVGDLPVAVKSGTAQIGSEDGSGYQDGGLTNYVYSVVAMVPADKPDFLMYVTVTKPQHFGPLFWQDVVNPVLEEAYLMQDTLTKPVVSDANRQTTYKLPNFVGKNPGETSSELRRNLVQPVVLGTGSKIKKVSHQPGQTLTENQQVLILSDRFVEVPDMYGWTKSNVKTFAKWTGIDISFKGTDSGRVMKQSVDVGKSLKKIKKMTITLGD
>59 SRR5853407_3,SRR5853567_0,SRR5858437_3,SRR6834825_2,SRR6834853_3,SRR6839948_3,SRR6844861_3,SRR6848770_2
MMLLTIFIFFIFIINFMIIIGTDQKFGVSLSEGAKKVYQETVTIQAKRGTIYDRNGTAIAVDSTTYSIYAILDKSFVSASDEKLYVQPSQYETVADILKKHLGMKKTDVIKQLKRKGLFQVSFGPSGSGISYSTMSTIQKAMEDAKIKGIAFTTSPGRMYPNGTFASEFIGLASLTEDKKTGVKSLVGKTGLEASFDKILSGQDGVITYQKDRNGTTLLGTGKTVKKAIDGKDIYTTLSEPIQTFLETQMDVFQAKSNGQLASATLVNAKTGEILATTQRPTYNADTLKGLENTNYKWYSALHQGNFEPGSTMKVMTLAAAIDDKVFNPNETFSNANGLTIADATIQDWSINEGISTGQYMNYAQGFAFSSNVGMTKLEQKMGNAKWMNYLTKFRFGFPTRFGLKDEDAGIFPSDNIVTQAMSAFGQGISVTQIQMLRAFTAISNNGEMLEPQFISQIYDPNTASFRTANKEIVGKPVSKKAASETRQYMIGVGTDPEFGTLYSKTFGPIIKVGDLPVAVKSGTAQIGSEDGSGYQDGGLTNYVYSVVAMVPADKPDFLMYVTMTKPQHFGPLFWQDVVNPVLEEAYLMQDTLTKPVVSDANRQTTYKLPNFVGKNPGEISSELRRNLVQPVVLGTGSKIKKVSHQPGQTLTENQQVLILSDRFVEVPDMYGWTKSNVKTFAKWTGIDISFKGTDSGRVMKQSVDVGKSLKKIKKMTITLGD
>60 SRR5853518_2,SRR6834852_2,SRR6835509_1,SRR6839685_2,SRR6840590_1,SRR6844784_2,SRR7707258_2
MMLLTIFIFFIFIINFMIIIGTDQKFGFSLSEGAKKVYQETVTIQAKRGTIYDRNGTAIAVDSTTYSIYAILDKSFVSASDEKLYVQPSQYETVADILKKHLGMKKTDVIKQLKRKGLFQVSFGPSGSGISYSTMSTIQKAMEDAKIKGIAFTTSPGRMYPNGTFASEFIGLASLTEDKKTGVKSLVGKTGLEASFDKILSGQDGVITYQKDRNGTTLLGTGKTVKKAIDGKDIYTTLSEPIQTFLETQMDVFQAKSNGQLASATLVNAKTGEILATTQRPTYNADTLKGLENTNYKWYSALHQGNFEPGSTMKVMTLAAAIDDKVFNPNETFSNANGLTIADATIQDWSINEGISTGQYMNYAQGFAFSSNVGMTKLEQKMGNAKWMNYLTKFRFGFPTRFGLKDEDAGIFPSDNIVTQAMSAFGQGISVTQIQMLRAFTAISNNGEMLEPQFISQIYDPNTASFRTANKEIVGKPVSKKAASETRQYMIGVGTDPEFGTLYSKTFGPIIKVGDLPVAVKSGTAQIGSEDGSGYQDGGLTNYVYSVVAMVPADKPDFLMYVTMTKPQHFGPLFWQDVVNPVLEEAYLMQDTLTKPVVSDANRQTTYKLPNFVGKNPGETSSELRRNLVQPVVLGTGSKIKKVSHQPGQTLTENQQVLILSDRFVEVPDMYGWTKSNVKTFAKWTGIDISFKGTDSGRVMKQSVDVGKSLKKIKKMTITLGD
>61 SRR5853566_2,SRR5853576_3,SRR6835357_1,SRR6835463_1,SRR6844677_2,SRR7706838_1,SRR7707021_1,SRR7707250_1
MMLLTIFIFFIFIINFMIIIGTDQKFGVSLSEGAKKVYQETVTIQAKRGTIYDRNGTAIAVDSTTYSIYAILDKSFVSASDEKLYVQPSQYETVADILKKHLGMKKTDVIKQLKRKGLFQVSFGPSGSGISYSTMSTIQKAMEDAKIKGIAFTTSPGRMYPNGTFASEFIGLASLTEDKKTGVKSLVGKTGLEASFDKILSGQDGVITYQKDRNGTTLLGTGKTVKKAIDGKDIYTTLSEPIQTFLETQMDVFQAKSNGQLASATLVNAKTGEILATTQRPTYNADTLKGLENTNYKWYSALHQGNFEPGSTMKVMTLAAAIDDKVFNPNETFSNANGLTIADATIQDWSINEGISTGQYMNYAQGFAFSSNVGMTKLEQKMGNAKWMNYLTKFRFGFPTRFGLKDEDAGIFPSDNIVTQAMSAFGQGISVTQIQMLRAFTAISNNGEMLEPQFISQIYDPNTASFRTANKEIVGKPVSKKAASETRQYMIGVGTDPEFGTLYSKTFGPIIKVGDLPVAVKSGTAQIGSEDGTGYQDGGLTNYVYSVVAMVPADKPDFLMYVTMTKPQHFGLLFWQDVVNPVLEEAYLMQDTLTKPVVSDANRQTTYKLPNFVGKNPGETSSELRRNLVQPVVLGTGSKIKKVSHQPGQTLTENQQVLILSDRFVEVPDMYGWTKSNVKTFAKWTGIDISFKGTDSGRVMKQSVDVGKSLKKIKKMTITLGD
>62 SRR5853640_2,SRR5853690_1,SRR5854234_2,SRR6844620_2
MMLLTIFIFFIFIINFMIIIGTDQKFGVSLSEGAKKVYQETVTIQAKRGTIYDRNGTAIAVDSTTYSIYAILDKSFVSASDEKLYVQPSQYETVADILKKHLGMKKTDVIKQLKRKGLFQVSFGPSGSGISYSTMSTIQKAMEDAKIKGIAFTTSPGRMYPNGTFASEFIGLASLTEDKKTGVKSLVGKTGLEASFDKILSGQDGVITYQKDRNGTTLLGTGKTVKKAIDGKDIYTTLSEPIQTFLETQMDVFQAKSNGQLTSATLVNAKTGEILATTQRPTYNADTLKGLENTNYKWYSALHQGNFEPGSTMKVMTLAAAIDDKVFNPNETFSNANGLTIADATIQDWSINEGISTGQYMNYAQGFAFSSNVGMTKLEQKMGNAKWMNYLTKFRFGFPTRFGLKDEDAGIFPSDNIVTQAMSAFGQGISVTQIQMLRAFTAISNNGEMLEPQFISQIYDPNTASFRTANKEIVGKPVSKKAASETRQYMIGVGTDPEFGTLYSKTFGPIIKVGDLPVAVKSGTAQIGSEDGSGYQDGGLTNYVYSVVAMVPADKPDFLMYVTMTKPQHFGPLFWQDVVNPVLEEAYLMQDTLTKPVVSDANRQTTYKLPNFVGKNPGETSSELRRNLVQPVVLGTGSKIKKVSHQPGQTLTENQQVLILSDRFVEVPDMYGWTKSNVKTFAKWTGIDISFKGTDSGRVMKQSVDVGKSLKKIKKMTITLGD
>63 SRR7706965_1
MMLLTIFIFFIFIINFMIIIGTDQKFGFSLSEGAKKVYQETVTIQAKRGTIYDRNGTAIAVDSTTYSIYAILDKSFVSASDEKLYVQPSQYETVADILKKHLGMKKTDVIKQLKRKGLFQVSFGPSGSGISYSTMSTIQKAMEDAKIKGIAFTTSPGRMYPNGTFASEFIGLASLTEDKKTGVKSLVGKTGLEASFDKILSGQDGVITYQKDRNGTTLLGTGKTVKKAIDGKDIYTTLSEPIQTFLETQMDVFQAKSNGQLASATLVNAKTGEILATTQRPTYNADTLKGLENTNYKWYSALHQGNFEPGSTMKVMTLAAAIDDKVFNPNETFSNANGLTIADATIQDWSINEGISTGQYMNYAQGFAFSSNVGMTKLEQKMGNAKWMNYLTKFRFGFPTRFGLKDEDAGIFPSDNIVTQAMSAFGQGISVTQIQMLRAFTAISNNGEMLEPQFISQIYDPNTASFRTANKEIVGKPVSKKAASETRQYMIGVGTDPEFGTLYSKTFGPIIKVGDLPVAVKSGTAQIGSEDGSGYQDGGLTNYVYSVVAMVPADKPDFLMYVTMTKPQHFGPLFWQDVVNPVLEEAYLMQDTLTKPVVSDANRQTTYKLPNFVGKNPGETSSELRRNLVQPVVLGTGSKIKKVSHQPGQTLTENQQVLILSDRFVEVPDMYGWTKSNVKTFAKWTGIDISFKGTDSGRVMKQSVDVGKSLKKVKKMTITLGD
>64 SRR5853703_4
MMLLTIFIFFIFIINFMIIIGTDQKFGVSLSEGAKKVYQETVTIQAKRGTIYDRNGTAIAVDSTTYSIYAILDKSFVSASDEKLYVQPSQYETVADILKKHLGMKKTDVIKQLKRKGLFQVSFGPSGSGISYSTMSTIQKAMEDAKIKGIAFTTSPGRMYPNGTFASEFIGLASLTEDKKTGVKSLVGKTGLEASFDKILSGQDGVITYQKDRNGTTLLGTGKTVKKAIDGKDIYTTLSEPIQTFLETQMDVFQAKSNGQLASATLVNAKTGEILATTQRPTYNADTLKGLENTNYKWYSALHQGNFEPGSTMKVMTLAAAIDDKVFNPNETFSNANGLTIADATIQDWSINEGISTGQYMNYAQGFAFSSNVGMTKLEQKMGNAKWMNYLTKFRFGFPTRFGLKDEDAGIFPSDNIVTQAMSAFGQGISVTQIQMLRAFTAISNNGEMLEPQFISQIYDPNTASFRTANKEVVGKPVSKKAASETRQYMIGVGTDPEFGTLYSKTFGPIIKVGDLPVAVKSGTAQIGSEDGSGYQDGGLTNYVYSVVAMVPADKPDFLMYVTMTKPQHFGPLFWQDVVNPVLEEAYLMQDTLTKPVVSDANRQTTYKLPNFVGKNPGETSSELRRNLVQPVVLGTGSKIKKVSHQSGQTLTENQQVLILSDRFVEVPDMYGWTKSNVETFAKWTGIDISFKGTDSGRVMKQSIDVGKSLKKIKKMTITLGD
>65 SRR5853722_2,SRR5854267_1,SRR6840176_1
MMLLTIFIFFIFIINFMIIIGTDQKFGVSLSEGAKKVYQETVTIQAKRGTIYDRNGTAIAVDSTTYSIYAILDKSFVSASDEKLYVQPSQYETVADILKKHLGMKKTDVIKQLKRKGLFQVSFGPSGSGISYSTMSTIQKAMEDAKIKGIAFTTSPGRMYPNGTFASEFIGLASLTEDKKTGVKSLVGKTGLEASFDKILSGQYGVITYQKDRNGTTLLGTGKTVKKAIDGKDIYTTLSEPIQTFLETQMDVFQAKSNGQLASATLVNAKTGEILATTQRPTYNADTLKGLENTNYKWYSALHQGNFEPGSTMKVMTLAAAIDDKVFNPNETFSNANGLTIADATIQDWSINEGISTGQYMNYAQGFAFSSNVGMTKLEQKMGNAKWMNYLTKFRFGFPTRFGLKDEDAGIFPSDNIVTQAMSAFGQGISVTQIQMLRAFTAISNNGEMLEPQFISQIYDPNTASFRTANKEIVGKPVSKKAASETRQYMIGVGTDPEFGTLYSKTFGPIIKVGDLPVAVKSGTAQIGSEDGTGYQDGGLTNYVYSVVAMVPADKPDFLMYVTMTKPQHFGPLFWQDVVNPVLEEAYLMQDTLTKPVVSDANRQTTYKLPNFVGKNPGETSSELRRNLVQPVVLGTGSKIKKVSHQPGQTLTENQQVLILSDRFVEVPDMYGWTKSNVKTFAKWTGIDISFKGTDSGRVMKQSVDVGKSLKKIKKMTITLGD
>66 SRR5853773_4,SRR6840111_4
MMLLTIFIFFIFIINFMIIIGTDQKFGVSLSEGAKKVYQETVTIQAKRGTIYDRNGTAIAVDSTTYSIYAILDKSFVSASDEKLYVQPSQYETVADILKKHLGMKKTDVIKQLKRKGLFQVSFGPSGSGISYSTMSTIQKAMEDAKIKGIAFTTSPGRMYPNGTFASEFIGLASLTEGKKTGVKSLVGKTGLEASFDKILSGQDGVITYQKDRNGTTLLGTGKTVKKAIDGKDIYTTLSEPIQTFLETQMDVFQAKSNGQLASATLVNAKTGEILATTQRPTYNADTLKGLENTNYKWYSALHQGNFEPGSTMKVMTLAAAIDDKVFNPNETFSNANGLTIADATIQDWSINEGISTGQYMNYAQGFAFSSNVGMTKLEQKMGNAKWMNYLTKFRFGFPTRFGLKDEDAGIFPSDNIVTQAMSAFGQGISVTQIQMLRAFTAISNNGEMLEPQFISQIYDPNTASFRTANKEIVGKPVSKKAASETRQYMIGVGTDPEFGTLYSKTFGPIIKVGDLPVAVKSGTAQIGSEDGSGYQDGGLTNYVYSVVAMVPADKPDFLMYVTMTKPQHFGPLFWQDVVNPVLEEAYLMQDTLTKPVVSDANRQTTYKLPNFVGKNPGETSSELRRNLVQPVVLGTGSKIKKVSHQPGQTLTENQQVLILSDRFVEVPDMYGWTKSNVKTFAKWTGIDISFKGTDSGRVMKQSVDVGKSLKKIKKMTITLGD
>67 SRR5853792_1
MMLLTIFIFFIFIINFMIIIGTDQKFGVSLSEEAKKVYQETVTIQAKRGTIYDRNGTAIAVDSTTYSIYAILDKSFVSASDEKLYVQPSQYETVADILKKHLGMKKTDVIKQLKRKGLFQVSFGPSGSGISYSTMSTIQKAMEDAKIKGIAFTTSPGRMYPNGTFASEFIGLASLTEDKKTGVKSLVGKTGLEASFDKILSGQDGVITYQKDRNGTTLLGTGKTVKKAIDGKDIYTTLSEPIQTFLETQMDVFQAKSNGQLASATLVNAKTGEILATTQRPTYNADTLKGLENTNYKWYSALHQGNFEPGSTMKVMTLAAAIDDKVFNPNETFSNANGLTIADATIQDWSINEGISTGQYMNYAQGFAFSSNVGMTKLEQKMGNAKWMNYLTKFRFGFPTRFGLKDEDAGIFPSDNIVTQAMSAFGQGISVTQIQMLRAFTAISNNGEMLEPQFISQIYDPNTASFRTANKEVVGKPVSKKAASETRQYMIGVGTDPEFGTLYSKTFGPIIKVGDLPVAVKSGTAQIGSEDGSGYQDGGLTNYVYSVVAMVPADKPDFLMYVTMTKPQHFGPLFWQDVVNPVLEEAYLMQDTLTKPVVSDANRQTTYKLPNFVGKNPGETSSELRRNLVQPVVLGTGSKIKKVSHQSGQTLTENQQVLILSDRFVEVPDMYGWTKSNVKTFAKWTGIDISFKGTDSGRVMKQSVDVGKSLKKIKKMTITLGD
>68 SRR5854014_4
MMLLTIFIFFIFIINFMIIIGTDQKFGVSLSEGAKKVYQETVTIQAKRGTIYDRNGTAIAVDSTTYSIYAILDKSFVSASDEKLYVQPSQYETVADILKKHLGMKKTDVIKQLKRKGLFQVSFGPSGSGISYSTMSTIQKAMEDAKIKGIAFTTSPGRMYPNGTFASEFIGLASLTEDKKTGVKSLVGKTGLEASFDKILSGQDGVITYQKDRNGTTLLGTGKTVKKAIDGKDIYTTLSEPIQTFLETQMDVFQAKSNGQLASATLVNAKTGEILATTQRPTYNADTLKGLENTNYKWYSALHQGNFEPGSTMKVMTLAAAIDDKVFNPNETFSNANGLTIADATIQDWSINEGISTGQYMNYAQGFAFSSNVGMTKLEQKMGNAKWMNYLTKFRFGFPTRFGLKDEDAGIFPSDNIVTQAMSAFGQGVSVTQIQMLRAFTAISNNGEMLEPQFISQIYDPNTASFRTANKEIVGKPVSKKAASETRQYMIGVGTDPEFGTLYSKTFGPIIKVGDLPVAVKSGTAQIGSEDGSGYQDGGLTNYVYSVVAMVPADKPDFLMYVTMTKPQHFGPLFWQDVVNPVLEEAYLMQDTLTKPVVSDANRQTTYKLPNFVGKNPGETSSELRRNLVQPVVLGTGSKIKKVSHQPGQTLTENQQVLILSDRFVEVPDMYGWTKSNVKTFAKWTGIDISFKGTDSGRVMKQSVDVGKSLKKIKKMTITLGD
>69 SRR5854019_5
MMLLTIFIFFIFIINFMIIIGTDQKFGVSLSEGAKKVYQETVTIQAKRGTIYDRNGTAIAVDSTTYSIYAILDKSFVSASDEKLYVQPSQYETVADILKKHLGMKKTDVIKQLKRKGLFQVSFGPSGSGISYSTMSTIQKAMEDAKIKGIAFTTSPGRMYPNGTFASEFIGLASLTEDKKTGAKSLVGKTGLEASFDKILSGQDGVITYQKDRNGTTLLGTGKTVKKAIDGKDIYTTLSEPIQTFLETQMDVFQAKSNGQLASATLVNAKTGEILATTQRPTYNADTLKGLENTNYKWYSALHQGNFEPGSTMKVMTLAAAIDDKVFNPNETFSNANGLTIADATIQDWSINEGISTGQYMNYAQGFAFSSNVGMTKLEQKMGNAKWMNYLTKFRFGFPTRFGLKDEDAGIFPSDNIVTQAMSAFGQGISVTQIQMLRAFTAISNNGEMLEPQFISQIYDPNTASFRTANKEIVGKPVSKKAASETRQYMIGVGTDPEFGTLYSKTFGPIIKVGDLPVAVKSGTAQIGSEDGSGYQDGGLTNYVYSVVAMVPADKPDFLMYVTMTKPQHFGPLFWQDVVNPVLEEAYLMQDTLTKPVVSDANRQTTYKLPNFVGKNPGETSSELRRNLVQPVVLGTGSKIKKVSHQPGQTLTENQQVLILSDRFVEVPDMYGWTKSNVKTFAKWTGIDISFKGTDSGRVMKQSVDVGKSLKKIKKMTITLGD
>70 SRR5854160_1
MMLLTIFIFFIFIINFMIIIGTDQKFGVSLSEGAKKVYQETVTIQAKRGTIYDRNGTAIAVDSTTYSIYAILDKSFVSASDEKLYVQPSQYETVADILKKHLGMKKTDVIKQLKRKGLFQVSFGPSGSGISYSTMSTIQKAMEDAKIKGIAFTTSPGRMYPNGTFASEFIGLASLTEDKKTGVKSLVGKTGLEASFDKILSGQDGVITYQKDRNGTTLLGTGKTVKKAIDGKDIYTTLSEPIQTFLETQMDVFQAKSNGQLASATLVNAKTGEILATTQRPTYNADTLKGLENTNYKWYSALHQGNFEPGSTMKVMTLAAAIDDKVFNPNETFSNANGLTIADATIQDWSINEGISTGQYMNYAQGFAFSSNVGMTKLEQKMGNAKWMNYLTKFRFGFPTRFGLKDEDAGIFPSDNIVTQAMSAFGQGISVTQIQMLRAFTAISNNGEMLEPQFISQIYDPNTASFRTANKEIVGKPVSKKAASETRQYMIGVGTDPEFGTLYSKTFGPIIKVGDLPVAVKSGTAQIGSEDGSGYQDGGLTNYVYSVVAMVPADKPDFLMYVTVTKPQHFGLLFWQDVVNPVLEEAYLMQDTLTKPVVSDANRQTTYKLPNFVGKNPGETSSELRRNLVQPVVLGTGSKIKKVSHQPGQTLTENQQVLILSDRFVEVPDMYGWTKSNVKTFAKWTGIDISFKGTDSGRVMKQSVDVGKSLKKIKKMTITLGD
>71 SRR5854177_8
MMLLTIFIFFIFIINFMIIIGTDQKFGVSLSEGAKKVYQETVTIQAKRGTIYDRNGTAIAVDSTTYSIYAILDKSFVSASDEKLYVQPSQYETVADILKKHLGMKKTDVIKQLKRKGLFQVSFGPSGSGISYSTMSTIQKAMEDAKIKGIAFTTSPGRMYPNGTFASEFIGLASLTEDKKTGVKSLVGKTGLEASFDKILSGQDGVITYQKDRNGTTLLGTGKTVKKAIDGKDIYTTLSEPIQTFLETQMDVFQAKSNGQLASATLVNAKTGEILATTQRPTYNADTLKGLENTNYKWYSALHQGNFEPGSTMKVMTLAAAIDDKVFNPNETFSNANGLTIADATIQDWSINEGISTGQYMNYAQGFAFSSNVGMTKLEQKMGNAKWMNYLTKFRFGFPTRFGLKDEDAGIFPSDNIVTQAMSAFGQGISVTQIQMLRAFTAISNNGEMLEPQFISQIYDPNTASFRTANKEIVGKPVSKKAASETRQYMIGVGTDPEFGTLYSKTFGPIIKVGDLPVAVKSGTAQIGSEDGSGYQDGGLTNYVYSVVAMVPADKPDFLMYVTMTKPQHFGPLFWQDVVNPVLEEAYLMQDTLTKPVVSDANRQTTYKLPNFVGKNPGETSSELRRNLVQPVVLGIGSKIKKVSHQPGQTLTENQQVLILSDRFVEVPDMYGWTKSNVKTFAKWTGIDISFKGTDSGRVMKQNVDVGKSLKKIKKMTITLGD
>72 SRR5854253_4
MMLLTIFIFFIFIINFMIIIGTDQKFGVSLSEGAKKVYQETVTIQAKRGTIYDRNGTAIAVDSTTYSIYAILDKSFVSASDEKLYVQPSQYETVADILKKHLGMKKTDVIKQLKRKGLFQVSFGPSGSGISYSTMSTIQKAMEDAKIKGIAFTTSPGRMYPNGTFASEFIGLASLTEDKKTGVKSLVGKTGLEASFDKILSGQDGVITYQKDRNGTTLLGTGKTVKKAIDGKDIYTTLSEPIQTFLETQMDVFQAKSNGQLASATLVNAKTGEILATTQRPTYNADTLKGLENTNYKWYSALHQGNFEPGSTMKVMTLAAAIDDKVFNPNETFSNANGLTIADATIQDWSINEGISTGQYMNYAQGFAFSSNVGMTKLEQKMGNAKWMNYLTKFRFGFPTRFGLKDEDAGIFPSDNIVTQAMSAFGQGISVTQIQMLRAFTAISNNGEMLEPQFISQIYDPNTASFRTANKEIVGKPVSKKAASETRQYMIGVGTDPEFGTLYSKTFGPIIKVGDLPVAVKSGTAQIGSEDGSGYQDGGLTNYVYSVVAMVPADKPDFLMYVTMTKPQHFGPLFWQDVVNPVLEEAYLMQDTLTKPVVSDANRQTTYKLPNFVGKNPGETSSELRRNLVQPVVLGTGSKIKKVSHQPGQTLTENQQVLILSDRFVEVPDMYGWSKSNVKTFAKWTGIDISFKGTDSGRVMKQSVDVGKSLKKIKKMTITLGD
>73 SRR6745539_1,SRR6745540_1,SRR6745541_1,SRR6745542_1,SRR6745543_1,SRR6745544_1,SRR6745545_1,SRR6745546_1,SRR6745547_1,SRR6745548_6,SRR6745549_1,SRR6745550_1,SRR6745551_1,SRR6745552_1,SRR6745553_1,SRR6745554_0,SRR6745555_1,SRR6745556_1,SRR6745557_1,SRR6745558_1,SRR6745559_1,SRR6745560_1,SRR6745561_1,SRR6745562_0,SRR6745563_1,SRR6745564_1,SRR6745565_1,SRR6745566_1,SRR6745567_1,SRR6745568_1,SRR6745569_1,SRR6745570_1,SRR6745571_1,SRR6745572_1,SRR6745573_1,SRR6745574_1,SRR6745575_1,SRR6745576_1,SRR6745577_1,SRR6745578_1,SRR6745579_2,SRR6745580_1,SRR6745581_1,SRR6745582_1,SRR6745583_1,SRR6745584_1,SRR6745585_1,SRR6745586_1,SRR6745587_1,SRR6745588_1,SRR6745589_1,SRR6745590_1,SRR6745591_1,SRR6745592_1,SRR6745593_1,SRR6745594_1,SRR6745595_1,SRR6745596_1,SRR6745597_1,SRR6745598_1,SRR6745599_1,SRR6745600_1,SRR6745601_1,SRR6745602_1,SRR6745603_1,SRR6745604_1,SRR6745605_1,SRR6745606_1,SRR6745607_1,SRR6745608_1,SRR6745609_1,SRR6745610_1,SRR6745611_1,SRR6745612_1,SRR6745613_1,SRR6745614_1,SRR6745615_1,SRR6745616_1,SRR6745617_1,SRR6745618_1,SRR6760258_1,SRR6760259_1,SRR6760260_1,SRR6760261_1,SRR6760262_1,SRR6760263_1,SRR6760264_1,SRR6760265_1,SRR6760266_1,SRR6760267_1,SRR6760268_1,SRR6760269_1,SRR6760270_1,SRR6760271_1,SRR6760272_5,SRR6760273_1,SRR6760274_1,SRR6760275_1,SRR6760276_1,SRR6760277_1
MMLLTIFIFFIFIINFMIIIGTDQKFGVSLSEGAKKVYQETVTIQAKRGTIYDRNGTAIAVDSTTYSIYAILDKSFVSASDEKLYVQPSQYETVADILKKHLGMKKTDVIKQLKRKGLFQVSFGPSGSGISYSTMSTIQKAMEDAKIKGIAFTTSPGRMYPNGTFASEFIGLASLTEDKKTGVKSLVGKTGLEASFDKILSGQDGVITYQKDRNGTTLLGTGKTVKKAIDGKDIYTTLSEPIQTFLETQMDVFQAKSNGQLASATLVNAKTGEILATTQRPTYNADTLKGLENTNYKWYSALHQGNFEPGSTMKVMTLAAAIDDKVFNPNETFSNANGLTIADATIQDWSINEGISTGQYMNYAQGFAFSSNVGMTKLEQKMGNAKWMNYLTKFRFGFPTRFGLKDEDAGIFPSDNIVTQAMSAFGQGISVTQIQMLRAFTAISNNGEMLEPQFISQIYDPNTASFRTANKEIVGKPVSKKAASETRQYMIGVGTDPEFGTLYSKTFGPIIKVGDLPVAVKSGTAQIGSEDGSGYQDGGLTNYVYSVVAMVPADKPDFLMYVTMTKPQHFGPLFWQDVVNPVLEEAYLMQDTLTKPIVSDANRQTTYKLPNFVGKNPGETSSELRRNLVQPVVLGTGSKIKKVSHQPGQTLTENQQVLILSDRFVEVPDMYGWTKSNVKTFAKWTGIDISFKGTDSGRVMKQSVDVGKSLKKIKKMTITLGD
>74 SRR6834952_5,SRR6835140_3
MMLLTIFIFFIFIINFMIIIGTDQKFGVSLSEGAKKVYQETVTIQAKRGTIYDRNGTAIAVDSTTYSIYAILDKSFVSASDEKLYVQPSQYETVADILKKHLGMKKTDVIKQLKRKGLFQVSFGPSGSGISYSTMSTIQKAMEDAKIKGIAFTTSPGRMYPNGTFASEFIGLASLTEDKKTGVKSLVGKTGLEASFDKILSGQDGVITYQKDRNGTTLLGTGKTVKKAIDGKDIYTTLSEPIQTFLETQMDVFQAKSNGQLASATLVNAKTGEILATTQRPTYNADTLKGLENTNYKWYSALHQGNFEPGSTMKVMTLAAAIDDKVFNPNETFSNANGLTIADATIQDWSINEGISTGQYMNYAQGFAFSSNVGMTKLEQKMGNAKWMNYLTKFRFGFPTRFGLKDEDAGIFPSDNIVTQAMSAFGQGISVTQIQMLRAFTAISNNGEMLEPQFISQIYDPNTASFRTANKEIVGKPVSKKAASETRQYMIGVGTDPEFGTLYSKTFGPIIKVGDLPVAVKSGTAQIGSEDGSGYQDGGLTNYVYSVVAMVPADKPDFLMYVTMTKPQHFGHLFWQDVVNPVLEEAYLMQDTLTKPVVSDANRQTTYKLPNFVGKNPGETSSELRRNLVQPVVLGTGSKIKKVSHQPGQTLTENQQVLILSDRFVEVPDMYGWTKSNVKTFAKWTGIDISFKGTDSGRVMKQSVDVGKSLKKIKKMTITLGD
>75 SRR6834972_2,SRR6840504_1
MMLLTIFIFFIFIINFMIIIGTDQKFGVSLSEGAKKVYQETVTIQAKRGTIYDRNGTAIAVDSTTYSIYAILDKSFVSASDEKLYVQPSQYETVADILKKHLGMKKTDVIKQLKRKGLFQVSFGPSGSGISYSTMSTIQKAMEDAKIKGIAFTTSPGRMYPNGTFASEFIGLASLTEDKKTGVKSLVGKTGLEASFDKTLSGQDGVITYQKDRNGTTLLGTGKTVKKAIDGKDIYTTLSEPIQTFLETQMDVFQAKSNGQLASATLVNAKTGEILATTQRPTYNADTLKGLENTNYKWYSALHQGNFEPGSTMKVMTLAAAIDDKVFNPNETFSNANGLTIADATIQDWSINEGISTGQYMNYAQGFAFSSNVGMTKLEQKMGNAKWMNYLTKFRFGFPTRFGLKDEDAGIFPSDNIVTQAMSAFGQGISVTQIQMLRAFTAISNNGEMLEPQFISQIYDPNTASFRTANKEIVGKPVSKKAASETRQYMIGVGTDPEFGTLYSKTFGPIIKVGDLPVAVKSGTAQIGSEDGTGYQDGGLTNYVYSVVAMVPADKPDFLMYVTMTKPQHFGPLFWQDVVNPVLEEAYLMQDTLTKPVVSDANRQTTYKLPNFVGKNPGETSSELRRNLVQPVVLGTGSKIKKVSHQPGQTLTENQQVLILSDRFVEVPDMYGWTKSNVKTFAKWTGIDISFKGTDSGRVMKQSVDVGKSLKKIKKMTITLGD
>76 SRR6834993_2,SRR6835326_2,SRR6835327_3,SRR6835573_2,SRR6835790_3,SRR6839864_3,SRR6840083_2,SRR6844736_2,SRR6844794_2,SRR6844798_3,SRR6844801_2,SRR6848486_2,SRR6848761_2,SRR6848839_3,SRR7707471_2
MMLLTIFIFFIFIINFMIIIGTDQKFGVSLSEGAKKVYQETVTIQAKRGTIYDRNGTAIAVDSTTYSIYAILDKSFVSASDEKLYVQPSQYETVADILKKHLGMKKTDVIKQLKRKGLFQVSFGPSGSGISYSTMSTIQKAMEDAKIKGIAFTTSPGRMYPNGTFASEFIGLASLTEDKKTGVKSLVGKTGLEASFDKILSGQDGVITYQKDRNGTTLLGTGKTVKKAIDGKDIYTTLSEPIQTFLETQMDVFQAKSNGQLASATLVNAKTGEILATTQRPTYNADTLKGLENTNYKWYSALHQGNFEPGSTMKVMTLAAAIDDKVFNPNETFSNANGLTIADATIQDWSINEGISTGQYMNYAQGFVFSSNVGMTKLEQKMGNAKWMNYLTKFRFGFPTRFGLKDEDAGIFPSDNIVTQAMSAFGQGISVTQIQMLRAFTAISNNGEMLEPQFISQIYDPNTASFRTANKEIVGKPVSKKAASETRQYMIGVGTDPEFGTLYSKTFGPIIKVGDLPVAVKSGTAQIGSEDGSGYQDGGLTNYVYSVVAMVPADKPDFLMYVTMTKPQHFGPLFWQDVVNPVLEEAYLMQDTLTKPVVSDANRQTTYKLPNFVGKNPGETSSELRRNLVQPVVLGTGSKIKKVSHQPGQTLTENQQVLILSDRFVEVPDMYGWTKSNVKTFAKWTGIDISFKGTDSGRVMKQSVDVGKSLKKIKKMTITLGD
>77 SRR6835128_3
MMLLTIFIFFIFIINFMIIIGTDQKFGVSLSEGAKKVYQETVTIQAKRGTIYDRNGTAIAVDSTTYSIYAILDKSFVSASDEKLYVQPSQYETVADILKKHLGMKKTDVIKQLKRKGLFQVSFGPSGSGISYSTMSTIQKAMEDAKIKGIAFTTSPGRMYPNGTFASEFIGLASLTEDKKTGVKSLVGKTGLEASFDKILSGQDGVITYQKDRNGTTLLGTGKTVKKAIDGKDIYTTLSEPIQTFLETQMDVFQAKSNGQLASATLVNAKTGEILATIQRPTYNADTLKGLENTNYKWYSALHQGNFEPGSTMKVMTLAAAIDDKVFNPNETFSNANGLTIADATIQDWSINEGISTGQYMNYAQGFAFSSNVGMTKLEQKMGNAKWMNYLTKFRFGFPTRFGLKDEDAGIFPSDNIVTQAMSAFGQGISVTQIQMLRAFTAISNNGEMLEPQFISQIYDPNTASFRTANKEIVGKPVSKKAASETRQYMIGVGTDPEFGTLYSKTFGPIIKVGDLPVAVKSGTAQIGSEDGSGYQDGGLTNYVYSVVAMVPADKPDFLMYVTMTKPQHFGPLFWQDVVNPVLEEAYLMQDTLTKPVVSDANRQTTYKLPNFVGKNPGETSSELRRNLVQPVVLGTGSKIKKVSHQPGQTLTENQQVLILSDRFVEVPDMYGWTKSNVKTFAKWTGIDISFKGTDSGRVMKQSVDVGKSLKKIKKMTITLGD
>78 SRR6835155_4
MMLLTIFIFFIFIINFMIIIGTDQKFGVSLSEGAKKVYQETVTIQAKRGTIYDRNGTAIAVDSTTYSIYAILDKSFVSASDEKLYVQPSQYETVADILKKHLGMKKTDVIKQLKRKGLFQVSFGPSGSGISYSTMSTIQKAMEDAKIKGIAFTTSPGRMYPNGTFASEFIGLASLTEDKKTGVKSLVGKTGLEASFDKILSGQDGVITYQKDRNGTTLLGTGKTVKKAIDGKDIYTTLSEPIQTFLETQMDVFQAKSNGQLASATLVNAKTGEILATTQRPTYNADTLKGLENTNYKWYSALHQGNFEPGSTMKVMTLAAAIDDKVFNPNETFSNANGLTIADATIQDWSINEGISTGQYMNYAQGFAFSSNVGMTKLEQKMGNAKWMNYLTKFRFGFPTRFGLKDEDAGIFPSDNIVTQAMSAFGQGISVTQIQMLRAFTAISNNGEMLEPQFISQIYDPNTASFRTANKEIVGKPVSKKAASETRQYMIGVGTDPEFGTLYSKTFGPIIKVGDLPVAVKSGTAQIGSEDGSGYQDGGLTNYVYSVVAMVPADKPDFLMYVTLTKPQHFGPLFWQDVVNPVLEEAYLMQDTLTKPVVSDANRQTTYKLPNFVGKNPGETSSELRRNLVQPVVLGTGSKIKKVSHQPGQTLTENQQVLILSDRFVEVPDMYGWTKSNVKTFAKWTGIDISFKGTDSGRVMKQSVDVGKSLKKIKKMTITLGD
>79 SRR7707152_5
MMLLTIFIFFIFIINFMIIIGTDQKFGVSLSEGAKKVYQETVTIQAKRGTIYDRNGTAIAVDSTTYSIYAILDKSFVSASDEKLYVQPSQYETVADILKKHLGMKKTDVIKQLKRKGLFQVSFGPSGSGISYSTMSTIQKAMEDAKIKGIAFTTSPGRMYPNGTFASEFIGLASLTEDKKTGVKSLVGKTGLEASFDKILSGQDGVITYQKDRNGTTLLGTGKTVKKAIDGKDIYTTLSEPIQTFLETQMDVFQVKSNGQLASATLVNAKTGEILATTQRPTYNADTLKGLENTNYKWYSALHQGNFEPGSTMKVMTLAAAIDDKVFNPNETFSNANGLTIADATIQDWSINEGISTGQYMNYAQGFAFSSNVGMTKLEQKMGNAKWMNYLTKFRFGFPTRFGLKDEDAGIFPSDNIVTQAMSAFGQGISVTQIQMLRAFTAISNNGEMLEPQFISQIYDPNTASFRTANKEIVGKPVSKKAASETRQYMIGVGTDPEFGTLYSKTFGPIIKVGDLPVAVKSGTAQIGSEDGSGYQDGGLTNYVYSVVAMVPADKPDFLMYVTMTKPQHFGPLFWQDVVNPVLEEAYLMQDTLTKPVVSDANRQTTYKLPNFVGKNPGETSSELRRNLVQPVVLGTGSKIKKVSHQPGQTLTENQQVLILSDRFVEVPDMYGWTKSNVKTFAKWTGIDISFKGTDSGRVMKQSVDVGKSLKKIKKMTITLGD
>80 SRR6835196_2
MMLLTIFIFFIFIINFMIIIGTDQKFGVSLSEGAKKVYQETVTIQAKRGTIYDRNGTAIAVDSTTYSIYAILDKSFVSASDEKLYVQPSQYETVADILKKHLGMKKTDVIKQLKRKGLFQVSFGPSGSGISYSTMSTIQKAMEDAKIKGIAFTTSPGRMYPNGTFASEFIGLASLTEDKKTGVKSLVGKTGLEASFDKILSGQDGVITYQKDRNGTTLLGTGKTVKKAIDGKDIYTTLSEPIQTFLETQMDVFQAKSNGQLASATLVNAKTGEILATTQRPTYNADTLKGLENTNYKWYSALHQGNFEPGSTMKVMTLAAAIDDKVFNPNETFSNANGLTIADATIQDWSINEGISTGQYMNYAQGFAFSSNVGMTKLEQKMGNAKWMNYLTKFRFGFPTRFGLKDEDAGIFPSDNIVTQAMSAFGQGISVTQIQMLRAFTAISNNGEMLEPQFISQIYDPNTASFRTANKEIVGKPVSKKAASETRQYMIGVGTDPEFGTLYSKTFGPIIKVGDLPVAVKSGTAQIGSEDGTGYQDGGLTNYVYSVVAMVPADKPDFLMYVTMTKPQHFGHLFWQDVVNPVLEEAYLMQDTLTKPVVSDANRQTTYKLPNFVGKNPGETSSELRRNLVQPVVLGTGSKIKKVSHQPGQTLTENQQVLILSDRFVEVPDMYGWTKSNVKTFAKWTGIDISFKGTDSGRVMKQSVDVGKSLKKIKKMTITLGD
>81 SRR6835303_2
MMLLTIFIFFIFIINFMIIIGTDQKFGVSLSEGAKKVYQETVTIQAKRGTIYDRNGTAIAVDSTTYSIYAILDKSFVSASDEKLYVQPSQYETVADILKKHLGMKKTDVIKQLKRKGLFQVSFGPSGSGISYSTMSTIQKAMEDAKIKGIAFTTSPGRMYPNGTFASEFIGLASLTEDKKTGVKSLVGKTGLEASFDKILSGQDGVITYQKDRNGTTLLGTGKTVKKAIDGKDIYTTLSEPIQTFLETQMDVFQAKSNGQLASATLVNAKTGEILATTQRPTYNADTLKGLENTNYKWYSALHQGNFEPGSTMKVMTLAAAIDDKVFNPNETFSNANGLTIADATIQDWSINEGISTGQYMNYAQGFAFSSNVGMTKLEQKMGNAKWMNYLTKFRFGFPTRFGLKDEDAGIFPSDNIVTQAMSAFGQGISVTQLQMLRAFTAISNNGEMLEPQFISQIYDPNTASFRTANKEIVGKPVSKKAASETRQYMIGVGTDPEFGTLYSKTFGPIIKVGDLPVAVKSGTAQIGSEDGSGYQDGGLTNYVYSVVAMVPADKPDFLMYVTMTKPQHFGPLFWQDVVNPVLEEAYLMQDTLTKPVVSDANRQTTYKLPNFVGKNPGETSSELRRNLVQPVVLGTGSKIKKVSHQPGQTLTENQQVLILSDRFVEVPDMYGWTKSNVKTFAKWTGIDISFKGTDSGRVMKQSVDVGKSLKKIKKMTITLGD
>82 SRR6835487_1
MMLLTIFIFFIFIINFMIIIGTDQKFGVSLSEGAKKVYQETVTIQAKRGTIYDRNGTAIAVDSTTYSIYAILDKSFVSVSDEKLYVQPSQYETVADILKKHLGMKKTDVIKQLKRKGLFQVSFGPSGSGISYSTMSTIQKAMEDAKIKGIAFTTSPGRMYPNGTFASEFIGLASLTEDKKTGVKSLVGKTGLEASFDKILSGQDGVITYQKDRNGTTLLGTGKTVKKAIDGKDIYTTLSEPIQTFLETQMDVFQAKSNGQLASATLVNAKTGEILATTQRPTYNADTLKGLENTNYKWYSALHQGNFEPGSTMKVMTLAAAIDDKVFNPNETFSNANGLTIADATIQDWSINEGISTGQYMNYAQGFAFSSNVGMTKLEQKMGNAKWMNYLTKFRFGFPTRFGLKDEDAGIFPSDNIVTQAMSAFGQGISVTQIQMLRAFTAISNNGEMLEPQFISQIYDPNTASFRTANKEIVGKPVSKKAASETRQYMIGVGTDPEFGTLYSKTFGPIIKVGDLPVAVKSGTAQIGSEDGSGYQDGGLTNYVYSVVAMVPADKPDFLMYVTMTKPQHFGPLFWQDVVNPVLEEAYLMQDTLTKPVVSDANRQTTYKLPNFVGKNPGETSSELRRNLVQPVVLGTGSKIKKVSHQPGQTLTENQQVLILSDRFVEVPDMYGWTKSNVKTFAKWTGIDISFKGTDSGRVMKQSVDVGKSLKKIKKMTITLGD
>83 SRR6835730_13
MMLLTIFIFFIFIINFMIIIGTDQKFGVSLSEGAKKVYQETVTIQAKRGTIYDRNGTAIAVDSTTYSIYAILDKSFVSASDEKLYVQPSQYETVADILKKHLGMKKTDVIKQLKRKGLFQVSFGPSGSGISYSTMSTIQKAMEDAKIKGIAFTTSPGRMYPNGTFASEFIGLASLTEDKKTGVKSLVGKTGLEASFDKILSGQDGVITYQKDRNGTTLLGTGKTVKKAIDGKDIYTTLSEPIQTFLETQMDVFQAKSNGQLASATLVNAKTGEILATTQRPTYNADTLKGLENTNYKWYSALHQGNFEPGSTMKVMTLAAAIDDKVFHPNETFSNANGLTIADATIQDWSINEGISTGQYMNYAQGFAFSSNVGMTKLEQKMGNAKWMNYLTKFRFGFPTRFGLKDEDAGIFPSDNIVTQAMSAFGQGISVTQIQMLRAFTAISNNGEMLEPQFISQIYDPNTASFRTANKEVVGKPVSKKAASETRQYMIGVGTDPEFGTLYSKTFGPIIKVGDLPVAVKSGTAQIGSEDGSGYQDGGLTNYVYSVVAMVPADKPDFLMYVTMTKPQHFGPLFWQDVVNPVLEEAYLMQDTLTKPVVSDANRQTTYKLPNFVGKNPGETSSELRRNLVQPVVLGTGSKIKKVSHQSGQTLTENQQVLILSDRFVEVPDMYGWTKSNVETFAKWTGIDISFKGTDSGRVMKQSVDVGKSLKKIKKMTITLGD
>84 SRR6835739_3,SRR6840481_3
MMLLTIFIFFIFIINFMIIIGTDQKFGVSLSEGAKKVYQETVTIQAKRGTIYDRNGTAIAVDSTTYSIYAILDKSFVSASDEKLYVQPSQYETVADILKKHLGMKKTDVIKQLKRKGLFQVSFGPSGSGISYSTMSTIQKAMEDAKIKGIAFTTSPGRMYPNGTFASEFIGLASLTEDKKTGVKSLVGKTGLEASFDKILSGQDGVITYQKDRNGTTLLGTGKTVKKAIDGKDIYTTLSEPIQTFLETQMDVFQAKSNGQLASATLVNAKTGEILATTQRPTYNADTLKGLENTNYKWYSALHQGNFEPGSTMKVMTLAAAIDDKVFNPNETFSNANGLKIADATIQDWSINEGISTGQYMNYAQGFAFSSNVGMTKLEQKMGNAKWMNYLTKFRFGFPTRFGLKDEDAGIFPSDNIVTQAMSAFGQGISVTQIQMLRAFTAISNNGEMLEPQFISQIYDPNTASFRTANKEIVGKPVSKKAASETRQYMIGVGTDPEFGTLYSKTFGPIIKVGDLPVAVKSGTAQIGSEDGTGYQDGGLTNYVYSVVAMVPADKPDFLMYVTMTKPQHFGPLFWQDVVNPVLEEAYLMQDTLTKPVVSDANRQTTYKLPNFVGKNPGETSSELRRNLVQPVVLGTGSKIKKVSHQPGQTLTENQQVLILSDRFVEVPDMYGWTKSNVKTFAKWTGIDISFKGTDSGRVMKQSVDVGKSLKKIKKMTITLGD
>85 SRR6835769_3
MMLLTIFIFFIFIINFMIIIGTDQKFGVSLSEGAKKVYQETVTIQAKRGTIYDRNGTAIAVDSTTYSIYAILDKSFVSASDEKLYVQPSQYETVADILKKHLGMKKTDVIKQLKRKGLFQVSFGPSGSGISYSTMSTIQKAMEDAKIKGIAFTTSPGRMYPNGTFASEFIGLASLTEDKKTGVKSLVGKTGLEASFDKILSGQDGVITYQKDRNGTTLLGTGKTVKKAIDGKDIYTTLSEPIQTFLETQMDVFQAKSNGQLASATLVNAKTGEILATTQRPTYNADTLKGLENTNYKWYSALHQGNFEPGSTIKVMTLAAAIDDKVFNPNETFSNANGLTIADATIQDWSINEGISTGQYMNYAQGFAFSSNVGMTKLEQKMGNAKWMNYLTKFRFGFPTRFGLKDEDAGIFPSDNIVTQAMSAFGQGISVTQIQMLRAFTAISNNGEMLEPQFISQIYDPNTASFRTANKEIVGKPVSKKAASETRQYMIGVGTDPEFGTLYSKTFGPIIKVGDLPVAVKSGTAQIGSEDGSGYQDGGLTNYVYSVVAMVPADKPDFLMYVTMTKPQHFGPLFWQDVVNPVLEEAYLMQDTLTKPVVSDANRQTTYKLPNFVGKNPGETSSELRRNLVQPVVLGTGSKIKKVSHQPGQTLTENQQVLILSDRFVEVPDMYGWTKSNVKTFAKWTGIDISFKGTDSGRVMKQSVDVGKSLKKIKKMTITLGD
>86 SRR6839760_2
MMLLTIFIFFIFIINFMIIIGTDQKFGVSLSEGAKKVYQETVTIQAKRGTIYDRNGTAIAVDSTTYSIYAILDKSFVSASDEKLYVQPSQYETVADILKKHLGMKKTDVIKQLKRKGLFQVSFGPSGSGISYSTMSTIQKAMEDAKIKGIAFTTSPGRLYPNGTFASEFIGLASLTEDKKTGVKSLVGKTGLEASFDKILSGQDGVITYQKDRNGTTLLGTGKTVKKAIDGKDIYTTLSEPIQTFLETQMDVFQAKSNGQLASATLVNAKTGEILATTQRPTYNADTLKGLENTNYKWYSALHQGNFEPGSTMKVMTLAAAIDDKVFNPNETFSNANGLTIADATIQDWSINEGISTGQYMNYAQGFAFSSNVGMTKLEQKMGNAKWMNYLTKFRFGFPTRFGLKDEDAGIFPSDNIVTQAMSAFGQGISVTQIQMLRAFTAISNNGEMLEPQFISQIYDPNTASFRTANKEIVGKPVSKKAASETRQYMIGVGTDPEFGTLYSKTFGPIIKVGDLPVAVKSGTAQIGSEDGSGYQDGGLTNYVYSVVAMVPADKPDFLMYVTMTKPQHFGPLFWQDVVNPVLEEAYLMQDTLTKPVVSDANRQTTYKLPNFVGKNPGETSSELRRNLVQPVVLGTGSKIKKVSHQPGQTLTENQQVLILSDRFVEVPDMYGWTKSNVKTFAKWTGIDISFKGTDSGRVMKQSVDVGKSLKKIKKMTITLGD
>87 SRR6839802_2,SRR6844683_1
MMLLTIFIFFIFIINFMIIIGTDQKFGVSLSEGAKKVYQETVTIQAKRGTIYDRNGTAIAVDSTTYSIYAILDKSFVSASDEKLYVQPSQYETVADILKKHLGMKKTDVIKQLKRKGLFQVSFGPSGSGISYSTMSTIQKAMEDAKIKGIAFTTSPGRMYPNGTFASEFIGLASLTEDKKTGVKSLVGKTGLEASFDKILSGQDGVITYQKDRNGTTLLGTGKTVKKAIDGKDIYTTLSEPIQTFLETQMDVFQAKSNGQLASATLVNAKTGEILATTQRPTYNADTLKGLENTNYKWYSALHQGNFEPGSTMKVMTLAAAIDDKVFNPNETFSNANGLTIADATIQDWSINEGISTGQYMNYAQGFAFSSNVGMTKLEQKMGNAKWMNYLTKFRFGFPTRFGLKDEDAGIFPSDNIVTQAMSAFGQGISVTQIQMLRAFTAISNNGEMLEPQFISQIYDPNTASFRTANKEIVGKPVSKKAASETRQYMIGVGTDPEFGTLYSKTFGPIIKVGDLPVAVKSGTAQIGSEDGSGYQDGGLTNYVYSVVAMVPADKPDFLMYVTMTKPQHFGPLFWQDVVNPVLEEAYLMQDTLTKPVVSDANRQTTYKLPNFVGKNPGETSSELRRNLVQPVVLGTGSKIKKVSHQPGQTLTENQQVLILSDRFVEVPDMYGWTKSNVKTFAKWTGIDISFKGTDSGRVMKQSVDVGKSLKQIKKMTITLGD
>88 SRR6840216_1
MMLLTIFIFFIFIINFMIIIGTDQKFGVSLSEGAKKVYQETVTIQAKRGTIYDRNGTAIAVDSTTYSIYAILDKSFVSASDEKLYVQPSQYETVADILKKHLGMKKTDVIKQLKRKGLFQVSFGPSGSGISYSTMSTIQKAMEDAKIKGIAFTTSPGRMYPNGTFASEFIGLASLTEDKKTGVKSLVGKTGLEASFDKILSGQDGVITYQKDRNGTTLLGTGKTVKKAIDGKDIYTTLSEPIQTFLETQMDVFQAKSNGQLASATLVNAKTGEILATTQRPTYNADTLKGLENTNYKWYSALHQGNFEPGSTMKVMTLAAAIDDKVFNPNETFSNANGLTIADATIQDWSINEGISTGQYMNYAQGFAFSSNVGMTKLEQKMGNAKWMNYLTKFRFGFPTRFGLKDEDAGIFPSDNIVTQAMSAFGQGISVTQIQMLRAFTAISNNGEMLEPQFISQIYDPNTASFRTANKEIVGKPVSKKAASETRQYMIGVGTDPEFGTLYSKTFGPIIKVGDLPVAVKSGTAQIGSEDGTGYQDGGLTNYVYSVVAMVPADKPDFLMYVTMTKPQHFGPFFWQDVVNPVLEEAYLMQDTLTKPVVSDANRQTTYKLPNFVGKNPGETSSELRRNLVQPVVLGTGSKIKKVSHQPGQTLTENQQVLILSDRFVEVPDMYGWTKSNVKTFAKWTGIDISFKGTDSGRVMKQSVDVGKSLKKIKKMTITLGD
>89 SRR6840487_8,SRR6844720_8,SRR6844735_7,SRR7706721_8,SRR7707464_8
MMLLTIFIFFIFIINFMIIIGTDQKFGVSLSEGAKKVYQETVTIQAKRGTIYDRNGTAIAVDSTTYSIYAILDKSFVSASDEKLYVQPSQYETVADILKKHLGMKKTDVIKQLKRKGLFQVSFGPSGSGISYSTMSTIQKAMEDAKIKGIAFTTSPGRMYPNGTFASEFIGLASLTEDKKTGVKSLVGKTGLEASFDKILSGQDGVITYQKDRNGTTLLGTGKTVKKAIDGKDIYTTLSEPIQTFLETQMDVFQAKSNGQLASATLVNAKTGEILATTQRPTYNADTLKGLENTNYKWYSALHQGNFEPGSTMKVMTLAAAIDDKVFNPNETFSNANGLTIADATIQDWSINEGISTGQYMNYAQGFAFSSNVGMTKLEQKMGNAKWMNYLTKFRFGFPTRFGLKDEDAGIFPSDNIVTQAMSAFGQGISVTQIQMLRAFTAISNNGEMLEPQFISQIYDPNTASFRTANKEIVGKPVSKKAASETRQYMIGVGTDPEFGTLYSKTFGPIIKVGDLPVAVKSGTAQIGSEDGSGYQDGGLTNYVYSVVAMVPADKPDFLMYVTMTKPQHFGPLFWQDVVNPVLEEAYLMQDTLTKPVVSDANRQTTYKLPNFVGKNPGETSSELRRNLVQPVVLGTGSKIKKVSHQPGQTLTENQQVLILSDRFVEVPDMYGWTKSNVKTFAKWTGIDISFKGTDSGRVMKQNVDVGKSLKKIKKMTITLGD
>90 SRR7707676_7
MMLLTIFIFFIFIINFMIIIGTDQKFGVSLSEGAKKVYQETVTIQAKRGTIYDRNGTAIAVDSTTYSIYAILDKSFVSASDEKLYVQPSQYETVADILKKHLGMKKTDVIKQLKRKGLFQVSFGPSGSGISYSTMSTIQKAMEDAKIKGIAFTTSPGRMYPNGTFASEFIGLASLTEDKKTGVKSLVGKTGLEASFDKILSGQDGVITYQKDRNGTTLLGTGKTVKKAIDGKDIYTTLSEPIQTFLETQMDVFQAKSNGQLASATLVNAKTGEILATTQRPTYNADTLKGLENTNYKWYSALHQGNFEPGSTMKVMTLAAAIDDKVFNPNETFSNANGLTIADATIQDWSINEGISTGQYMNYAQGFAFSSNVGMTKLEQKMGNAKWMNYLTKFRFGFPTRFGLKDEDAGIFPSDNIVTQAMSAFGQGISVTQIQMLRAFTAISNNGEMLEPQFISQIYDPNTASFRTANKEIVGKPVSKKAASETRQYMIGVGTDPEFGTLYSKTFGPIIKVGDLPVAVKSGTAQIGSEDGSGYQDGGLTNYVYSVVAMVPADKPDFLMYVTMTKPQHFGPLFWQDVVNPVLEEAYLMQDTLTKPVVSDANRQTTYKLPNFVGKNPGETSSELRRNLVQPVVLGTGSKIKKVSHQTGQTLTENQQVLILSDRFVEVPDMYGWTKSNVKTFAKWTGIDISFKGTDSGRVMKQSVDVGKSLKKIKKMTITLGD
>91 SRR6840546_2
MMLLTIFIFFIFIINFMIIIGTDQKFGVSLSEGAKKVYQETVTIQAKRGTIYDRNGTAIAVDSTTYSIYAILDKSFVSASDEKLYVQPSQYETVADILKKHLGMKKTDVIKQLKRKGLFQVSFGPSGSGISYSTMSTIQKAMEDAKIKGIAFTTSPGRMYPNGTFASEFIGLASLTEDKKTGVKSLVGKTGLEASFDKILSGQDGVITYQKDRNGTTLLGTGKTVKKAIDGKDIYTTLSEPIQTFLETQMDVFQAKSNGQLASATLVNAKTGEILATTQRPTYNADTLKGLENTNYKWYSALHQGNFEPGSTMKVMTLAAAIDDKVFNPNETFSNANGLTIADATIQDWSINEGISTGQYMNYAQGFAFSSNVGMTKLEQKMGNAKWMNYLTKFRFGFPTRFGLKDEDAGIFPSDNIVTQAMSAFGQGISVTQIQMLRAFTAISNNGEMLEPQFISQIYDPNTASFRTANKEIVGKPVSKKAASETRQYMIGVGTDPEFGTLYSKTFGPIIKVGDLPVAVKSGTAQIGSEDGSGYQDGGLTNYVYSVVAMVPADKPDFLMYVTMTKPQHFGPLFWQDVVNPVLEEAYLMQDTLTKPVVSDANRQTTYKLPNFVGKNPGETSSELRRNLVQPVVLGTGSKIKKVSHQPGQTLTENQQVLILSDRFVEVPDMYGWTKSNVKTFAKWTGIDISFKGTDSGRVMKQSVEVGKSLKKIKKMTITLGD
>92 SRR6840549_2
MMLLTIFIFFIFIINFMIIIGTDQKFGVSLSEGAKKVYQETVTIQAKRGTIYDRNGTAIAVDSTTYSIYAILDKSFVSASDEKLYVQPSQYETVADILKKHLGMKKTDVIKQLKRKGLFQVSFGPSGSGISYSTMSTIQKAMEDAKIKGIAFTTSPGRMYPNGTFASEFIGLASLTEDKKTGVKSLVGKTGLEASFDKILSGQDGVITYQKDRNGTTLLGTGKTVKKAIDGKDIYTTLSEPIQTFLETQMDVFQAKSNGQLASATLVNAKTGEILATTQRPTYNADTLKGLENTNYKWYSALHQGNFEPGSTMKVMALAAAIDDKVFNPNETFSNANGLTIADATIQDWSINEGISTGQYMNYAQGFAFSSNVGMTKLEQKMGNAKWMNYLTKFRFGFPTRFGLKDEDAGIFPSDNIVTQAMSAFGQGISVTQIQMLRAFTAISNNGEMLEPQFISQIYDPNTASFRTANKEIVGKPVSKKAASETRQYMIGVGTDPEFGTLYSKTFGPIIKVGDLPVAVKSGTAQIGSEDGSGYQDGGLTNYVYSVVAMVPADKPDFLMYVTMTKPQHFGPLFWQDVVNPVLEEAYLMQDTLTKPVVSDANRQTTYKLPNFVGKNPGETSSELRRNLVQPVVLGTGSKIKKVSHQPGQTLTENQQVLILSDRFVEVPDMYGWTKSNVKTFAKWTGIDISFKGTDSGRVMKQSVDVGKSLKKIKKMTITLGD
>93 SRR6844655_2
MMLLTIFIFFIFIINFMIIIGTDQKFGVSLSEGAKKVYQETVTIQAKRGTIYDRNGTAIAVDSTTYSIYAILDKSFVSASDEKLYVQPSQYETVADILKKHLGMKKTDVIKQLKRKGLFQVSFGPSGSGISYSTMSTIQKAMEDAKIKGIAFTTSPGRMYPNGTFASEFIGLASLTEDKKTGVKSLVGKTGLEASFDKILSGQDGVITYQKDRNGTTLLGTGKTVKKAIDGKDIYTTLSEPIQTFLETQMDVFQAKSNGQLASATLVNAKTGEILATTQRPTYNADTLKGLENTNYKWYSALHQGNFEPGSTMKVMTLAAAIDDKVFNPNETFSNANGLTIADATIQDWSINEGISTGQYMNYAQGFAFSSNVGMTKLEQKMGNAKWMNYLTKFRFGFPTRFGLKDEDAGIFPSDNIVTQAMSAFGQGISVTQIQMLRAFTAISNNGEMLEPQFISQIYDPNTASFRTANKEIVGKPVSKKAASETRQYMIGVGTDPEFGTLYSKTFGPIIKVGDLPVAVKSGTAQIGSEDGSGYQDGGLTNYVYSVVAMVPADKPDFLMYVTMTKPQHFGPLFWQDVVNPVLEEAYLMQDTLTKPVVSDANRQTTYKLPNFAGKNPGETSSELRRNLVQPVVLGTGSKIKKVSHQPGQTLTENQQVLILSDRFVEVPDMYGWTKSNVKTFAKWTGIDISFKGTDSGRVMKQSVDVGKSLKKIKKMTITLGD
>94 SRR6844789_7
MMLLTIFIFFIFIINFMIIIGTDQKFGVSLSEGAKKVYQETVTIQAKRGTIYDRNGTAIAVDSTTYSIYAILDKSFVSASDEKLYVQPSQYETVADILKKHLGMKKTDVIKQLKRKGLFQVSFGPSGSGISYSTMSTIQKAMEDAKIKGIAFTTSPGRMYPNGTFASEFIGLASLTEDKKTGVKSLVGKTGLEASFDKILSGQDGVITYQKDRNGTTLLGTGKTVKKAIDGKDIYTTLSEPIQTFLETQMDVFQAKSNGQLASATLVNAKTGEILATTQRPTYNADTLKGLENTNYKWYSALHQGNFEPGSTMKVMTLAAAIDDKVFNPNETFSNANGLTIADATIQDWSINEGISTGQYMNYAQGFAFSSNVGMTKLEQKMGNAKWMNYLTKFRFGFPTRFGLKDEDAGIFPSDNIVTQAMSAFGQGISVTQIQMLRAFTAISNNGEMLEPQFISQIYDPNTASFRTANKEIVGKPVSKKAASETRQYMIGVGTDPEFGTLYSKTFGPILKVGDLPVAVKSGTAQIGSEDGSGYQDGGLTNYVYSVVAMVPADKPDFLMYVTMTKPQHFGPLFWQDVVNPVLEEAYLMQDTLTKPVVSDANRQTTYKLPNFVGKNPGETSSELRRNLVQPVVLGTGSKIKKVSHQPGQTLTENQQVLILSDRFVEVPDMYGWTKSNVKTFAKWTGIDISFKGTDSGRVMKQSVDVGKSLKKIKKMTITLGD
>95 SRR6844840_3,SRR6848725_3
MMLLTIFIFFIFIINFMIIIGTDQKFGVSLSEGAKKVYQETVTIQAKRGTIYDRNGTAIAVDSTTYSIYAILDKSFVSASDEKLYVQPSQYETVADILKKHLGMKKTDVIKQLKRKGLFQVSFGPSGSGISYSTMSTIQKAMEDAKIKGIAFTTSPGRMYPNGTFASEFIGLASLTVDKKTGVKSLVGKTGLEASFDKILSGQDGVITYQKDRNGTTLLGTGKTVKKAIDGKDIYTTLSEPIQTFLETQMDVFQAKSNGQLASATLVNAKTGEILATTQRPTYNADTLKGLENTNYKWYSALHQGNFEPGSTMKVMTLAAAIDDKVFNPNETFSNANGLTIADATIQDWSINEGISTGQYMNYAQGFAFSSNVGMTKLEQKMGNAKWMNYLTKFRFGFPTRFGLKDEDAGIFPSDNIVTQAMSAFGQGISVTQIQMLRAFTAISNNGEMLEPQFISQIYDPNTASFRTANKEIVGKPVSKKAASETRQYMIGVGTDPEFGTLYSKTFGPIIKVGDLPVAVKSGTAQIGSEDGSGYQDGGLTNYVYSVVAMVPADKPDFLMYVTMTKPQHFGPLFWQDVVNPVLEEAYLMQDTLTKPVVSDANRQTTYKLPNFVGKNPGETSSELRRNLVQPVVLGTGSKIKKVSHQPGQTLTENQQVLILSDRFVEVPDMYGWTKSNVKTFAKWTGIDISFKGTDSGRVMKQSVDVGKSLKKIKKMTITLGD
>96 SRR6848449_3
MMLLTIFIFFIFIINFMIIIGTDQKFGVSLSEGAKKVYQETVTIQAKRGTIYDRNGTAIAVDSTTYSIYAILDKSFVSASDEKLYVQPSQYETVADILKKHLGMKKTDVIKQLKRKGLFQVSFGPSGSGISYSTMSTIQKAMEDAKIKGIAFTTSPGRMYPNGTFASEFIGLASLTEDKKTGVKSLVGKTGLEASFDKILSGQDGVITYQKDRNGTTLLGTGKTVKKAIDGKDIYTTLSEPIQTFLENQMDVFQAKSNGQLASATLVNAKTGEILATTQRPTYNADTLKGLENTNYKWYSALHQGNFEPGSTMKVMTLAAAIDDKVFNPNETFSNANGLTIADATIQDWSINEGISTGQYMNYAQGFAFSSNVGMTKLEQKMGNAKWMNYLTKFRFGFPTRFGLKDEDAGIFPSDNIVTQAMSAFGQGISVTQIQMLRAFTAISNNGEMLEPQFISQIYDPNTASFRTANKEIVGKPVSKKAASETRQYMIGVGTDPEFGTLYSKTFGPIIKVGDLPVAVKSGTAQIGSEDGSGYQDGGLTNYVYSVVAMVPADKPDFLMYVTMTKPQHFGPLFWQDVVNPVLEEAYLMQDTLTKPVVSDANRQTTYKLPNFVGKNPGETSSELRRNLVQPVVLGTGSKIKKVSHQPGQTLTENQQVLILSDRFVEVPDMYGWTKSNVKTFAKWTGIDISFKGTDSGRVMKQSVDVGKSLKKIKKMTITLGD
>97 SRR6848475_1
MMLLTIFIFFIFIINFMIIIGTDQKFGVSLSEGAKKVYQETVTIQAKRGTIYDRNGTAIAVDSTTYSIYAILDKSFVSASDEKLYVQPSQYETVADILKKHLGMKKTDVIKQLKRKGLFQVSFGPSGSGISYSTMSTIQKAMEDAKIKGIAFTTSPGRMYPNGTFASEFIGLASLTEDKKTGVKSLVGKTGLEASFDKILSGQDGVITYQKDRNGTTLLGTGKTVKKAIDGKDIYTTLSEPIQTFLETQMDVFQAKSNGQLASATLVNAKTGEILATTQRPTYNADTLKGLENTNYKWYSALHQGNFEPGSTMKVMTLAAAIDDKVFNPNETFSNANGLTIADATIQDWSINEGISTGQYMNYAQGFAFSSNVGMTKLEQKMGNAKWMNYLTKFRFGFPTRFGLKDEDAGIFPSDNIVTQAMSAFGQGISVTQIQMLRAFTAISNNGEMLEPQFISQIYDPNTASFRTANKEIVGKPVSKKAASETRQYMIGVGTDPEFGTLYSKTFGPIIKVGDLPVAVKSGTAQIGSEDGTGYQDGGLTNYVYSVVAMVPADKPDFLMYVTMTKPQHFGPLFWQDVVNPVLEKAYLMQDTLTKPVVSDANRQTTYKLPNFVGKNPGETSSELRRNLVQPVVLGTGSKIKKVSHQPGQTLTENQQVLILSDRFVEVPDMYGWTKSNVKTFAKWTGIDISFKGTDSGRVMKQSVDVGKSLKKIKKMTITLGD
>98 SRR6848744_2
MMLLTIFIFFIFIINFMIIIGTDQKFGVSLSEGAKKVYQETVTIQAKRGTIYDRNGTAIAVDSTTYSIYAILDKSFVSASDEKLYVQPSQYETVADILKKHLGMKKTDVIKQLKRKGLFQVSFGPSGSGISYSTMSTIQKAMEDAKIKGIAFTTSPGRMYPNGTFASEFIGLASLTEDKKTGVKSLVGKTGLEASFDKILSGQDGVITYQKDRNGTTLLGTGKTVKKAIDGKDIYTTLSEPIQTFLETQMDVFQAKSNGQLASATLVNAKTGEILATTQRPTYNADTLKGLENTNYKWYSALHQGNFEPGSTMKVMTLAAAIDDKVFNPNETFSNANGLTIADATIQDWSINEGISTGQYMNYAQGFAFSSNVGMTKLEQKMGNAKWMNYLTKFRFGFPTRFGLKDEDAGIFPSDNIVTQAMSAFGQGISVTQIQMLRAFTAISNNGEMLEPQFISQIYDPNTASFRTANKEIVGKPVSKKAASETRQYMIGVGTDPEFGTLYSKTFGPIIKVGDLPVAVKSGTAQIGSEDGTGYQDGGLTNYVYSVVAMVPADKPDFLMYVTMTKPQHFGPLFWQDVVNPVLEEAYLMQDTLTKPVVSDANRQTTYKLPNFVRKNPGETSSELRRNLVQPVVLGTGSKIKKVSHQPGQTLTENQQVLILSDRFVEVPDMYGWTKSNVKTFAKWTGIDISFKGTDSGRVMKQSVDVGKSLKKIKKMTITLGD
>99 SRR6919468_1,SRR6919469_1
MMLLTIFIFFIFIINFMIIIGTDQKFGVSLSEGAKKVYQETVTIQAKRGTIYDRNGTAIAVDSTTYSIYAILDKSFVSASDEKLYVQPSQYETVADILKKHLGMKKTDVIKQLKRKGLFQVSFGPSGSGISYSTMSTIQKAMEDAKIKGIAFTTSPGRMYPNGTFASEFIGLASLTEDKKTGVKSLVGKTGLEASFDKILSGQDGVITYQKDRNGTTLLGTGKTVKKAIDGKDIYTTLSEPIQTFLETQMDVFQAKSNGQLASATLVNAKTGEILATTQRPTYNADTLKGLENTNYKWYSALHQGNFEPGSTMKVMTLAAAIDDKVLNPNETFSNANGLTIADATIQDWSINEGISTGQYMNYAQGFAFSSNVGMTKLEQKMGNAKWMNYLTKFRFGFPTRFGLKDEDAGIFPSDNIVTQAMSAFGQGISVTQIQMLRAFTAISNNGEMLEPQFISQIYDPNTASFRTANKEIVGKPVSKKAASETRQYMIGVGTDPEFGTLYSKTFGPIIKVGDLPVAVKSGTAQIGSEDGSGYQDGGLTNYVYSVVAMVPADKPDFLMYVTMTKPQHFGPLFWQDVVNPVLEEAYLMQDTLTKPVVSDANRQTTYKLPNFVGKNPGETSSELRRNLVQPVVLGTGSKIKKVSHQPGQTLTENQQVLILSDRFVEVPDMYGWTKSNVKTFAKWTGIDISFKGTDSGRVMKQSVDVGKSLKKIKKMTITLGD
>100 SRR6919477_2
MMLLTIFIFFIFIINFMIIIGTDQKFGVSLSEGAKKVYQETVTIQAKRGTIYDRNGTAIAVDSTTYSIYAILDKSFVSASDEKLYVQPSQYETVADILKKHLGMKKTDVIKQLKRKGLFQVSFGPSGSGISYSTMSTIQKAMEDAKIKGIAFTTSPGRMYPNGTFASEFIGLASLTEDKKTGVKSLVGKTGLEASFDKILSGQDGVITYQKDRNGTTLLGTGKTVKKAIDGKDIYTTLSEPIQTFLETQMDVFQAKSNGQLASATLVNAKTGEILATTQRPTYNADTLKGLENTNYKWYSALHQGNFEPGSTMKVMTLAAAIDDKVFNPNETFSNANGLTIADATIQDWSINEGISTGQYMNYAQGFAFSSNVGMTKLEQKMGNAKWMNYLTKFRFGFPTRFGLKDEDAGIFPSDNIVTQAMSAFGQGISVTQIQMLRAFTAISNNGEMLEPQFISQIYDPNTASFRTANKEIVGKPVSKKAASETRQYMIGVGTDPEFGTLYSKTFGPIIKVGDLPVAVKSGTAQIGSEDGSGYQDGGLTNYVYSVVAMVPADKPDFLMYVTMTKPQHFGPLFWQDVVNPVLEEAYLMQDTLTKSVVSDANRQTTYKLPNFVGKNPGETSSELRRNLVQPVVLGTGSKIKKVSHQPGQTLTENQQVLILSDRFVEVPDMYGWTKSNVKTFAKWTGIDISFKGTDSGRVMKQSVDVGKSLKKIKKMTITLGD
>101 SRR7706781_8
MMLLTIFIFFIFIINFMIIIGTDQKFGVSLSEGAKKVYQETVTIQAKRGTIYDRNGTAIAVDSTTYSIYAILDKSFVSASDEKLYVQPSQYETVADILKKHLGMKKTDVIKQLKRKGLFQVSFGPSGSGISYSTMSTIQKAMEDAKIKGIAFTTSPGRMYPNGTFASEFIGLASLTEDKKTGVKSLVGKTGLEASFDKILSGQDGVITYQKDRNGTTLLGTGKTVKKAIDGKDIYTTLSEPIQTFLETQMDVFQAKSNGQLASATLVNAKTGEILATTQRPTYNADTLKGLENTNYKWYSALHQGNFEPGSTMKVMTLAAAIDDKVFNPNETFSNANGLTIADATIQDWSINEGISTGQYMNYAQGFAFSSNVGMTKLEQKMGNAKWMNYLTKFRFGFPTRFGLKDEDAGIFPSDNIVTQAMSAFGQGISVTQIQMLRAFTAISNNGEMLEPQFISQIYDPNTASFRTANKEIVGKPVSKKAASETRQYMIGVGTDPEFGTLYSKTFGPIIKVGDLPVAVKSGTAQIGSEDGSGYQDGGLTNYVYSVVAMVPADKPDFLMYVTMTKPQHFGPLFWQDVVNPVLEEAYLMQDTLTKPVVSDANRQTTYKLPNFVGKNPGETSSELRRNLVQPVVLGTGSKIKKVSHQPGQTLTENQQVLILSDRFVEVPDMYGWTKSNVKIFAKWTGIDISFKGTDSGRVMKQSVDVGKSLKKIKKMTITLGD
